# Supplementary material for: Comparative Analysis of the Transcriptome and Distribution of Putative SNPs in Two Rainbow Trout (Oncorhynchus mykiss) Breeding Strains by Using Next-Generation Sequencing
Source: Genes (Basel). 2020 Jul 24;11(8):841. doi: 10.3390/genes11080841 (PMC7464081; doi:10.3390/genes11080841)
Supplement: Supplementary file 1 [file genes-11-00841-s001.zip]

Archive with 7 entries (7 files):
- Table S3_revised.xlsx
- Table S4_revised.xlsx
- Table S5.docx
- Table S6.docx
- Figure S1_revised.PPTX
- Table S1.docx
- Table S2.docx
