# Supplementary material for: Comparative Analysis of the Transcriptome and Distribution of Putative SNPs in Two Rainbow Trout (Oncorhynchus mykiss) Breeding Strains by Using Next-Generation Sequencing
Source: Genes (Basel). 2020 Jul 24;11(8):841. doi: 10.3390/genes11080841 (PMC7464081; doi:10.3390/genes11080841)
Supplement: Supplementary file 1 [file genes-11-00841-s001.zip › Table S3_revised.xlsx]

## Sheet: DE genes strain SilverSteelhead
Differently expressed annotated genes (FC > 2.0, adjusted p-value < 0.05)
Enhanced in strain SilverSteelhead
Gills					HeadKidney					Heart					Liver					Muscle					Spleen
FoldChange	pvalue	tissue	gene_name		FoldChange	pvalue	tissue	gene_name		FoldChange	pvalue	tissue	gene_name		FoldChange	pvalue	tissue	gene_name		FoldChange	pvalue	tissue	gene_name		FoldChange	pvalue	tissue	gene_name
65.6132	1.45177e-07	Gills	RDH10		16.925	2.9987e-06	HeadKidney	GIMAP8		35.2577	1.25525e-06	Heart	CFH		32.2154	1.32781e-07	Liver	YAP1		20.9367	2.61825e-06	Muscle	TSPAN5		88.309	2.64838e-09	Spleen	TMEM255B
21.2141	2.0921e-10	Gills	NLRC3		16.6163	1.55389e-06	HeadKidney	PTK2		27.1476	1.28837e-07	Heart	CD22		28.5098	1.13863e-09	Liver	CD22		15.2352	3.04886e-06	Muscle	DOCK11		38.2922	5.38513e-07	Spleen	SSBP3
17.9211	2.73423e-09	Gills	IKBKE		13.1967	1.4222e-08	HeadKidney	SAMD9		22.6009	1.32223e-05	Heart	STRBP		18.2219	2.24463e-08	Liver	PTPN4		12.3742	6.29055e-05	Muscle	NAA38		27.6098	1.34152e-11	Spleen	PKIG
15.7384	0.000165204	Gills	NRBP2		11.2751	1.1005e-07	HeadKidney	KCTD5		16.2777	8.08979e-06	Heart	CHN2		15.1528	3.72293e-05	Liver	RETREG1		10.4304	0.000926341	Muscle	NRBP2		24.5432	2.46175e-17	Spleen	NLRC3
15.1425	7.34856e-05	Gills	ARID3B		9.89192	0.000622595	HeadKidney	SEMA6D		14.6605	1.00406e-07	Heart	TRIM16		15.0341	5.52744e-06	Liver	KLF8		10.3657	0.000702463	Muscle	PID1		15.1901	0.000213452	Spleen	GIMAP8
15.0019	0.000162333	Gills	GLIPR1L1		7.79562	9.08666e-05	HeadKidney	GIMAP8		13.702	3.4575e-05	Heart	C3		14.1581	6.19501e-06	Liver	ETV4		9.71418	7.03703e-05	Muscle	GCLC		11.963	4.41727e-09	Spleen	SAMD9
14.3611	0.00115719	Gills	SAT2		7.34913	8.62435e-07	HeadKidney	MTHFS		12.8592	1.22586e-05	Heart	GRB2		12.4666	6.53099e-05	Liver	JMY		9.50124	2.68542e-08	Muscle	PADI2		10.0641	5.65007e-05	Spleen	FN1
10.6666	4.63043e-08	Gills	EIF3F		6.75301	3.83204e-05	HeadKidney	GPR146		12.6632	2.82315e-05	Heart	MFAP4		11.5166	0.000107866	Liver	ZBTB16		9.37059	1.95483e-05	Muscle	YIPF6		9.52314	1.07886e-11	Spleen	WDR5
10.1176	0.00026202	Gills	MTHFS		6.59568	0.000115885	HeadKidney	MINDY3		12.5746	2.03022e-05	Heart	L3MBTL4		10.6686	2.5686e-05	Liver	SLC20A2		8.1527	0.000205845	Muscle	WDR82		9.25693	9.37415e-07	Spleen	DDX10
9.98653	0.000766543	Gills	SLC6A8		6.5524	3.79109e-05	HeadKidney	INPPL1		11.6304	1.06095e-05	Heart	ETV4		10.6296	7.04615e-05	Liver	MLF1		7.88961	0.000572446	Muscle	NDRG3		8.43392	3.96996e-06	Spleen	SYTL2
8.51943	8.02107e-05	Gills	USP2		6.39674	9.10909e-05	HeadKidney	IAN13		10.8209	2.71824e-06	Heart	CAMKK1		9.66798	5.66373e-05	Liver	RFNG		7.67081	0.00013978	Muscle	EXOSC8		8.04382	0.000110304	Spleen	ATP6AP1
7.47886	3.38089e-05	Gills	TRM11		6.1161	3.77257e-05	HeadKidney	COG4		10.7887	3.79798e-06	Heart	ASAP3		9.33752	1.4805e-06	Liver	TAL1		7.25092	7.98399e-05	Muscle	CAPN5		8.01881	2.44522e-06	Spleen	TPSB2
6.91543	1.18651e-10	Gills	C6		6.04995	0.000190193	HeadKidney	SPOPL		10.2698	0.000243553	Heart	DPEP2		9.28641	1.43716e-05	Liver	IL-1RA		6.82839	0.00050897	Muscle	MAPK9		7.81738	1.09269e-05	Spleen	SRC
6.54107	2.28244e-06	Gills	JAG1		6.02177	0.00103149	HeadKidney	MYO1B		9.60271	0.000452479	Heart	PTPRZ1		9.26066	2.58067e-13	Liver	CENPE		6.73031	2.05163e-05	Muscle	PRPSAP1		7.58018	4.68037e-05	Spleen	STAMBP
6.50302	7.47023e-05	Gills	KRT18		5.92562	0.000357954	HeadKidney	DEPTOR		9.17453	0.000175676	Heart	SWAP70		9.20119	7.54843e-08	Liver	NET1		6.31785	1.40631e-05	Muscle	PPARA		7.51382	0.000154017	Spleen	PTGIS
6.3382	0.000224059	Gills	NEURL1		5.62622	6.28698e-05	HeadKidney	LRCH3		9.06594	0.000222438	Heart	MMD		8.93588	0.000200409	Liver	CABLES2		6.25691	0.000680121	Muscle	MLLT10		7.18655	4.20939e-05	Spleen	MYO1D
6.04487	0.00013895	Gills	GAL3ST1		5.48538	0.000802023	HeadKidney	TAC1		9.05694	8.44942e-07	Heart	ERICH1		8.58253	0.00104749	Liver	CSGALNACT1		6.25381	0.000439639	Muscle	PLOD3		7.01044	0.000110326	Spleen	CSRP2
5.58891	2.58166e-05	Gills	PBX1		5.3866	0.000176	HeadKidney	GTF3C1		8.97062	0.000435236	Heart	FGFR2		8.32409	1.9164e-05	Liver	HA1F		6.09493	0.00043411	Muscle	SCAF8		6.96676	7.70681e-09	Spleen	ENAH
5.51546	0.000168652	Gills	MAPT		5.33302	0.00059379	HeadKidney	AP5S1		8.72477	2.03602e-05	Heart	ITPKC		7.90034	0.00012558	Liver	CDCA3		5.98562	0.000255217	Muscle	AGFG1		6.84493	0.000107753	Spleen	DNASE1L3
5.51188	3.76757e-06	Gills	P4HA2		5.32301	7.22309e-08	HeadKidney	PRKAG1		8.6571	1.08648e-07	Heart	PROM1		7.67955	8.32543e-06	Liver	CENPF		5.94807	1.46088e-11	Muscle	UCP2		6.6831	7.7692e-05	Spleen	DTX4
5.2984	7.35429e-08	Gills	NELL2		5.23518	0.000711749	HeadKidney	CD151		8.57011	1.59974e-05	Heart	WNK2		7.62899	4.23663e-08	Liver	MTHFS		5.81295	3.19986e-05	Muscle	EIF4E2		6.42351	1.45501e-05	Spleen	MNAT1
5.29124	0.000319868	Gills	ITGB7		4.99521	0.000930434	HeadKidney	PTPRM		7.60806	0.000381783	Heart	SLC16A10		7.58844	0.000412042	Liver	SLC25A25		5.75701	6.31233e-05	Muscle	ZNF574		6.35439	4.58457e-06	Spleen	ST7
5.15874	4.24517e-06	Gills	RNASE3		4.67806	0.00017643	HeadKidney	KLHL24		7.55852	0.000110885	Heart	ANTXR1		7.51183	0.000250037	Liver	SLCO3A1		5.6943	0.000212832	Muscle	EMG1		6.3541	6.22677e-06	Spleen	CHCHD4
4.96068	3.96668e-05	Gills	CFAP65		4.62825	0.000749361	HeadKidney	UBE2R2		7.23993	5.73164e-05	Heart	VTI1A		7.36469	0.000870491	Liver	TSPAN18		5.68777	0.000112888	Muscle	TTC27		6.24848	0.000333636	Spleen	GTF3C1
4.95519	0.000281888	Gills	ESR1		4.57546	0.000232508	HeadKidney	GALNT4		7.15797	0.000157306	Heart	BTBD9		7.30559	7.91796e-06	Liver	C5H8ORF82		5.63651	5.53848e-06	Muscle	BAHCC1		6.17103	3.36553e-05	Spleen	PSCA
4.91056	0.00157682	Gills	NGFR		4.43184	8.79956e-06	HeadKidney	PPIP5K1P1		7.05528	0.000864804	Heart	SPNS2		7.16851	7.33252e-06	Liver	CD151		5.62555	7.39543e-05	Muscle	PPP4R2		5.76042	4.60687e-06	Spleen	EXOSC2
4.87027	9.94546e-06	Gills	COL10A1		4.35472	0.000898272	HeadKidney	IGK		6.81035	0.000976198	Heart	TFDP2		7.16312	3.10619e-07	Liver	FLI1		5.29217	0.000865498	Muscle	YWHAZ		5.49387	0.000134051	Spleen	TLN2
4.82067	0.000914676	Gills	GCLC		4.33453	6.48593e-07	HeadKidney	STIP1		6.70408	1.02387e-05	Heart	CHRDL2		7.05265	8.13114e-05	Liver	VEGFR1		5.27901	1.31636e-05	Muscle	SBK2		5.43794	0.00159755	Spleen	PPP1R16B
4.74022	0.00176369	Gills	CPZ		4.29041	6.36735e-06	HeadKidney	GCLC		6.51953	4.38069e-05	Heart	C9orf72		6.88541	0.000526411	Liver	S100A1		5.27544	4.69891e-06	Muscle	LRRC59		5.39278	2.06239e-05	Spleen	TNC
4.64529	0.00048468	Gills	VANGL1		4.26772	0.000632862	HeadKidney	PFKFB4		6.49426	0.000622666	Heart	SOX5		6.73517	0.000200447	Liver	SLC4A7		5.17287	0.000102981	Muscle	CISD2		5.15779	0.000868738	Spleen	CDC42EP3
4.56568	1.04122e-06	Gills	FOSB		4.18767	0.000395137	HeadKidney	SSUH2		6.48573	6.27933e-06	Heart	POMT1		6.61542	3.03259e-06	Liver	GS04		5.13373	3.59884e-05	Muscle	TINAG		4.77245	1.71041e-05	Spleen	ADAMTS8
4.49809	1.05498e-05	Gills	SNRPF		4.15654	0.00103169	HeadKidney	DLST		6.48155	1.43945e-05	Heart	ERG		6.47642	0.000967695	Liver	DYNLRB2		5.03271	1.85623e-05	Muscle	TMEM182		4.73787	1.77081e-05	Spleen	GPR146
4.46305	8.13629e-06	Gills	SAMD9		4.15621	0.000537473	HeadKidney	TLR9		6.44721	7.17044e-06	Heart	ITGAX		6.42605	0.000663034	Liver	GHR		5.00447	0.00095909	Muscle	RALGAPA2		4.61762	5.13767e-07	Spleen	PNPT1
4.16847	0.000238795	Gills	ANKRD10		4.06283	0.000514312	HeadKidney	TSPAN7		6.38855	0.000411115	Heart	TTC31		6.38804	0.000236776	Liver	TRAF2		4.95986	0.000185795	Muscle	TTC7B		4.585	3.46073e-06	Spleen	CREM
4.13398	0.00205666	Gills	SRD5A2		3.91935	0.000205321	HeadKidney	TLR9		6.30756	7.76484e-06	Heart	WDFY2		6.23855	8.25132e-05	Liver	PLEC		4.9584	0.00043894	Muscle	ANKRD1		4.58017	8.11951e-05	Spleen	PASK
4.07576	0.00062291	Gills	INF2		3.88317	0.000844865	HeadKidney	DDHD2		6.22703	9.99778e-05	Heart	TEC		6.16187	3.10868e-13	Liver	RFNG		4.90621	3.18262e-06	Muscle	ALG3		4.53017	0.000254528	Spleen	HLF
4.02062	0.000816316	Gills	SHD		3.84885	2.5508e-05	HeadKidney	SBF2		6.205	0.00131057	Heart	FHL1		6.06056	0.00146304	Liver	PSAT1		4.77784	1.16464e-06	Muscle	BTG2		4.45242	8.90364e-05	Spleen	DUSP22
4.00742	0.00130179	Gills	TGFBR2		3.70533	0.000357938	HeadKidney	GALNT7		6.17231	0.00036297	Heart	PRKCSH		6.04438	0.00011018	Liver	GTF3C1		4.48127	0.000818076	Muscle	STIP1		4.43678	0.000190505	Spleen	NLRP3
3.99202	0.00042475	Gills	NLRP3		3.6947	0.000220064	HeadKidney	C9orf72		6.06588	1.12672e-06	Heart	PTPN22		5.99128	0.00015898	Liver	SLC4A7		4.4246	3.89415e-05	Muscle	FAM134C		4.4294	0.00222693	Spleen	MTMR7
3.98143	0.000729978	Gills	GTF3C5		3.67326	0.000775928	HeadKidney	MIDN		5.88832	0.000643695	Heart	ANKS1B		5.94771	0.000166417	Liver	TBRG4		4.39724	0.000777115	Muscle	MFSD3		4.37648	0.00214985	Spleen	LMO7
3.93457	0.000712284	Gills	CASTOR2		3.62461	0.00031512	HeadKidney	TLR9		5.86279	5.73681e-05	Heart	TRAM2		5.94471	3.91514e-11	Liver	TAS2R4		4.33121	8.5126e-05	Muscle	KDM5A		4.36745	3.04658e-05	Spleen	IMPDH2
3.92504	0.000104009	Gills	EIF4EBP3		3.53231	2.8439e-05	HeadKidney	RABGGTB		5.83809	0.000178289	Heart	USP21		5.93857	0.00145539	Liver	DHDDS		4.26306	4.9577e-05	Muscle	ODC1		4.35615	0.000402573	Spleen	ZNF501
3.903	1.78437e-06	Gills	CKM		3.52156	3.16534e-05	HeadKidney	ADGRE2		5.81228	5.78774e-05	Heart	SEC22B		5.9303	1.11439e-06	Liver	KIF20B		4.21093	4.79715e-06	Muscle	CD209		4.334	0.000302121	Spleen	RECQL4
3.8789	0.000247487	Gills	TUBB3		3.50593	0.000705662	HeadKidney	HDAC4		5.73636	4.82086e-06	Heart	HEPH		5.92954	0.00021899	Liver	KIF20A		4.10068	1.18149e-05	Muscle	LIPG		4.32695	0.00105866	Spleen	FAM204A
3.86149	3.11543e-05	Gills	CDH16		3.48026	1.43064e-05	HeadKidney	EIF3F		5.72702	1.06773e-07	Heart	LRAT		5.85037	1.3396e-06	Liver	FKBP1A		3.79253	0.000378548	Muscle	ADAM10		4.28912	0.000359221	Spleen	TLR9
3.85376	5.84685e-05	Gills	ACP6		3.47827	0.000104601	HeadKidney	JAK2		5.71882	1.02945e-05	Heart	KPNA2		5.84266	0.00109589	Liver	CKAP5		3.77586	0.000589048	Muscle	SCAF4		4.24166	0.00056447	Spleen	VPS37B
3.85112	2.16341e-10	Gills	MFAP5		3.38771	0.000930089	HeadKidney	ANO5		5.60696	1.20232e-07	Heart	CLASP1		5.72191	0.000267673	Liver	SLC8A1		3.53642	0.000172429	Muscle	PSMC6		4.16279	4.30508e-05	Spleen	CNTN4
3.79403	0.00164577	Gills	IFT74		3.36221	5.11134e-05	HeadKidney	MAFK		5.51943	0.000108181	Heart	PRKAG1		5.48801	3.12784e-05	Liver	GNB4		3.35978	7.1785e-05	Muscle	GPBP1		4.1501	0.0016164	Spleen	NDUFA1
3.79271	0.00212487	Gills	SEC61G		3.33045	0.000218535	HeadKidney	TMEM256		5.51494	0.00116535	Heart	FEL		5.4458	0.000484781	Liver	CD276		3.15791	0.000153871	Muscle	JUND		4.06514	2.77401e-05	Spleen	PRC1
3.79112	0.000213925	Gills	OTOR		3.20959	1.36798e-06	HeadKidney	SLC25A37		5.46612	1.32091e-05	Heart	CDH2		5.36395	1.172e-10	Liver	TAAR1		3.11007	0.00011355	Muscle	EIF4A2		4.01943	1.37661e-05	Spleen	TNFSF11
3.78533	0.000329166	Gills	SYNM		3.20181	0.00023148	HeadKidney	STUB1		5.44255	0.000469722	Heart	CD84		5.34619	0.000257166	Liver	SASS6		3.10024	2.87205e-06	Muscle	CREM		4.01208	0.0011411	Spleen	FRMD7
3.77712	0.000793069	Gills	AKR1B1		3.1958	3.97358e-06	HeadKidney	PIGQ		5.40792	0.00100594	Heart	IFF6		5.33689	1.99016e-05	Liver	IGFBP5		3.04593	0.000127416	Muscle	CEBPZ		3.98128	1.40662e-06	Spleen	STUB1
3.7752	1.26344e-05	Gills	NUTF2		3.16468	0.000514991	HeadKidney	CGREF1		5.3892	0.000113261	Heart	PLA2G15		5.29243	0.000740505	Liver	RRAS		3.00615	0.00048147	Muscle	ILK		3.94482	0.000673452	Spleen	CLSPN
3.72133	0.000844828	Gills	COX6A1		3.15106	8.72635e-05	HeadKidney	CBX4		5.34033	0.000529794	Heart	JAG1		5.25173	5.24834e-05	Liver	TPX2		2.96378	0.000650868	Muscle	GKAP1		3.90293	1.70938e-12	Spleen	CKAP2L
3.67378	5.27288e-05	Gills	SNRPF		3.12507	0.000238905	HeadKidney	ISG20L2		5.28664	9.77574e-05	Heart	CDKN1B		5.24844	0.000202913	Liver	CCDC80		2.94054	0.000376325	Muscle	GFM1		3.87649	0.000814636	Spleen	TMTC2
3.62057	0.000219573	Gills	MTIF2		3.00537	0.00102559	HeadKidney	BICD2		5.28638	2.80538e-08	Heart	RAB37		5.23532	0.000126487	Liver	KPNA2		2.89713	0.00015	Muscle	UBE2Z		3.82673	0.000182073	Spleen	MRPS26
3.61001	1.82613e-06	Gills	S100A1		2.93812	0.000526887	HeadKidney	RASGRF2		5.267	0.000108806	Heart	AP5S1		5.20731	3.84267e-05	Liver	KIF20A		2.81916	0.000911382	Muscle	SLC4A7		3.82542	0.00159161	Spleen	RBMS3
3.59748	0.00210714	Gills	SLIT3		2.93589	8.61145e-05	HeadKidney	ZFAND5		5.2286	0.000264347	Heart	SLC43A2		5.19743	1.42383e-07	Liver	APLN		2.76671	0.000742972	Muscle	RELB		3.80353	0.00142454	Spleen	CDH16
3.5848	4.33741e-05	Gills	BCL6B		2.93385	7.05967e-05	HeadKidney	GBP		5.13732	0.000343115	Heart	TBL1X		5.17778	0.000371796	Liver	ACAT1		2.67462	1.37687e-07	Muscle	MYOZ2		3.74674	0.00065121	Spleen	FAM98A
3.58095	0.00127013	Gills	OBSL1		2.83238	5.32676e-07	HeadKidney	MGST1		5.06082	5.43429e-05	Heart	DTX1		5.17378	0.000825218	Liver	ELOVL6		2.63723	0.000385613	Muscle	CDK12		3.72302	0.00145155	Spleen	PARD3
3.54661	5.82126e-05	Gills	PON2		2.80587	0.000863356	HeadKidney	CYTH1		4.96029	1.9399e-05	Heart	TMBIM6		5.15978	2.89831e-06	Liver	CDK1		2.54217	0.000373981	Muscle	DSPP		3.71259	0.000733252	Spleen	TRAF3
3.52803	0.000961349	Gills	SLC30A1		2.73224	5.4649e-05	HeadKidney	GPR68		4.95836	1.25655e-07	Heart	PRKACB		5.14803	0.000673682	Liver	KCMF1		2.45359	4.89119e-06	Muscle	MUCL1		3.71223	0.000221757	Spleen	MPP
3.441	0.00020969	Gills	GIMAP7		2.72371	4.60294e-05	HeadKidney	ADGRE2		4.93975	0.00105015	Heart	ZUP1		5.07616	5.7238e-05	Liver	COX10		2.42523	0.000192775	Muscle	SEC61		3.62686	0.000380279	Spleen	SASS6
3.37558	0.000109131	Gills	CRIP2		2.7002	3.4324e-07	HeadKidney	MIER2		4.85554	0.000337149	Heart	TNNI1		5.00107	0.00014849	Liver	TBCEL		2.4108	0.000438708	Muscle	SRGAP3		3.6153	0.00109724	Spleen	TOPBP1
3.37023	2.16518e-05	Gills	ETFRF1		2.67853	9.17053e-05	HeadKidney	PTPN21		4.81235	4.61737e-07	Heart	TIMP2		4.87126	0.000259655	Liver	RTEL1		2.40503	2.0383e-05	Muscle	DDOST		3.61301	0.000346663	Spleen	FZR1
3.35424	1.57861e-05	Gills	SLCO3A1		2.67205	8.67886e-05	HeadKidney	TMEM255B		4.77957	7.18297e-05	Heart	FRAS1		4.81855	1.959e-05	Liver	F10		2.31194	0.00015472	Muscle	NFKBIA		3.60691	5.14931e-06	Spleen	SRGAP3
3.30744	0.000742191	Gills	ARG2		2.65856	0.000933376	HeadKidney	MYO1E		4.58284	0.000254933	Heart	PIDD1		4.78399	0.00174332	Liver	ABI3		2.23246	0.000930509	Muscle	CSNK1D		3.59357	6.06706e-05	Spleen	PSAT1
3.30265	0.00116377	Gills	C11orf95		2.65687	0.00107246	HeadKidney	CANX		4.56564	0.000388901	Heart	HNRNPLL		4.76243	0.000332592	Liver	F10		2.17045	0.000843043	Muscle	STRAP		3.53743	0.000254964	Spleen	SBK1
3.1983	0.00111148	Gills	EVA1B		2.63572	4.12336e-05	HeadKidney	PPM1H		4.56157	0.000656462	Heart	SNX29		4.69455	0.00171205	Liver	RFWD3		2.16922	0.000274644	Muscle	NRBP1		3.53122	0.00164035	Spleen	TRAM1
3.17678	1.829e-08	Gills	INSC		2.60718	0.000163863	HeadKidney	HARBI1		4.54741	0.0012763	Heart	SEC22B		4.69133	0.000634037	Liver	EPHA7		2.03198	0.000219916	Muscle	DNAJC14		3.52886	0.00066047	Spleen	HOPX
3.17319	0.000888435	Gills	PRDX6		2.58338	7.30889e-06	HeadKidney	C2CD2		4.53939	0.00147471	Heart	ATAD2		4.68317	0.00171882	Liver	EGR1							3.51566	0.000708454	Spleen	E2F8
3.16361	0.000194748	Gills	COMMD8		2.4585	0.000659404	HeadKidney	CXCR2		4.50088	9.55308e-07	Heart	RAB40B		4.64557	4.25306e-08	Liver	ESM1							3.51059	0.000226783	Spleen	EPHB4
3.14837	0.00194163	Gills	EIF2B3		2.43495	2.19869e-05	HeadKidney	FRAT2		4.4772	0.000936796	Heart	C3		4.626	1.09496e-05	Liver	PGPI							3.49835	0.00107419	Spleen	TUBB4B
3.13157	3.5805e-05	Gills	RASEF		2.42023	0.000732664	HeadKidney	ITCH		4.44642	1.89206e-06	Heart	APLN		4.62381	0.00168369	Liver	CASP6							3.47593	0.000107018	Spleen	FOSL2
3.11586	1.19195e-05	Gills	ZSCAN4		2.3975	2.59659e-05	HeadKidney	HRNR		4.41266	0.000430182	Heart	DHX36		4.53944	0.000302579	Liver	BMF							3.46886	0.000207345	Spleen	PRDX6
3.09239	6.42318e-06	Gills	CYTL1		2.36595	0.000962315	HeadKidney	RAB35		4.38883	0.000403834	Heart	COQ10A		4.53747	7.26182e-05	Liver	HSPA4							3.40872	3.41903e-06	Spleen	EIF4G1
3.08768	0.000118334	Gills	AATF		2.35358	0.000583592	HeadKidney	ZDHHC18		4.34636	0.000635471	Heart	NFE2L1		4.47936	6.16978e-06	Liver	SCD							3.33914	5.67564e-05	Spleen	C1QL4
3.08467	7.99038e-10	Gills	THBS4		2.35199	1.6644e-05	HeadKidney	S1PR1		4.32411	1.06053e-06	Heart	PRDX6		4.45047	0.00196679	Liver	GCLM							3.29229	7.97872e-05	Spleen	BMP4
3.05092	0.000978981	Gills	ANKS6		2.28517	0.000298463	HeadKidney	RCBTB1		4.31061	0.000937508	Heart	EGLN1		4.41868	8.60182e-05	Liver	SLC43A1							3.28297	0.00194955	Spleen	CCNF
3.05021	4.42521e-05	Gills	MYH10		2.27099	0.000113828	HeadKidney	ZBTB20		4.2547	0.000611696	Heart	MSRB1		4.38859	0.000545794	Liver	CHST3							3.2809	9.29213e-09	Spleen	SNX5
3.04544	0.000150807	Gills	TGFBR3		2.26693	0.000176934	HeadKidney	TSC22D1		4.24018	5.10725e-05	Heart	NXPE3		4.32635	0.000263999	Liver	CDK1							3.26785	1.4605e-05	Spleen	ZNF367
3.02471	2.02428e-06	Gills	SOSTDC1		2.24353	2.62445e-07	HeadKidney	WDR76		4.19071	5.9329e-05	Heart	PKN2		4.31457	0.000365051	Liver	LAMB2							3.2596	0.00170913	Spleen	STAC
3.01391	0.000428848	Gills	TWSG1		2.23265	0.000272356	HeadKidney	CCNE1		4.18056	0.000175887	Heart	ATP10D		4.30141	2.06066e-06	Liver	FIH1							3.23014	1.60114e-07	Spleen	ELOVL1
3.01208	0.000933216	Gills	ARSB		2.22265	0.000428183	HeadKidney	B4GALT6		4.1358	9.92024e-05	Heart	PSD		4.29034	0.00183964	Liver	MCAM							3.19815	2.8226e-09	Spleen	C6H9ORF116
3.00634	2.68602e-05	Gills	ZSCAN20		2.22219	1.90617e-05	HeadKidney	PRDX6		4.06792	0.000831468	Heart	TPC1		4.23354	0.00120133	Liver	CELF2							3.19295	0.00103525	Spleen	SRA1
3.00121	0.00181842	Gills	S100A11		2.22095	1.8279e-07	HeadKidney	SOX4		4.03544	4.22758e-05	Heart	CCDC80		4.22799	0.000392339	Liver	IGFBP1							3.19209	0.00167447	Spleen	SLC25A43
2.99546	0.00102709	Gills	TSTA3		2.2163	0.000944634	HeadKidney	UEVLD		3.94297	5.85357e-05	Heart	HARBI1		4.12982	2.98603e-05	Liver	HLCS							3.164	0.00186316	Spleen	KLC1
2.97662	0.00182644	Gills	USP15		2.1977	0.00103754	HeadKidney	ZBTB20		3.89864	0.000165177	Heart	HES5		4.07388	6.8744e-05	Liver	ANLN							3.10139	1.02977e-07	Spleen	G3BP1
2.97148	0.000370845	Gills	FNDC1		2.19016	0.000121168	HeadKidney	GSK3B		3.85424	0.000519521	Heart	NT5C2		4.06589	0.000110437	Liver	SLIRP							3.0919	0.000109193	Spleen	PRDM1
2.96752	2.20594e-10	Gills	COL11A1		2.17143	1.21224e-05	HeadKidney	ODC1		3.8488	3.89532e-07	Heart	CEBPB		4.02489	5.17173e-05	Liver	AQP8							3.09059	1.40429e-05	Spleen	CNGA1
2.96367	0.000145281	Gills	PRKG1		2.1682	8.67673e-05	HeadKidney	SEC61		3.79928	0.000848364	Heart	MXRA8		3.913	0.000630338	Liver	CLSTN1							3.08785	0.00139203	Spleen	XYLT2
2.95579	0.000390108	Gills	DEGS2		2.14813	2.23335e-10	HeadKidney	RHBDD1		3.79824	0.000229219	Heart	TBC1D10A		3.8569	8.86691e-05	Liver	MFSD14A							3.04587	0.000557197	Spleen	NDC80
2.95242	0.000337818	Gills	MRPL52		2.12772	0.000878065	HeadKidney	NITR2		3.63497	8.23628e-08	Heart	CALR		3.82937	0.00041253	Liver	PRIM1							3.00125	2.23002e-06	Spleen	MYBL1
2.93926	0.00138523	Gills	LAMB1		2.10304	0.000153233	HeadKidney	ARRDC3		3.6285	2.65443e-05	Heart	AGRN		3.78221	0.00111023	Liver	ITPKC							2.99018	2.09753e-06	Spleen	PPP1R11
2.93855	0.00149087	Gills	FKBP11		2.09884	0.000850178	HeadKidney	UGGT2		3.60558	0.000156023	Heart	DUSP8		3.78093	8.88946e-05	Liver	TCP11L2							2.98459	0.000187523	Spleen	FANCA
2.92781	3.85617e-09	Gills	PAN2		2.06393	3.72398e-05	HeadKidney	CLSTN1		3.60261	7.91006e-06	Heart	ITM2C		3.76389	4.25253e-05	Liver	JUNB							2.97218	1.62245e-06	Spleen	CDK2AP1
2.92525	0.00113404	Gills	RAPGEF4		2.04194	0.000103218	HeadKidney	WWP2		3.58688	6.66089e-05	Heart	DUSP8		3.74465	0.000346269	Liver	RGCC							2.97086	0.000274887	Spleen	CDC45
2.92087	9.80464e-06	Gills	LTBP4		2.04034	0.000174185	HeadKidney	PIGQ		3.51164	0.000164884	Heart	SLC44A2		3.72518	0.000790692	Liver	COL4A3BP							2.96151	0.000431241	Spleen	PTPRE
2.90208	0.000347169	Gills	COL10A1		2.03332	0.000302348	HeadKidney	SOCS2		3.49977	0.000162397	Heart	ATG4B		3.71536	0.000693483	Liver	NCAPD3							2.95742	0.000223015	Spleen	DOT1L
2.87333	0.00110636	Gills	SIX2		2.00197	0.00106792	HeadKidney	HEG1		3.48515	8.39086e-08	Heart	EPHA2		3.69766	0.00108607	Liver	TGM1							2.91669	0.000535211	Spleen	TPX2
2.87075	4.08116e-06	Gills	PPCE							3.48218	1.51961e-05	Heart	ATL2		3.59222	0.00045772	Liver	MTMR11							2.91021	0.000130656	Spleen	CDK1
2.86316	0.00184696	Gills	ADGRE2							3.45475	0.0014638	Heart	TOPBP1		3.58251	1.64204e-05	Liver	KIF5B							2.90646	0.00187483	Spleen	GRWD1
2.86284	2.09402e-06	Gills	GJA1							3.42485	0.00149751	Heart	PQLC1		3.57906	0.0010458	Liver	CDKN3							2.88761	0.000764435	Spleen	ZFAND5
2.86277	3.27812e-08	Gills	LRRN4CL							3.41219	0.00018439	Heart	SCPEP1		3.53396	2.77765e-05	Liver	MGAT5							2.86232	0.00182907	Spleen	SERPINB1
2.85808	0.00151438	Gills	IPO9							3.4093	0.00121967	Heart	ABHD17B		3.5318	0.00183661	Liver	MYOF							2.83959	5.4889e-05	Spleen	REXO2
2.84281	0.000887766	Gills	OTUD1							3.39837	0.000276181	Heart	CDC14A		3.52916	0.00188136	Liver	KALRN							2.82596	0.000193685	Spleen	HMMR
2.83881	0.000216357	Gills	RND1							3.39245	0.000346044	Heart	RUVBL1		3.5228	0.000120935	Liver	WDR25							2.80983	0.000870649	Spleen	HAUS5
2.8332	0.000595993	Gills	UGDH							3.3403	0.000423074	Heart	FDFT1		3.47823	3.17741e-06	Liver	KATNB1							2.79641	0.000704991	Spleen	KCTD20
2.83278	0.000110536	Gills	ZADH2							3.32653	0.00120892	Heart	GPR146		3.47327	3.71103e-05	Liver	LRRK1							2.79594	0.0006526	Spleen	CIT
2.83187	0.000847615	Gills	HS3ST6							3.31399	0.00127104	Heart	LIPE1		3.44773	0.00097217	Liver	MNAT1							2.78894	0.000596806	Spleen	ALG8
2.8207	4.79206e-07	Gills	PTGR1							3.31203	0.000683277	Heart	ARL5A		3.42557	0.000739377	Liver	GCLM							2.78384	3.37922e-06	Spleen	PPM1H
2.81232	0.00202729	Gills	FILIP1L							3.29486	7.40118e-06	Heart	LSM7		3.41927	0.000274851	Liver	CEBPG							2.77124	0.00106768	Spleen	KIF20B
2.80729	0.00101902	Gills	MDH1							3.27603	0.000354951	Heart	TMEM30A		3.40198	0.000634964	Liver	TRIM16							2.7671	5.55818e-05	Spleen	SULT6B1
2.77958	0.000416819	Gills	PCDH19							3.22975	0.000302191	Heart	DHRS7B		3.39042	3.00108e-05	Liver	TMED2							2.76111	0.000303466	Spleen	KCNJ8
2.77693	0.000122929	Gills	WFDC1							3.18454	0.000108907	Heart	KIF3B		3.38414	0.000325936	Liver	ACACA							2.75661	0.000552774	Spleen	MFSD14A
2.76771	0.00132115	Gills	ZC3H9							3.11386	0.00112932	Heart	HOOK2		3.32824	0.000469306	Liver	PLAA							2.75332	1.54525e-05	Spleen	NEK3
2.75971	2.24517e-07	Gills	FSTL3							3.08806	6.62715e-05	Heart	FAM134C		3.32746	0.000827673	Liver	NUSAP1							2.74352	0.000109632	Spleen	INTS12
2.75897	1.26153e-05	Gills	KCTD4							3.08196	1.77888e-05	Heart	PBLD		3.31509	0.00111897	Liver	GCLC							2.71683	2.50583e-05	Spleen	CD276
2.70721	0.000947079	Gills	MFGE8							3.04327	0.000889747	Heart	ZNF395		3.30797	0.000235502	Liver	RBP7							2.70422	0.000501333	Spleen	NCAPG2
2.70034	0.000746299	Gills	CYLD							3.03767	0.000207918	Heart	HS020		3.29623	7.91303e-07	Liver	MMD							2.69398	1.97995e-05	Spleen	ACAT1
2.69735	0.00019335	Gills	LSM6							3.02854	0.00121349	Heart	CDCA4		3.26356	0.000611279	Liver	MLYCD							2.69302	0.000162999	Spleen	STOM
2.69475	0.000200139	Gills	COL22A1							3.02484	0.000623455	Heart	RASGRP2		3.21685	0.0015389	Liver	MRPL19							2.69237	0.000806009	Spleen	CDCA5
2.69399	7.27967e-05	Gills	FILIP1L							2.99921	0.000426983	Heart	MPHOSPH8		3.19297	0.000291686	Liver	COX7A							2.67783	0.00215966	Spleen	TLR9
2.68964	0.000667565	Gills	BHLHE22							2.99236	0.00136546	Heart	TTC38		3.14572	0.0013084	Liver	SMYD2							2.67536	5.64076e-05	Spleen	CCNB2
2.68766	2.778e-05	Gills	DPYSL3							2.97481	0.000355964	Heart	ITPKC		3.11899	0.00118779	Liver	ACLY							2.6435	0.000111812	Spleen	NAB1
2.68054	1.05911e-06	Gills	ACAN							2.95761	2.82617e-05	Heart	TAOK2		3.11826	0.00101427	Liver	SIGLEC1							2.62917	0.000964991	Spleen	C1QL4
2.64287	0.00034736	Gills	SVEP1							2.94881	0.00119774	Heart	FBXW7		3.11342	0.000104989	Liver	MED14							2.59805	0.00055072	Spleen	ITGA8
2.64033	0.000225961	Gills	ADRA2A							2.94403	2.68434e-05	Heart	PDE4B		3.08845	0.000829273	Liver	RDH12							2.59202	0.00211326	Spleen	HSPA4
2.60477	0.000234787	Gills	SERPINH1							2.94028	2.94472e-05	Heart	ANP32B		3.08358	1.25992e-05	Liver	WASHC1							2.58448	0.000213223	Spleen	CD200
2.59934	0.00163136	Gills	EPHB4							2.93397	6.52843e-05	Heart	COMMD6		3.02916	0.000241791	Liver	SMC6							2.57709	0.00131009	Spleen	RNASEH2A
2.5927	5.33645e-05	Gills	NAGPA							2.89904	0.00112509	Heart	ACSBG2		3.00762	0.000186811	Liver	PGM1							2.54817	2.49011e-06	Spleen	PGBD4
2.5817	0.000562655	Gills	MICAL2							2.88862	0.00101557	Heart	NR1D1		2.98738	0.000874039	Liver	ADAP2							2.52655	0.000460634	Spleen	SAT2
2.559	0.000861623	Gills	CAMK2N2							2.87993	1.75026e-05	Heart	CEBPB		2.98159	4.0564e-09	Liver	PLEKHA6							2.50649	0.00131558	Spleen	MRPS31
2.55768	0.000626959	Gills	CRIP1							2.83704	0.00109265	Heart	MPC2		2.96459	0.000368833	Liver	TEN1							2.49513	0.000188493	Spleen	HNRNPLL
2.54561	0.000487602	Gills	ACAN							2.80608	0.00059628	Heart	FOXP1		2.94126	0.00052519	Liver	PPP2R2A							2.469	0.0015142	Spleen	UBE2B
2.53578	0.0010245	Gills	RAVER1							2.80392	0.000808533	Heart	RCAN1		2.9314	0.00125785	Liver	TRAFD1							2.46625	0.000248148	Spleen	SNRPE
2.52733	0.00163201	Gills	RFC4							2.79946	8.22787e-06	Heart	TMCO6		2.89128	0.000367086	Liver	UGT2A1							2.461	8.23575e-05	Spleen	PRKD3
2.5247	0.001791	Gills	PCLAF							2.75683	0.000441353	Heart	HRNR		2.8892	1.51689e-05	Liver	EGLN3							2.45956	0.00129365	Spleen	SSUH2
2.52359	0.000372634	Gills	HIGD1A							2.71732	0.00107651	Heart	NCK1		2.85475	0.00155733	Liver	CMPK1							2.45417	0.00100403	Spleen	BUB1
2.52141	0.00118666	Gills	MUC5AC							2.64516	0.000267018	Heart	POR		2.84711	0.00194736	Liver	GMNN							2.45386	0.00112048	Spleen	SLC43A1
2.51831	0.000119431	Gills	METRN							2.64408	0.00111608	Heart	PCDHGC5		2.81162	0.000699787	Liver	TRAPPC2							2.44976	8.87676e-07	Spleen	MANF
2.50891	2.99121e-06	Gills	CNTN4							2.62939	1.73918e-05	Heart	FAM151B		2.8042	0.00122129	Liver	FAM83D							2.44525	2.59825e-05	Spleen	MKNK1
2.50336	3.70881e-05	Gills	CCN1							2.62391	0.00038634	Heart	SCARA5		2.80271	0.000118714	Liver	NECTIN4							2.44518	0.00202989	Spleen	PELO
2.48787	0.000805305	Gills	SPIN1							2.60924	0.000765666	Heart	RAB1B		2.78709	9.44008e-06	Liver	LEP							2.44429	0.000510777	Spleen	PPCE
2.48409	0.000344756	Gills	INPP5K							2.56846	0.000590214	Heart	ARL6IP5		2.77754	0.000244999	Liver	EYA3							2.44146	0.000284132	Spleen	SMD3
2.47252	4.8695e-05	Gills	FGFBP1							2.56671	0.000389352	Heart	CPOX		2.75357	0.00201274	Liver	PSPC1							2.44056	0.000850227	Spleen	TST
2.47101	0.000676543	Gills	TSC22D1							2.56543	0.000400137	Heart	SEL1		2.72732	2.90781e-09	Liver	GAS1							2.42923	0.00024481	Spleen	PPIP5K1P1
2.46599	0.00134104	Gills	NDUFA1							2.56409	0.000173167	Heart	C2CD5		2.70294	0.000958894	Liver	SLC38A6							2.42602	0.000948653	Spleen	GBP
2.45092	0.00159176	Gills	FREM2							2.55446	0.000987166	Heart	CTDSPL2		2.67941	0.000807969	Liver	ABI2							2.41063	0.000143119	Spleen	SOAT1
2.45076	0.000640442	Gills	RCBTB1							2.54432	0.000836529	Heart	CLASP1		2.66651	0.00171694	Liver	SDC1							2.40109	0.000536484	Spleen	SNAI2
2.44708	0.000470176	Gills	MRAS							2.49935	2.34084e-07	Heart	AOC1		2.63161	0.00106569	Liver	TEC							2.39695	1.11602e-06	Spleen	PWP2
2.43871	0.00152002	Gills	OSGIN2							2.47633	0.000166757	Heart	MFSD14A		2.55069	0.00152199	Liver	LNPEP							2.39259	0.0017415	Spleen	SLC7A6
2.43715	0.000439578	Gills	PTGS2							2.43064	0.000153599	Heart	RAP2B		2.5378	0.00123106	Liver	POLDIP2							2.37448	0.00132983	Spleen	KIF11
2.43209	0.000166057	Gills	COL21A1							2.4146	0.0010724	Heart	YWHAZ		2.51602	0.00106189	Liver	NCCRP1							2.37429	3.93616e-06	Spleen	PSMD13
2.4125	2.99138e-05	Gills	FRZB							2.40488	0.00138373	Heart	TBCEL		2.51468	0.000108887	Liver	PMPCA							2.3544	0.000374597	Spleen	ACTR3
2.41207	4.58292e-05	Gills	PDE7A							2.40121	0.00125789	Heart	SRPK3		2.51437	0.00142294	Liver	FAM83H							2.35212	0.00178029	Spleen	SPRY1
2.41196	0.00116156	Gills	NDH							2.39322	0.0013978	Heart	HMCN1		2.49562	9.10695e-05	Liver	MRNIP							2.35019	0.000123403	Spleen	RAC3
2.40703	0.00138178	Gills	RPLP2							2.38599	6.02539e-05	Heart	DCBLD2		2.48692	0.00147851	Liver	MAN2A1							2.34515	0.000384226	Spleen	TMEM168
2.40101	1.33241e-05	Gills	ANGPTL7							2.36478	0.000921633	Heart	JMJD8		2.47959	0.000372626	Liver	NCBP3							2.34342	0.000503767	Spleen	BORCS6
2.3774	0.00166923	Gills	LRRC8C							2.34429	0.00132952	Heart	HAUS1		2.47599	0.00105442	Liver	HACE1							2.33672	7.85039e-05	Spleen	SLC7A6
2.37607	0.00164813	Gills	MACF1							2.31583	0.000145376	Heart	DDIT3		2.46928	0.000194269	Liver	HIP1							2.3318	0.00148337	Spleen	KIF23
2.36335	0.00153667	Gills	NLRP3							2.31052	0.000195005	Heart	HELZ2		2.45418	4.79794e-06	Liver	ITIH3							2.33173	0.00187347	Spleen	NUMA1
2.35689	0.000555407	Gills	CR2							2.31036	0.000414204	Heart	DISP1		2.44581	3.47893e-05	Liver	NAGPA							2.32987	0.00136991	Spleen	FBXL6
2.35047	0.00209746	Gills	U2AF1							2.29458	0.000524588	Heart	KSR1		2.40455	0.000272593	Liver	ATP6V0C							2.32979	0.00119123	Spleen	TACC3
2.31359	7.77874e-07	Gills	BTG1							2.25575	0.000121075	Heart	ARRDC3		2.38819	0.00122402	Liver	SAR1B							2.32721	0.000800527	Spleen	ATP2A2
2.30876	0.00113449	Gills	ANXA6							2.24841	0.000729501	Heart	GNB2		2.38742	0.000186771	Liver	ZFAND5							2.32233	0.000390911	Spleen	PGBD4
2.28113	2.32529e-05	Gills	PRELP							2.13938	0.000935384	Heart	PRRC2A		2.37194	0.00017636	Liver	ICA1L							2.30779	1.78003e-06	Spleen	RND1
2.27591	0.00183868	Gills	TMEM109							2.12039	0.00041199	Heart	MFSD12		2.36761	0.000927408	Liver	PICALM							2.30537	0.000361404	Spleen	HARBI1
2.26626	0.000288562	Gills	C1orf216							2.10116	0.00118194	Heart	PRKCSH		2.36012	0.000615172	Liver	ACBD5							2.30408	0.00231136	Spleen	KPNA2
2.24875	0.00150957	Gills	TYSND1							2.07021	0.0014718	Heart	NR1D1		2.35639	0.00142206	Liver	CISD3							2.30339	1.07853e-08	Spleen	CCT5
2.23804	0.0013292	Gills	KLHL13							2.03991	0.000374602	Heart	PDE3B		2.33816	0.000418501	Liver	PSME4							2.30082	0.00126521	Spleen	P2RY1
2.23191	0.000588121	Gills	MYOCD							2.02968	0.000279054	Heart	JMY		2.31014	0.000367965	Liver	FLOT2							2.29401	4.24398e-05	Spleen	NFKBIA
2.22703	0.000581578	Gills	CRABP2							1.99809	0.000390634	Heart	PDIA4		2.30792	0.00203865	Liver	KDR							2.29056	3.76694e-06	Spleen	KPNA2
2.21598	7.81161e-05	Gills	TGFB1I1												2.29432	6.96145e-05	Liver	TUSC2							2.28717	6.37514e-05	Spleen	EEF1AKNMT
2.21358	7.52371e-05	Gills	SERPINH1												2.26497	3.13061e-05	Liver	ERRFI1							2.27561	0.000710092	Spleen	POLD1
2.20844	4.47091e-06	Gills	BICC1												2.2556	6.23875e-06	Liver	MSRB1							2.27399	7.00871e-06	Spleen	SAM1
2.20327	0.000735002	Gills	TMEM258												2.24874	6.32862e-05	Liver	MSRB1							2.2591	0.000276322	Spleen	HSPA4
2.20006	7.53183e-08	Gills	CCN2												2.21881	0.000569751	Liver	ASAH2							2.25553	2.14359e-06	Spleen	RBBP4
2.1961	0.0016151	Gills	SSTR2												2.21376	0.0017	Liver	TAOK2							2.25166	0.000233564	Spleen	NLE1
2.19244	0.00117317	Gills	HARBI1												2.20788	0.00147257	Liver	MTG2							2.24912	0.00112711	Spleen	CENPF
2.19135	3.88108e-06	Gills	CPXM2												2.1975	0.000922964	Liver	CD4							2.24144	2.75925e-06	Spleen	ANLN
2.18974	0.000179144	Gills	NOLA3												2.18021	9.38844e-05	Liver	NFKBIA							2.21833	2.81803e-05	Spleen	MCM3
2.18854	0.00188339	Gills	DHDDS												2.1778	0.00148565	Liver	NRAMP-BETA							2.20491	1.28795e-05	Spleen	CEBPD
2.18754	0.000715086	Gills	NCAM1												2.1722	0.000445877	Liver	TRAF2							2.19916	0.000102649	Spleen	TSC22D1
2.17438	0.000600957	Gills	HBEGF												2.15408	0.00122487	Liver	ARID5B							2.19568	0.000781788	Spleen	PRKAR2B
2.16211	1.54343e-06	Gills	PTGR1												2.14314	0.000112015	Liver	CYP2B11							2.18683	2.38846e-05	Spleen	KPNA2
2.15522	0.000647026	Gills	POMP												2.14287	0.000921174	Liver	SMURF2							2.18037	0.00217098	Spleen	MMP19
2.14995	0.000116301	Gills	LLP												2.1253	0.00105034	Liver	RFK							2.17665	0.000509565	Spleen	AAMP
2.14667	2.30126e-06	Gills	RERG												2.0985	1.22416e-05	Liver	COX5A							2.15563	0.000145876	Spleen	VARS
2.1442	3.09464e-05	Gills	HMMR												2.09206	0.000624751	Liver	WIPI1							2.14771	1.17535e-05	Spleen	IQGAP3
2.13698	0.00182417	Gills	CH25H												2.06122	0.000873625	Liver	FGF23							2.14229	0.000452185	Spleen	SLC6A15
2.12748	3.15617e-05	Gills	COL12A1												2.04421	0.000174306	Liver	HELZ2							2.13636	0.000847703	Spleen	RPL3
2.12593	0.00126959	Gills	SLC25A40												2.04188	2.18063e-06	Liver	DNAJA2							2.13457	0.00184574	Spleen	KNL1
2.12478	0.000156641	Gills	AGR2												2.03781	0.0018307	Liver	HIVEP1							2.12306	0.00192771	Spleen	RPS6KA4
2.1189	4.55615e-06	Gills	PPP1R9B																						2.11849	0.000185049	Spleen	COASY
2.1183	0.00174168	Gills	FAM89B																						2.10911	0.00183572	Spleen	SIRT1
2.11459	0.00201157	Gills	DPT																						2.09749	0.00133345	Spleen	RARS
2.10437	0.00122997	Gills	H2AFZ																						2.09454	0.000643491	Spleen	MYC
2.09815	0.00107564	Gills	DVL3																						2.08614	0.00100754	Spleen	CAMKMT
2.09589	0.00100551	Gills	PPP2R3A																						2.08052	0.00120131	Spleen	BTBD7
2.08256	7.2432e-05	Gills	FGFR4																						2.07781	1.97783e-07	Spleen	IPO4
2.07053	0.000316993	Gills	CLSTN1																						2.07068	0.000282222	Spleen	NOMO1
2.07001	8.10984e-05	Gills	GFM1																						2.0689	0.000648666	Spleen	ARL5B
2.06054	0.000958262	Gills	ASCL3																						2.06862	1.62496e-05	Spleen	RCN1
2.05949	0.00089376	Gills	NCAPD2																						2.0658	0.00190567	Spleen	PPP1R14B
2.05629	0.00202073	Gills	APLNR																						2.06024	5.83087e-05	Spleen	HEATR3
2.05127	1.03336e-06	Gills	DCN																						2.05384	0.00119097	Spleen	OSBP2
2.04864	0.00200679	Gills	ARID5B																						2.04981	6.28547e-05	Spleen	GLUT1A
2.04436	0.000885963	Gills	AOC1																						2.04301	0.000195585	Spleen	TANGO2
2.03868	0.000404092	Gills	SLC7A2																						2.04187	6.54191e-09	Spleen	NOLA3
2.03765	0.000649983	Gills	LIMK2																						2.03952	0.0020719	Spleen	SLC12A7
2.0315	0.00183777	Gills	ATL2																						2.03008	0.00100745	Spleen	UTP20
2.0307	2.10409e-05	Gills	CAPN8																						2.02665	1.83122e-05	Spleen	FBL
2.02952	0.00192526	Gills	KSR1																						2.02567	7.66002e-06	Spleen	LRRC40
2.01855	3.26737e-07	Gills	COL6A6																						2.02254	0.000359803	Spleen	NOL11
2.01748	6.66269e-05	Gills	RHBDD1																						2.02098	0.00211727	Spleen	UQCRC2
1.99961	0.000479527	Gills	PSMA7																						2.01623	0.000429812	Spleen	TCOF1
1.99945	0.000339516	Gills	GCSH																						2.00395	0.000196871	Spleen	FAM69A
1.9994	0.000846708	Gills	PAIP2B																						2.00087	0.00162524	Spleen	URB1
																									1.99737	0.00056646	Spleen	SMC5

## Sheet: DE genes strain Born
Differently expressed annotated genes (FC > 2.0, adjusted p-value < 0.05)
Enhanced in strain Born
Gills					HeadKidney					Heart					Liver					Muscle					Spleen
FoldChange	pvalue	tissue	gene_name		FoldChange	pvalue	tissue	gene_name		FoldChange	pvalue	tissue	gene_name		FoldChange	pvalue	tissue	gene_name		FoldChange	pvalue	tissue	gene_name		FoldChange	pvalue	tissue	gene_name
27.8522	6.40169e-11	Gills	FAXDC2		13.2116	1.89712e-06	HeadKidney	FCGR1A		25.9527	1.7222e-14	Heart	PPP1R12B		34.9036	1.16203e-05	Liver	BANP		42.7669	2.66092e-08	Muscle	AHCY		35.4891	1.34125e-06	Spleen	AMPD2
10.2323	4.38981e-05	Gills	CDC42EP1		12.3346	1.24463e-06	HeadKidney	CMAH		19.7102	2.35151e-06	Heart	LNX1		32.6176	8.09934e-06	Liver	CYP27B1		20.7881	2.06485e-07	Muscle	PHF5A		33.7307	1.89233e-10	Spleen	B3GNT2
9.39157	0.00207609	Gills	DACH2		10.5447	1.67533e-06	HeadKidney	ATP7A		19.3993	1.43923e-10	Heart	SYNPO2L		19.3517	2.02011e-06	Liver	BMP1		15.9029	1.82739e-05	Muscle	NRP2		21.6878	1.52094e-11	Spleen	PAMR1
8.13094	1.27729e-05	Gills	LRRC8A		8.89058	1.64545e-05	HeadKidney	TSKU		15.5515	3.52594e-08	Heart	DYNC2H1		11.9397	5.66477e-09	Liver	IFT172		15.7035	1.20504e-06	Muscle	MARK3		17.9629	9.07726e-14	Spleen	CASP1
8.04515	1.79592e-07	Gills	SEC31A		7.4524	3.92586e-05	HeadKidney	EOMES		14.5264	3.42963e-07	Heart	ARL15		11.1701	6.25154e-06	Liver	EIF2AK1		12.7822	5.36347e-05	Muscle	VTA1		16.3636	1.61629e-09	Spleen	FGL1
7.25995	2.99985e-09	Gills	SWAP70		7.34658	0.00027766	HeadKidney	TESC		12.0475	1.44617e-08	Heart	ACBD3		11.0398	4.74359e-08	Liver	APOA-I-2		12.3327	0.000109102	Muscle	UST		15.5245	1.0092e-11	Spleen	PCC1
7.07824	4.89221e-05	Gills	ADCY6		7.02479	0.000120012	HeadKidney	PPARG		11.0264	1.88806e-05	Heart	GPATCH1		10.819	4.31482e-06	Liver	CACNA2D4		11.9783	0.00033391	Muscle	SUCLG2		14.1908	1.64055e-06	Spleen	VPS37D
7.03928	0.000115566	Gills	CHN2		6.72573	9.52905e-08	HeadKidney	AMPD2		7.87948	6.50286e-07	Heart	AGRN		10.0088	1.08289e-06	Liver	TSPAN16		11.1315	2.20639e-05	Muscle	NTHL1		12.0838	3.44452e-08	Spleen	MGLL
6.35584	4.42423e-08	Gills	CASP1		6.52671	8.07641e-08	HeadKidney	RPS17		7.21574	0.00116897	Heart	CYTH3		9.22982	0.000499345	Liver	TFDP2		10.1711	0.000326002	Muscle	GBP1		10.0775	2.78203e-05	Spleen	ADRA1A
5.82107	1.03243e-05	Gills	KDM4C		5.94397	2.35904e-05	HeadKidney	PRKAB2		7.03848	0.000179947	Heart	ADAMTS20		8.67818	2.05906e-08	Liver	SDR16C5		10.034	1.27885e-06	Muscle	WDR18		9.81181	2.99586e-06	Spleen	MSH3
5.79195	0.000828259	Gills	ENAH		5.92169	1.40311e-06	HeadKidney	NUGGC		6.86648	0.00106631	Heart	MEIS1		8.4438	5.13995e-06	Liver	GRB2		9.70158	2.77e-05	Muscle	TMEM8B		9.49318	7.05888e-08	Spleen	KCNN4
5.61526	0.00204529	Gills	SCAF8		5.70952	0.000137422	HeadKidney	ANKS1B		6.76616	4.55001e-05	Heart	LITAF		8.25773	0.000255073	Liver	ZC4H2		9.3661	1.04444e-06	Muscle	MFGE8		9.17733	1.99767e-10	Spleen	IRS1
5.27294	0.000554897	Gills	CFAP54		5.67526	6.55153e-08	HeadKidney	TMC6		6.56835	2.96191e-06	Heart	CNDP2		7.87141	0.000291964	Liver	PDGFRB		8.87487	0.000420472	Muscle	SH3GL1		8.82965	4.33965e-06	Spleen	AFTPH
5.26382	1.11816e-05	Gills	HGFAC		5.39404	1.62221e-05	HeadKidney	TBCK		6.04908	9.81073e-05	Heart	CSK		7.49808	0.000662798	Liver	PLOD2		8.28263	0.000376849	Muscle	LSM12		8.71994	1.85448e-06	Spleen	CCDC171
4.96082	0.00104468	Gills	SLC20A2		5.15811	0.000293131	HeadKidney	MTHFD1		5.68329	7.21701e-05	Heart	CAMK2G		7.35623	1.66467e-05	Liver	L3MBTL4		6.87722	7.01714e-07	Muscle	GBP		8.37243	1.06245e-06	Spleen	FAM20B
4.93346	0.000181923	Gills	ARL5A		5.05342	0.000794595	HeadKidney	BLCAP		5.60978	3.29235e-06	Heart	NELFB		7.13264	7.39455e-09	Liver	SLC4A3		6.81362	2.81605e-05	Muscle	MYO1B		7.5988	3.54492e-12	Spleen	HS6ST1
4.9069	0.000141956	Gills	SULT2B1		5.049	0.000312955	HeadKidney	ZNF236		5.55208	1.01057e-05	Heart	ITPKB		7.09943	5.16212e-06	Liver	DIO2		6.79195	0.000389492	Muscle	FBXO6		7.31441	6.70975e-05	Spleen	TTC39C
4.84411	2.81179e-05	Gills	ITPR1		4.99398	3.9552e-05	HeadKidney	NFASC		5.49742	9.91453e-07	Heart	CASP8		6.85807	6.04796e-06	Liver	PEX7		6.68477	9.64261e-05	Muscle	RALGAPA1		7.13545	0.000170075	Spleen	RBM38
4.79558	0.000136026	Gills	TMC6		4.93198	0.000302694	HeadKidney	SLC27A4		5.32266	3.60256e-05	Heart	MYOM3		6.61099	0.000682051	Liver	SMAD7		6.3541	5.20963e-07	Muscle	MRPL15		7.11946	0.000104853	Spleen	ASB9
4.7654	0.000113006	Gills	SMARCB1		4.86772	0.000191064	HeadKidney	C11H12ORF65		5.28831	0.000923453	Heart	ANGPT1		6.45254	0.000855798	Liver	FAM49B		6.33825	9.917e-05	Muscle	CTDNEP1		7.08897	8.53567e-14	Spleen	NLRC3
4.72605	1.29889e-05	Gills	TRIM16		4.79683	1.62993e-05	HeadKidney	ONMY-CD8A		5.24092	1.65494e-05	Heart	SDS		6.34724	9.96046e-08	Liver	NCOA6		6.17497	0.000792028	Muscle	MYH16		6.96126	0.000397999	Spleen	TRPM4
4.53277	2.15078e-10	Gills	GIMAP4		4.72914	0.000383225	HeadKidney	LIMD1		4.94215	0.000194026	Heart	AMPD3		6.12217	2.39518e-05	Liver	AKAP6		5.7932	3.4916e-05	Muscle	IL15		6.79944	0.000148394	Spleen	UMOD
4.44611	1.12364e-08	Gills	JAK2		4.70074	0.000828385	HeadKidney	SPRYD7		4.89871	8.0739e-07	Heart	DYNLT3		6.04406	5.42628e-05	Liver	RILP		5.71306	4.41051e-05	Muscle	MRI1		6.62277	6.10925e-05	Spleen	ACTR5
4.42141	0.00150003	Gills	ZNF91		4.6681	0.000779487	HeadKidney	TEAD3		4.89165	0.00063942	Heart	WSCD2		5.99723	7.60247e-05	Liver	SEC31A		5.67552	0.00013385	Muscle	MXRA8		6.52297	4.95972e-05	Spleen	EGFR
4.35913	3.31182e-06	Gills	TNFSF14		4.62999	0.000305472	HeadKidney	CASP1		4.78484	4.88315e-05	Heart	ATP7A		5.9649	5.0614e-05	Liver	CAPN1		5.61473	0.000360457	Muscle	TXN		6.46257	0.000177667	Spleen	TMEM184B
4.26496	0.000162294	Gills	SLC9B2		4.55503	0.000273312	HeadKidney	EIF4E2		4.68387	0.000452342	Heart	ITPR1		5.84262	0.00154611	Liver	NT5DC2		5.3023	4.44518e-05	Muscle	UBR7		6.38377	0.000451882	Spleen	SYP
4.23335	0.000129247	Gills	AMPD2		4.55343	0.000115882	HeadKidney	CTBP2		4.64516	0.000748444	Heart	SMARCB1		5.81244	0.000133528	Liver	NF1		5.26219	0.000378621	Muscle	ENPP1		6.30338	7.41822e-07	Spleen	SLC27A6
4.10267	0.00138383	Gills	LARP4B		4.46645	0.00012804	HeadKidney	MGAT4C		4.64255	1.47066e-06	Heart	CD22		5.76234	0.000588206	Liver	BORCS6		5.17953	2.59673e-05	Muscle	SESTD1		6.12047	0.000303181	Spleen	DSC2
4.04533	0.00082005	Gills	FCRL2		4.37399	3.06182e-05	HeadKidney	CD5		4.49753	0.000706817	Heart	C5H8ORF82		5.65512	0.000990091	Liver	ATF7		5.11756	5.21734e-05	Muscle	UHRF2		6.07103	2.99645e-05	Spleen	MAN2C1
4.02128	9.68254e-06	Gills	TNFSF10		4.27342	0.000298048	HeadKidney	PTPRK		4.44873	6.18653e-07	Heart	CNBD2		5.61897	5.31489e-05	Liver	MXD1		5.05468	0.000228492	Muscle	WHAMM		5.91414	2.7173e-10	Spleen	CMAH
4.00434	0.000886056	Gills	USP46		4.25692	0.000348281	HeadKidney	SUOX		4.23114	0.000257206	Heart	COL23A1		5.60689	1.69817e-06	Liver	MGLL		5.02665	9.98178e-05	Muscle	PRKCI		5.79507	2.5311e-05	Spleen	TMC6
3.97599	1.3617e-05	Gills	SFMBT2		4.14057	0.000322848	HeadKidney	HDAC7		4.22371	9.4647e-05	Heart	CD22		5.56197	5.41074e-08	Liver	NLRC3		4.8811	0.000722307	Muscle	GIT2		5.77693	1.38399e-05	Spleen	SMARCB1
3.97482	6.63391e-05	Gills	BTN3A2		4.10579	0.000880099	HeadKidney	EIF4EBP2		4.15991	0.00121965	Heart	AFF3		5.44332	0.000944044	Liver	AASDHPPT		4.84839	0.000867654	Muscle	CTGF		5.71313	8.33066e-05	Spleen	RTN4IP1
3.85036	2.64908e-05	Gills	ATP6V1H		4.02376	7.57444e-05	HeadKidney	BTBD9		4.15031	0.00138272	Heart	PPARG		5.27377	6.29041e-08	Liver	TUBGCP5		4.7235	0.000248394	Muscle	SIPA1L3		5.64994	1.8781e-10	Spleen	DPEP2
3.84628	0.0018993	Gills	PPP2R5D		3.9532	8.41002e-06	HeadKidney	TUFT1		4.07189	7.21355e-06	Heart	PARP6		5.25665	1.37856e-05	Liver	ABCC4		4.71628	0.000320025	Muscle	CAPRIN1		5.53971	0.000965029	Spleen	SYNJ1
3.71425	0.000388446	Gills	GRK5		3.92168	0.000795653	HeadKidney	P2RX1		3.98483	2.41423e-05	Heart	CRKL		5.222	3.06826e-09	Liver	ARRDC3		4.54604	0.000490431	Muscle	CRY1		5.46257	1.00548e-06	Spleen	FFAR2
3.70972	0.000246102	Gills	SLC41A1		3.91637	0.000771904	HeadKidney	UQCC2		3.9734	5.71775e-05	Heart	EPCAM		5.21001	0.000482827	Liver	FAM91A1		4.4084	0.00043414	Muscle	GPD1		5.37953	1.16178e-05	Spleen	COL16A1
3.6805	0.00146444	Gills	PTRH1		3.78841	3.07793e-05	HeadKidney	DNAJB14		3.91567	7.56522e-07	Heart	GAA		5.18315	2.27363e-06	Liver	ALPK3		4.37024	0.000255468	Muscle	ATG4B		5.33726	4.25917e-05	Spleen	RAB40B
3.66331	0.000266028	Gills	CERS5		3.72779	0.000535452	HeadKidney	NARS		3.91299	2.82634e-10	Heart	ARHGEF10		5.14152	0.000479463	Liver	MEF2D		4.2139	1.24105e-08	Muscle	SMARCD3		5.31525	3.78199e-06	Spleen	C19orf12
3.55088	0.000103614	Gills	ANKRD13C		3.55526	0.000523146	HeadKidney	CTNNAL1		3.8213	0.00100866	Heart	RXRA		5.03382	0.000143154	Liver	NLGN4X		4.18754	0.000202285	Muscle	COL24A1		5.23728	0.000847903	Spleen	DYNC2H1
3.54378	0.000626147	Gills	SLC12A9		3.54048	0.000181199	HeadKidney	ABCA2		3.81354	0.000623622	Heart	KAT6B		5.01097	9.61266e-08	Liver	PGM1		4.15896	0.000235172	Muscle	MOSPD2		5.07927	0.00150375	Spleen	ESYT2
3.52855	1.8557e-05	Gills	PLA2G4F		3.52084	0.000495133	HeadKidney	CISD2		3.80396	0.00129391	Heart	TRIM25		4.93529	3.07107e-05	Liver	FRAT2		4.11537	0.000649934	Muscle	UBALD1		5.05582	6.33153e-10	Spleen	AMPD2
3.46154	0.000108908	Gills	LARP1		3.46604	4.22753e-06	HeadKidney	CDK15		3.76168	0.000212242	Heart	ZFYVE9		4.88765	6.67016e-05	Liver	AUTS2		4.08101	0.000248544	Muscle	NF1		4.92213	0.00145691	Spleen	DNAJC5
3.44368	7.01893e-05	Gills	TCHH		3.39983	1.19915e-05	HeadKidney	KCNH4		3.65748	0.000318634	Heart	NRP1		4.86841	0.00147525	Liver	PPP1R3B		4.05719	0.000937294	Muscle	FBXO11		4.90104	8.07595e-05	Spleen	P2RX1
3.42492	0.000492863	Gills	RFWD3		3.3998	0.00102796	HeadKidney	RAPGEF1		3.65194	0.000333888	Heart	NPR2		4.65277	2.59471e-08	Liver	INPP4A		3.92381	0.000381798	Muscle	RAB5A		4.901	3.09673e-06	Spleen	SIRT3
3.42064	2.65333e-07	Gills	TRIM25		3.3519	0.000719357	HeadKidney	AMOTL2		3.63468	0.000600361	Heart	JAK2		4.63779	8.72251e-05	Liver	IFI44L		3.86841	0.000439545	Muscle	SH3PXD2B		4.85764	0.00116266	Spleen	CD300C
3.37755	4.47629e-09	Gills	IL12RB1		3.33781	0.000177561	HeadKidney	TMED3		3.58903	1.12968e-05	Heart	ELP3		4.60223	0.000119725	Liver	ARHGAP6		3.79657	0.000855498	Muscle	MGLL		4.76174	0.000366881	Spleen	TNIK
3.35872	1.78643e-05	Gills	NLRC3		3.31077	0.00080551	HeadKidney	CD2AP		3.56449	0.000516555	Heart	ARL4C		4.55821	9.86947e-06	Liver	DDAH2		3.78931	0.000266625	Muscle	VPS4B		4.70857	0.00100502	Spleen	FKBP1B
3.35433	0.000256629	Gills	BATF		3.25679	0.000240141	HeadKidney	RFLNB		3.40604	0.000397048	Heart	MGLL		4.49431	6.51142e-05	Liver	TPMT		3.60052	0.000476075	Muscle	MAP4K4		4.6706	3.79929e-09	Spleen	CAMK2B
3.27961	4.01302e-06	Gills	BAIAP2		3.23558	0.000496368	HeadKidney	CAMK2G		3.28926	0.00121535	Heart	JPH1		4.48276	1.09483e-09	Liver	DEF6		3.56835	0.000779148	Muscle	HMCES		4.60507	0.000252259	Spleen	EBF1
3.25343	8.44799e-07	Gills	IL-1RA		3.15709	0.000320901	HeadKidney	SLC6A13		3.23484	0.000329288	Heart	BCL7A		4.47541	0.000451045	Liver	EML3		3.46185	0.00064	Muscle	LSM4		4.58896	4.6393e-08	Spleen	MR1
3.24883	1.40887e-05	Gills	LRRC38		3.12464	0.000298059	HeadKidney	SLC39A13		3.1753	0.000111074	Heart	CCDC3		4.45726	0.000497238	Liver	LYRM1		3.42855	0.00068629	Muscle	WWP2		4.58832	0.000290408	Spleen	EOMES
3.21263	0.00111116	Gills	HNRNPL		3.07439	0.00016448	HeadKidney	MARK1		3.17128	0.00105888	Heart	MICAL1		4.40038	9.71335e-05	Liver	TERF2		3.23687	2.60774e-05	Muscle	TEAD3		4.52613	0.000415159	Spleen	MFGE8
3.17677	0.00209885	Gills	ADRB1		3.02823	1.54861e-05	HeadKidney	CMKLR1		3.1117	0.000526315	Heart	ZNF420		4.38113	0.000139841	Liver	ATP9A		3.19247	0.000798178	Muscle	HOMER1		4.43758	1.50203e-05	Spleen	SATB1
3.17183	0.00167925	Gills	CALCRL		3.01824	0.00061415	HeadKidney	PGS1		3.07396	0.000457369	Heart	YARS		4.35601	0.00151638	Liver	CCNYL1		3.12981	2.5288e-05	Muscle	CCNT2		4.33308	0.000468511	Spleen	TMEM204
3.11025	0.00103854	Gills	ANO1		3.01712	0.000141575	HeadKidney	DPYSL2		3.05347	0.00118389	Heart	GADD45G		4.34222	0.00120718	Liver	HIVEP3		3.12791	0.000261316	Muscle	WDR45		4.30132	0.00163279	Spleen	NLRP3
3.09553	9.09296e-05	Gills	ADGRG3		2.96974	0.000363424	HeadKidney	ZDHHC13		3.04909	0.00051608	Heart	MAP3K15		4.2586	0.000180312	Liver	SLC38A10		3.11342	2.75307e-06	Muscle	GIMAP8		4.29353	6.66812e-06	Spleen	TPMT
3.07617	6.58843e-06	Gills	CFAP43		2.85724	0.000137455	HeadKidney	ST6GAL1		3.01123	0.000174215	Heart	MARCH7		4.22907	2.72063e-05	Liver	DEF6		3.07287	0.000154211	Muscle	CHRNA1		4.27023	9.79644e-05	Spleen	ELN
3.07042	4.15498e-05	Gills	LGALS3BP		2.8004	0.000692511	HeadKidney	PELP1		2.9708	0.000162897	Heart	ACAD11		4.18181	0.000365335	Liver	SLK		3.06961	0.000510171	Muscle	PTPN21		4.22526	1.05884e-05	Spleen	SCARF1
3.0502	0.00025651	Gills	SREBF1		2.77117	2.15317e-05	HeadKidney	PROM1		2.9621	4.29853e-05	Heart	NLRC3		4.1559	0.00106224	Liver	MAPKAPK2		2.96549	0.000445042	Muscle	DCTN2		3.97594	3.7533e-05	Spleen	ABCA2
3.02634	7.08462e-06	Gills	ZDHHC13		2.67642	0.000425508	HeadKidney	KAZALD1		2.94942	0.000513012	Heart	PRICKLE1		4.08535	0.00188233	Liver	YTHDF3		2.88384	0.000569947	Muscle	BRAP		3.95619	0.000146122	Spleen	GLCAK1
3.01227	0.00114498	Gills	PPTC7		2.6683	0.00106351	HeadKidney	SLC7A8		2.91578	0.00147187	Heart	TCTEX1D2		4.0621	0.00157856	Liver	KHDRBS1		2.74508	7.52446e-05	Muscle	WDR41		3.84049	0.00138035	Spleen	APOOL
3.00462	0.000388464	Gills	TMEM8B		2.64917	0.00068094	HeadKidney	NELFB		2.90925	0.00120236	Heart	STX18		4.05123	0.000587706	Liver	METAP1		2.73597	0.000812956	Muscle	PPP6R2		3.75386	2.70011e-05	Spleen	SENP7
2.98784	0.00116967	Gills	SNIP1		2.62776	0.000175108	HeadKidney	PKP2		2.90518	0.000695977	Heart	NOL8		3.98852	0.00166063	Liver	HSD17B3		2.46292	0.000278402	Muscle	TMEM41A		3.74266	1.22816e-05	Spleen	PPP2R3B
2.98571	0.000146841	Gills	PANK3		2.54464	0.00030677	HeadKidney	TNFSF9		2.88642	0.000625442	Heart	FLNC		3.93708	2.48094e-05	Liver	MLLT10		2.41051	0.000184468	Muscle	MYO19		3.69849	0.000360635	Spleen	SLC25A19
2.97938	0.000254614	Gills	DDX39B		2.5398	0.000566554	HeadKidney	CLSTN3		2.83954	0.000721225	Heart	RNASE3		3.9353	1.91715e-09	Liver	LRAT		2.39818	0.000990093	Muscle	ASB2		3.56086	2.48578e-05	Spleen	ZDHHC13
2.95807	6.26298e-06	Gills	PIK3R6		2.51178	1.95588e-05	HeadKidney	CFAP43		2.76753	0.00050259	Heart	DLG2		3.90896	0.00200039	Liver	CACUL1		2.30863	0.000835956	Muscle	CHMP7		3.48236	0.000359394	Spleen	FAM171A2
2.94611	0.00068274	Gills	NLRC3		2.50863	0.000831756	HeadKidney	COG7		2.752	0.000984531	Heart	HOP1		3.90191	5.02556e-05	Liver	N4BP3		2.30347	0.000386256	Muscle	MLXIP		3.47899	0.0010434	Spleen	AHR
2.9227	0.000634711	Gills	GNAI2		2.39912	3.40962e-05	HeadKidney	ANXA11		2.73938	0.000779058	Heart	GRAMD4		3.85212	4.65307e-11	Liver	FOXA1		2.18742	0.000104712	Muscle	HMGB2		3.44996	5.97045e-06	Spleen	GIMAP4
2.91214	1.54153e-05	Gills	TRIOBP		2.38468	0.00048756	HeadKidney	HEBP2		2.73087	8.00401e-05	Heart	TIMM29		3.83214	1.49006e-05	Liver	AKAP1		2.09308	0.000183452	Muscle	TSR1		3.4144	1.10742e-05	Spleen	TRIM25
2.86437	1.26176e-05	Gills	TRIM16		2.35973	0.000205974	HeadKidney	KDM1A		2.72656	2.72967e-08	Heart	SNTA1		3.80011	0.000776625	Liver	SSRP1		2.083	0.000140249	Muscle	COX4I2		3.38852	6.67738e-05	Spleen	GRIN2B
2.86059	0.000422096	Gills	MYO6		2.34589	0.000518148	HeadKidney	FAM169B		2.67201	3.7749e-06	Heart	RC3H2		3.79711	2.20678e-05	Liver	PPP6R2		2.00269	0.000738865	Muscle	TXNIP		3.38161	2.79367e-08	Spleen	PFKFB4
2.85575	0.00161361	Gills	RPUSD1		2.28522	0.000529091	HeadKidney	UBE2Q2L		2.60182	0.000465938	Heart	COL24A1		3.78121	3.66866e-05	Liver	CD38							3.3512	0.000451074	Spleen	AEBP2
2.8421	0.00150486	Gills	MTF		2.26989	0.000100648	HeadKidney	REEP6		2.58851	8.88019e-05	Heart	NF1		3.77946	5.4034e-06	Liver	GRAMD2A							3.34599	0.00029722	Spleen	MED1
2.82561	0.000240797	Gills	RAP1GAP		2.22337	0.000746892	HeadKidney	SIGLEC1		2.58222	2.46431e-06	Heart	LMO7		3.77222	0.000625718	Liver	CD40LG							3.33052	8.6138e-05	Spleen	ANGPT4
2.78666	0.00130919	Gills	PIP4K2C		2.19037	8.80528e-05	HeadKidney	FAM98B		2.56994	3.88849e-05	Heart	GDPD5		3.72358	0.00174017	Liver	CCBE1							3.32922	0.00104687	Spleen	ECM2
2.76939	0.000234099	Gills	TRIM16		2.13769	7.41904e-06	HeadKidney	PDGFRA		2.56664	0.000661054	Heart	NRDC		3.62352	0.000543351	Liver	TMEM204							3.29916	2.49119e-05	Spleen	KAT2B
2.74401	0.000317509	Gills	TRIM16		2.13061	9.01893e-06	HeadKidney	ACADS		2.56018	0.000492464	Heart	YTHDF1		3.59823	1.37093e-06	Liver	ARRDC3							3.28078	0.00201649	Spleen	TSPAN3
2.73851	9.01065e-11	Gills	TNK2		2.095	0.000415101	HeadKidney	COMMD10		2.55004	0.000174203	Heart	TPCN2		3.55269	7.98253e-06	Liver	CACNA2D4							3.26805	0.00198895	Spleen	GTF3C5
2.7038	0.00190329	Gills	SIGIRR		2.07088	0.000384733	HeadKidney	USP46		2.5136	0.000357007	Heart	FNBP1L		3.54565	0.00113689	Liver	NUP35							3.26399	0.00131149	Spleen	RPS6KA5
2.66951	0.000960059	Gills	FCGBP		2.06291	0.000216926	HeadKidney	DLL1		2.51168	0.000171143	Heart	MYCN		3.53317	0.0016125	Liver	MYO18A							3.24791	3.294e-06	Spleen	NLRC3
2.65527	0.000412539	Gills	CBLC		2.0619	0.000966766	HeadKidney	TRIM16		2.49881	4.85592e-05	Heart	PTPN21		3.53274	4.03352e-05	Liver	DCAF5							3.23636	0.000875444	Spleen	MUC5AC
2.64273	0.00087503	Gills	GIT2		2.06001	0.00052334	HeadKidney	ANKS1A		2.47952	0.000584328	Heart	ESRRG		3.43362	0.000602692	Liver	EFNA1							3.22305	0.00101559	Spleen	FMNL1
2.61496	0.00161532	Gills	PAN3		2.05623	0.000172147	HeadKidney	FDXACB1		2.47153	8.1728e-05	Heart	SPSB4		3.41577	0.000733913	Liver	MICU1							3.20391	0.000209792	Spleen	TMEM125
2.60219	0.000387513	Gills	B4GALNT1		2.0339	4.08013e-05	HeadKidney	NFIL3		2.46697	0.00028435	Heart	NECTIN2		3.38109	0.00023596	Liver	HRGPNT3							3.16088	0.00227908	Spleen	ARHGEF15
2.58899	0.00051345	Gills	PHB		2.03235	3.56127e-05	HeadKidney	SLC22A2		2.45228	0.000493602	Heart	ZNF146		3.37715	0.00122042	Liver	NCOA2							3.15903	4.07551e-06	Spleen	PTGER4
2.57089	0.00132614	Gills	SSBP3							2.44317	6.12465e-05	Heart	LRRC4B		3.37487	0.000113539	Liver	RAPGEF1							3.11504	6.08813e-05	Spleen	DOCK5
2.56919	0.000235975	Gills	UBE4A							2.42911	1.98693e-05	Heart	ITFG1		3.30765	0.000813135	Liver	DENND5A							3.10914	3.29178e-05	Spleen	MAPRE3
2.55883	0.00175286	Gills	CBFA2T3							2.39402	0.00095136	Heart	ATP8B4		3.29891	7.53854e-06	Liver	LYST							3.08613	0.00175537	Spleen	IFI44L
2.54397	0.000499745	Gills	RAB8A							2.35043	7.41734e-05	Heart	CDYL2		3.29807	0.000767389	Liver	LAMB1							3.07958	0.00193483	Spleen	SIPA1L3
2.53451	0.00102211	Gills	NR2F6							2.33811	1.42603e-05	Heart	ACVR1C		3.29156	0.000420117	Liver	VEGFC							3.05622	0.000187337	Spleen	DPEP2
2.53449	0.00198471	Gills	ATP6V1A							2.32729	7.73998e-05	Heart	RHOBTB3		3.2673	9.16063e-05	Liver	DLL1							3.02693	0.00127627	Spleen	MORC3
2.52101	4.03759e-05	Gills	RIPK2							2.31139	5.42378e-05	Heart	KCNAB2		3.22367	0.00033656	Liver	NBAS							3.00155	0.00138233	Spleen	WDR20
2.49675	0.000141869	Gills	NXPE3							2.30731	0.00027467	Heart	PLPP7		3.19512	3.7953e-06	Liver	KIAA0319							2.97608	2.11163e-07	Spleen	SOX4
2.49497	0.00189738	Gills	RABGEF1							2.2604	0.000873399	Heart	BSCL2		3.15415	0.00205323	Liver	CRKL							2.91808	7.18916e-07	Spleen	CLCN1
2.48858	0.000168413	Gills	TSPAN3							2.24839	1.25267e-09	Heart	RGS3		3.14438	0.00100332	Liver	ACVR2A							2.90241	8.24025e-06	Spleen	INF2
2.48074	0.000160065	Gills	PPP1R1A							2.22177	0.000138933	Heart	SV2C		3.13793	4.72418e-05	Liver	YTHDC1							2.89655	0.00191356	Spleen	FAM169B
2.47217	0.000619233	Gills	BTN1A1							2.21544	0.000894115	Heart	SETSIP		3.09511	2.10292e-05	Liver	PARD6G							2.89247	0.00039672	Spleen	ZNF395
2.42189	0.00149076	Gills	CAMK1D							2.20941	0.00140292	Heart	TCF15		3.0668	7.04152e-07	Liver	KIF21A							2.88601	0.000569707	Spleen	TRIM25
2.3956	0.0010231	Gills	ABCF2							2.18976	0.000104964	Heart	L3HYPDH		3.03078	0.00135968	Liver	CARM1							2.86268	0.000320788	Spleen	ACAD10
2.39226	0.000423744	Gills	ATP10D							2.18429	0.000207393	Heart	ANGPT1		2.99811	0.000637466	Liver	RARA							2.86189	0.00049364	Spleen	TRIM25
2.38822	0.000370211	Gills	EHBP1							2.181	0.000486632	Heart	ENOPH1		2.99798	0.000417774	Liver	PPP2R2A							2.82659	0.00030461	Spleen	COL4A5
2.37365	0.000526994	Gills	VPS4B							2.16725	0.00111555	Heart	ANK2		2.98952	0.0013819	Liver	VIPR2							2.81872	0.000726526	Spleen	ASAP1
2.35493	0.000290371	Gills	CNKSR2							2.16403	0.000679138	Heart	MPI		2.98866	9.96872e-05	Liver	NLRC3							2.81453	7.67953e-05	Spleen	PHC2
2.35294	0.000175388	Gills	NLRC3							2.15726	0.00139744	Heart	TYR		2.92781	0.000441335	Liver	RPP30							2.80743	0.000410649	Spleen	NAE1
2.35171	9.60862e-05	Gills	ZNF106							2.10548	2.14753e-05	Heart	PRRT4		2.92065	8.89111e-05	Liver	SP140L							2.79448	0.00210408	Spleen	TNFSF10
2.34678	0.00186704	Gills	CCNF							2.09839	8.62474e-05	Heart	CBX7		2.89114	0.000789072	Liver	SORL1							2.7863	0.000731584	Spleen	WNK4
2.33381	0.00143461	Gills	ATG4D							2.09535	7.57656e-05	Heart	PODXL		2.88515	6.25202e-05	Liver	FAAH2							2.7856	6.88746e-05	Spleen	ILDR2
2.32356	0.00207854	Gills	PTPRK							2.02176	2.99685e-05	Heart	NCOR1		2.8559	0.000629869	Liver	FCF1							2.73886	0.000186896	Spleen	MTSS1
2.31822	0.000247435	Gills	TFPI2							2.0169	0.000704116	Heart	NUP98		2.83889	0.000745441	Liver	NRDC							2.72454	0.000133015	Spleen	RAB3B
2.31557	0.000733473	Gills	URI1							2.00387	0.000200386	Heart	TACC2		2.76427	0.00155224	Liver	IGF1							2.72301	0.00177954	Spleen	SNAPC1
2.29223	0.000869485	Gills	NLRP3												2.73556	0.000425321	Liver	SMARCA5							2.72187	0.000545074	Spleen	ATXN7
2.29199	0.000920493	Gills	NOL9												2.72801	0.000455039	Liver	SLC22A6							2.70445	2.29736e-05	Spleen	DNSL3
2.28482	0.000529715	Gills	SPIC												2.72122	0.000439047	Liver	ACVR1							2.68219	0.000131388	Spleen	TRAPPC13
2.27641	0.00155465	Gills	ACVR2A												2.71613	0.000478575	Liver	LIMA1							2.67189	4.78807e-05	Spleen	CCKAR
2.23266	9.93985e-05	Gills	BCL7A												2.67942	0.000791965	Liver	PXDC1							2.67037	0.000630476	Spleen	INSR
2.21881	3.89793e-05	Gills	CGREF1												2.67886	8.4153e-05	Liver	SLC39A9							2.66858	0.000226256	Spleen	KCNJ12
2.21818	0.00141769	Gills	GRK6												2.65729	1.74494e-05	Liver	SYNRG							2.64781	1.80901e-07	Spleen	JAK2
2.21489	0.000789772	Gills	ATP6V0A1												2.65267	1.44591e-05	Liver	FDXACB1							2.64546	2.34149e-05	Spleen	CD82
2.20595	0.00130443	Gills	ASTE1												2.65164	0.00127492	Liver	ADCY2							2.63677	0.00143591	Spleen	SLC43A3
2.19331	0.000969951	Gills	RGL1												2.63726	0.00138277	Liver	MYO6							2.63637	8.21855e-05	Spleen	PRF1
2.18377	4.8288e-08	Gills	RNF144B												2.61159	6.47343e-05	Liver	MYCBP2							2.62479	5.49303e-05	Spleen	PAK6
2.16521	0.00137193	Gills	SDPR												2.55991	1.04491e-06	Liver	SELENOO							2.61595	1.86665e-05	Spleen	RFLNB
2.16237	0.000647689	Gills	SMURF2												2.55764	9.09446e-05	Liver	ELF3							2.61492	0.000119692	Spleen	AGTRAP
2.16112	0.000962339	Gills	WASHC1												2.54781	0.00071959	Liver	ULK3							2.61255	0.00208695	Spleen	NXF1
2.15338	0.000855051	Gills	NLRC3												2.53913	0.000121221	Liver	PQLC3							2.61107	5.17447e-05	Spleen	KCNH4
2.14498	0.000848809	Gills	IL10RB												2.53458	0.00196934	Liver	MMP2							2.61098	0.00124656	Spleen	TRIM35
2.13019	0.000716582	Gills	FCHO2												2.51326	1.63524e-05	Liver	TSC1							2.60245	0.00101754	Spleen	TRIM16
2.12662	0.00139609	Gills	CARMIL3												2.49549	6.78151e-05	Liver	ECE1							2.57239	1.22249e-07	Spleen	NUP210
2.1259	0.00176953	Gills	B3GALT2												2.49161	0.000846993	Liver	ASPDH							2.56891	1.21567e-05	Spleen	BNIP3
2.12125	0.0010117	Gills	EGFR												2.48754	0.000705767	Liver	SH2D3C							2.56362	0.0022314	Spleen	DHRS7
2.11445	0.000208648	Gills	GSAP												2.48736	0.00109051	Liver	TNS3							2.5441	0.000602637	Spleen	PIK3CB
2.0985	0.000485626	Gills	USP48												2.4745	1.65895e-06	Liver	HSD17B8							2.54356	0.000162772	Spleen	NEU1
2.08683	0.000118512	Gills	GPR21												2.45533	0.000133507	Liver	TSC22D2							2.54314	0.000713684	Spleen	TRIM2
2.0862	0.000302124	Gills	CD22												2.45365	0.00127305	Liver	DOP1A							2.52686	0.00115021	Spleen	IRF8
2.0778	0.000671634	Gills	HERPUD1												2.44532	0.000561505	Liver	STARD5							2.52017	0.00203981	Spleen	CD40LG
2.06045	0.000328655	Gills	TRIM35												2.44057	0.000279857	Liver	DOCK7							2.50688	2.22795e-08	Spleen	NCKIPSD
2.05924	0.00144072	Gills	CD276												2.42771	0.000403139	Liver	FCHSD2							2.49903	1.48746e-06	Spleen	PEAR1
2.04156	5.11112e-05	Gills	TANC2												2.41915	0.000922966	Liver	SLC3A1							2.49833	2.33696e-06	Spleen	NXPE3
2.03171	0.00180332	Gills	DGKQ												2.37464	0.00173678	Liver	P4HA2							2.49101	0.000467549	Spleen	XK
2.02423	0.00129069	Gills	VAV3												2.37289	0.000299334	Liver	NEU1							2.45907	0.0005145	Spleen	CD200R1
2.01907	0.000814441	Gills	NLRC3												2.34879	0.00154945	Liver	UTP4							2.4558	7.43985e-06	Spleen	PEAR1
2.01455	4.58439e-05	Gills	INPP5K												2.34856	0.000381621	Liver	TMEM159							2.44904	2.68414e-05	Spleen	HACD4
2.00631	0.000234608	Gills	SLC9A8												2.33086	0.000467808	Liver	NR0B2							2.44505	0.00157531	Spleen	TRIM47
2.00559	0.00208075	Gills	KMT2A												2.2762	0.00183181	Liver	SH3TC2							2.41671	8.71e-06	Spleen	FBXO32
2.00555	0.000291915	Gills	AGAP1												2.26426	0.000930402	Liver	MTSS1							2.39501	0.000896846	Spleen	DUSP4
2.00462	0.000889001	Gills	EHMT1												2.25682	0.000943127	Liver	GON4L							2.39428	0.00161215	Spleen	PPP1R14A
															2.25548	2.39492e-05	Liver	NUTF2							2.3776	0.00115022	Spleen	CCN1
															2.25284	0.00188797	Liver	CXXC1							2.35251	2.69822e-05	Spleen	TRIM23
															2.2388	2.69829e-05	Liver	RANGAP1							2.34724	0.000270577	Spleen	LONRF1
															2.22333	0.00111741	Liver	CEMIP2							2.3456	0.000577727	Spleen	UNC119B
															2.20913	0.000320843	Liver	FUT11							2.32282	7.94691e-05	Spleen	EHBP1
															2.20422	0.000135736	Liver	NLRP3							2.31822	1.13315e-05	Spleen	NRROS
															2.17037	3.24802e-06	Liver	GBG12							2.31335	0.00155003	Spleen	THRAP3
															2.13762	0.00165916	Liver	APOOL							2.3062	0.000226145	Spleen	WNK4
															2.09656	0.000637252	Liver	AHR							2.29473	0.000206425	Spleen	MAP4K2
															2.07171	0.000710937	Liver	PDXDC1							2.27157	0.00105362	Spleen	CEMIP2
															2.06955	0.00166363	Liver	TSPAN7							2.26883	0.0021998	Spleen	ADH1
															2.05633	0.00195319	Liver	YIPF5							2.26689	0.000834623	Spleen	NLRC3
															2.04251	3.66083e-05	Liver	JADE3							2.25841	0.00048974	Spleen	MYPOP
															2.02945	0.00199477	Liver	KMT2C							2.24366	0.000289553	Spleen	CIC
															2.02402	0.00052488	Liver	NKTR							2.2394	0.000843176	Spleen	INPP4A
															2.02051	0.0013657	Liver	ALAS1							2.23406	5.92282e-07	Spleen	HNRNPR
															2.00333	0.00101331	Liver	CCN4							2.23361	0.000322641	Spleen	DLG5
															2.00271	0.000167783	Liver	CPQ							2.23272	0.00203904	Spleen	CBL
																									2.22955	0.000854369	Spleen	ULK1
																									2.20283	0.00113383	Spleen	CCNE1
																									2.20031	0.000707879	Spleen	KLHL4
																									2.19793	0.00127172	Spleen	RNGTT
																									2.19781	0.000895371	Spleen	CNKSR2
																									2.19517	0.000341912	Spleen	PRSS16
																									2.19203	0.000903161	Spleen	INKA1
																									2.16731	0.000110261	Spleen	SLC43A3
																									2.16248	0.000308245	Spleen	CARMIL1
																									2.15795	0.000795807	Spleen	TRIM35
																									2.15572	0.000555985	Spleen	ANKRD50
																									2.14872	2.93878e-05	Spleen	MN1
																									2.13371	3.47152e-05	Spleen	HBP1
																									2.11024	0.000433408	Spleen	HRGPNT3
																									2.10972	5.6499e-05	Spleen	RAB3D
																									2.10145	0.000443486	Spleen	ABHD2
																									2.08018	0.00046818	Spleen	HNRNPC
																									2.0794	0.000793454	Spleen	RNF126
																									2.07382	0.000344896	Spleen	DTX2
																									2.07306	0.000399247	Spleen	ATXN1L
																									2.0726	0.000822271	Spleen	GADD45A
																									2.07158	0.00101826	Spleen	ABHD8
																									2.06677	0.000561823	Spleen	NAA80
																									2.05702	0.00224325	Spleen	TADA2B
																									2.05283	0.000568042	Spleen	CXCR3
																									2.05212	0.000307097	Spleen	RNF2
																									2.04833	9.06169e-05	Spleen	ZC3H1
																									2.04728	2.84031e-06	Spleen	SERTAD2
																									2.0457	0.00022192	Spleen	DMTF1
																									2.04255	0.00153765	Spleen	COQ6
																									2.03284	7.48739e-06	Spleen	PRG4
																									2.02049	0.00199466	Spleen	GLCCI1
																									2.02003	0.00182394	Spleen	SEMA6A
																									2.01884	4.13215e-06	Spleen	NDUFS1
																									2.01568	0.000509687	Spleen	USP47
																									2.01242	0.00199087	Spleen	ZNF423
																									2.01118	0.00207529	Spleen	KLF12
																									1.99631	6.84534e-05	Spleen	EZH1

## Sheet: SNPs within DEgenes
List of identified putative SNPs within differently expressed (DE) genes identified in this study.
	Gene name	Chromosome	Position	Allele	Heterozygous strain
	PRDX6	NC_035080.1	22956257	T/A	Silver Steelhead
		NC_035080.1	22957581	T/A	Silver Steelhead
		NC_035080.1	22957625	C/T	Silver Steelhead
	PSMA7	NC_035081.1	75024771	C/T	Silver Steelhead
	RPLP2	NC_035082.1	67540442	C/G	Silver Steelhead
	AHCY	NC_035083.1	24378412	C/T	Silver Steelhead
		NC_035083.1	24390956	G/A	Silver Steelhead
		NC_035083.1	24390960	C/T	Born
		NC_035083.1	24391322	T/C	Born
		NC_035083.1	24394537	C/T	Born
	DDOST	NC_035083.1	40527567	C/A	Silver Steelhead
		NC_035083.1	40527603	C/T	Silver Steelhead
	CEBPD	NC_035084.1	66360216	T/C	Born
		NC_035084.1	66360385	C/T	Silver Steelhead
		NC_035104.1	13741182	G/A	Silver Steelhead
		NC_035104.1	13741425	C/T	Silver Steelhead
	SLC6A13	NC_035088.1	40131947	A/C	Silver Steelhead
	TSC22D1	NC_035090.1	76675436	G/C	Born
		NC_035090.1	76675550	T/G	Silver Steelhead
