# Supplementary material for: Comparative Analysis of the Transcriptome and Distribution of Putative SNPs in Two Rainbow Trout (Oncorhynchus mykiss) Breeding Strains by Using Next-Generation Sequencing
Source: Genes (Basel). 2020 Jul 24;11(8):841. doi: 10.3390/genes11080841 (PMC7464081; doi:10.3390/genes11080841)
Supplement: Supplementary file 1 [file genes-11-00841-s001.zip › Table S4_revised.xlsx]

## Sheet: A1_SNPs_Gills
Putative SNPs detected between both strains in gills tissue (according to Analysis 1)
Chromosome	Position	Ref	Alt	Variant.Strain	gene_id
NC_035077.1	69623	G	A	Silver Steelhead	gene_id nit2
NC_035077.1	149502	C	T	Silver Steelhead	Others
NC_035077.1	149624	A	G	Born	Others
NC_035077.1	867425	T	C	Silver Steelhead	gene_id tp63
NC_035077.1	869192	C	T	Born	Others
NC_035077.1	869491	G	C	Born	Others
NC_035077.1	870102	T	C	Silver Steelhead	Others
NC_035077.1	2478756	C	T	Born	gene_id nipa2
NC_035077.1	3585086	G	T	Born	gene_id LOC100135911
NC_035077.1	3587431	C	G	Silver Steelhead	gene_id LOC100135911
NC_035077.1	3590540	A	G	Silver Steelhead	gene_id LOC100135911
NC_035077.1	3591369	A	C	Silver Steelhead	gene_id LOC100135911
NC_035077.1	3591498	A	G	Silver Steelhead	gene_id LOC100135911
NC_035077.1	5190425	T	G	Silver Steelhead	Others
NC_035077.1	5190482	T	G	Silver Steelhead	Others
NC_035077.1	5602568	G	A	Born	gene_id psmd1
NC_035077.1	5604618	G	A	Silver Steelhead	gene_id psmd1
NC_035077.1	5606008	T	C	Silver Steelhead	gene_id psmd1
NC_035077.1	5660393	T	A	Silver Steelhead	Others
NC_035077.1	5662522	G	A	Born	gene_id LOC110531220
NC_035077.1	5662548	G	A	Born	gene_id LOC110531220
NC_035077.1	5662583	T	A	Born	gene_id LOC110531220
NC_035077.1	5662594	C	A	Born	gene_id LOC110531220
NC_035077.1	5662699	T	A	Born	gene_id LOC110531220
NC_035077.1	5662880	A	G	Born	gene_id LOC110531220
NC_035077.1	5662940	T	C	Born	gene_id LOC110531220
NC_035077.1	5663203	A	C	Born	gene_id LOC110531220
NC_035077.1	5663384	C	T	Silver Steelhead	gene_id LOC110531220
NC_035077.1	6394691	G	A	Silver Steelhead	gene_id LOC110532388
NC_035077.1	6395005	A	T,G	Born	gene_id LOC110532388
NC_035077.1	6561145	C	T	Silver Steelhead	Others
NC_035077.1	6561213	G	A	Silver Steelhead	Others
NC_035077.1	7722648	A	G	Silver Steelhead	gene_id LOC110533913
NC_035077.1	8239508	A	G	Silver Steelhead	Others
NC_035077.1	8836157	C	G	Born	gene_id LOC110536107
NC_035077.1	8983310	G	T	Silver Steelhead	gene_id LOC110536225
NC_035077.1	9384624	G	T	Born	gene_id LOC110537337, gene_id LOC110537626
NC_035077.1	9385100	T	A	Born	gene_id LOC110537626
NC_035077.1	9387316	G	A	Silver Steelhead	gene_id LOC110537626
NC_035077.1	11365362	T	C	Silver Steelhead	Others
NC_035077.1	11365484	C	G	Silver Steelhead	Others
NC_035077.1	11406911	C	A	Born	gene_id LOC110487829
NC_035077.1	11406924	G	A	Born	gene_id LOC110487829
NC_035077.1	11407164	C	T	Silver Steelhead	gene_id LOC110487829
NC_035077.1	11944454	C	T	Born	gene_id LOC110489937
NC_035077.1	12239883	C	T	Born	gene_id ga45b
NC_035077.1	12500647	C	A	Silver Steelhead	gene_id LOC110491417
NC_035077.1	12791718	A	C	Born	gene_id ifi44l
NC_035077.1	12791904	G	T	Born	gene_id ifi44l
NC_035077.1	12791925	T	C	Born	gene_id ifi44l
NC_035077.1	12792123	T	G	Born	gene_id ifi44l
NC_035077.1	12794153	A	C	Silver Steelhead	gene_id ifi44l
NC_035077.1	12971712	G	A	Silver Steelhead	gene_id LOC110492040
NC_035077.1	12972510	C	T	Born	gene_id LOC110492040
NC_035077.1	13504190	C	G	Silver Steelhead	gene_id smim7
NC_035077.1	13682490	C	T	Silver Steelhead	gene_id r3hdm4
NC_035077.1	13828475	C	T	Born	gene_id LOC110495874
NC_035077.1	14560336	G	A	Born	gene_id LOC110497920
NC_035077.1	14560860	G	T	Born	gene_id LOC110497920
NC_035077.1	14565547	A	G	Silver Steelhead	gene_id LOC110497920
NC_035077.1	14565697	G	T	Born	gene_id LOC110497920
NC_035077.1	14565894	C	T	Silver Steelhead	gene_id LOC110497920
NC_035077.1	14567137	C	A	Born	gene_id ankrd13c
NC_035077.1	14639621	G	A	Born	gene_id LOC110498361
NC_035077.1	14669392	G	T	Silver Steelhead	gene_id LOC110498532
NC_035077.1	15229270	G	T	Born	gene_id crt
NC_035077.1	15229326	C	T	Silver Steelhead	gene_id crt
NC_035077.1	15229333	A	G	Born	gene_id crt
NC_035077.1	15283862	A	T	Silver Steelhead	gene_id LOC110501271
NC_035077.1	15285330	T	C	Silver Steelhead	gene_id LOC110501271
NC_035077.1	15497883	G	A	Silver Steelhead	gene_id fam32a
NC_035077.1	15498005	G	A	Silver Steelhead	gene_id fam32a
NC_035077.1	15506279	C	G	Silver Steelhead	gene_id LOC110501512
NC_035077.1	15516585	T	C	Silver Steelhead	gene_id LOC110501592
NC_035077.1	15519285	C	A	Born	gene_id LOC110501592
NC_035077.1	15519419	A	C	Born	gene_id LOC110501592
NC_035077.1	15519446	G	A	Born	gene_id LOC110501592
NC_035077.1	15519473	A	G	Born	gene_id LOC110501592
NC_035077.1	15525545	G	A	Silver Steelhead	gene_id LOC110501592
NC_035077.1	15626136	C	T	Silver Steelhead	gene_id LOC110501969
NC_035077.1	15626199	A	G	Born	gene_id LOC110501969
NC_035077.1	15626742	C	T	Born	gene_id LOC110501969
NC_035077.1	15626772	G	C	Silver Steelhead	gene_id LOC110501969
NC_035077.1	15627429	A	G	Silver Steelhead	gene_id LOC110501969
NC_035077.1	15627762	C	T	Silver Steelhead	gene_id LOC110501969
NC_035077.1	15630119	T	C	Born	gene_id LOC110501969
NC_035077.1	15630147	T	C	Silver Steelhead	gene_id LOC110501969
NC_035077.1	15682101	A	G	Born	gene_id LOC110502055
NC_035077.1	15684065	C	A	Silver Steelhead	gene_id LOC110502055
NC_035077.1	15685928	A	G	Silver Steelhead	gene_id LOC110502055
NC_035077.1	15688237	G	A	Silver Steelhead	gene_id LOC110502055
NC_035077.1	15688538	C	T	Silver Steelhead	gene_id LOC110502055
NC_035077.1	15688771	G	A	Silver Steelhead	gene_id LOC110502055, gene_id LOC110502382
NC_035077.1	15688881	A	C	Born	gene_id LOC110502055, gene_id LOC110502382
NC_035077.1	15688887	T	C	Silver Steelhead	gene_id LOC110502055, gene_id LOC110502382
NC_035077.1	15688953	C	A	Silver Steelhead	gene_id LOC110502382
NC_035077.1	15689356	T	C	Silver Steelhead	gene_id LOC110502382
NC_035077.1	15689377	G	T	Born	gene_id LOC110502382
NC_035077.1	15699329	T	G	Born	gene_id LOC110502309
NC_035077.1	15701287	A	G	Silver Steelhead	gene_id LOC110502309
NC_035077.1	15792937	C	T	Born	gene_id LOC110503198
NC_035077.1	15985432	C	T	Born	gene_id LOC110503510
NC_035077.1	16011151	G	T	Silver Steelhead	gene_id LOC110503939
NC_035077.1	16011336	G	T	Silver Steelhead	gene_id LOC110503939
NC_035077.1	17000192	G	A	Silver Steelhead	gene_id LOC110505227
NC_035077.1	17002092	G	A	Silver Steelhead	gene_id LOC110505227
NC_035077.1	17004852	T	G	Silver Steelhead	Others
NC_035077.1	17032824	T	A	Born	Others
NC_035077.1	17033194	A	G	Born	Others
NC_035077.1	17034606	C	A	Silver Steelhead	gene_id LOC110505628
NC_035077.1	17148227	T	G	Born	gene_id LOC110505853
NC_035077.1	17149478	T	G	Silver Steelhead	gene_id LOC110505853
NC_035077.1	17149888	G	A	Born	gene_id LOC110505853
NC_035077.1	17151293	G	A	Born	gene_id LOC110505853
NC_035077.1	17156963	T	C	Silver Steelhead	Others
NC_035077.1	17157117	A	G	Silver Steelhead	Others
NC_035077.1	17188351	T	C	Born	Others
NC_035077.1	17188545	G	C	Born	Others
NC_035077.1	17188841	C	T	Silver Steelhead	Others
NC_035077.1	17961241	A	G,*	Silver Steelhead	gene_id gatad2a
NC_035077.1	18123574	G	A	Silver Steelhead	gene_id LOC110507674
NC_035077.1	18123753	G	A	Silver Steelhead	gene_id LOC110507674
NC_035077.1	18131202	A	T	Silver Steelhead	gene_id cirbp
NC_035077.1	18356122	C	T	Silver Steelhead	gene_id LOC110508066
NC_035077.1	18357278	C	A	Born	gene_id LOC110508066
NC_035077.1	18357324	C	T	Born	gene_id LOC110508066
NC_035077.1	20535663	C	T	Silver Steelhead	gene_id LOC110511247
NC_035077.1	20536578	T	C	Silver Steelhead	gene_id LOC110511247
NC_035077.1	20536663	C	T	Silver Steelhead	gene_id LOC110511247
NC_035077.1	20536783	A	G	Born	gene_id LOC110511247
NC_035077.1	20816897	G	T	Silver Steelhead	gene_id LOC110512398
NC_035077.1	20817795	A	G	Born	gene_id LOC110512398
NC_035077.1	21116039	A	T	Silver Steelhead	gene_id LOC110513914
NC_035077.1	21116042	A	T	Silver Steelhead	gene_id LOC110513914
NC_035077.1	21116475	T	A	Silver Steelhead	gene_id LOC110513914
NC_035077.1	21202421	G	T	Silver Steelhead	gene_id ccl4
NC_035077.1	21293485	T	C	Silver Steelhead	gene_id prmt7
NC_035077.1	21302249	G	A	Born	Others
NC_035077.1	21302271	C	T	Born	Others
NC_035077.1	21312897	C	T	Silver Steelhead	gene_id LOC110515869, gene_id LOC110515744
NC_035077.1	21314036	G	T	Silver Steelhead	gene_id LOC110515869, gene_id LOC110515744
NC_035077.1	21366328	C	A	Silver Steelhead	gene_id LOC110515971
NC_035077.1	21366562	C	T	Born	gene_id LOC110515971
NC_035077.1	21366695	A	T	Silver Steelhead	gene_id LOC110515971
NC_035077.1	21526487	C	G	Silver Steelhead	gene_id LOC110516970
NC_035077.1	21528574	C	T	Silver Steelhead	gene_id LOC110516970
NC_035077.1	21528770	C	A	Silver Steelhead	gene_id LOC110516970
NC_035077.1	21656742	T	C	Born	gene_id LOC110518777
NC_035077.1	21656838	C	A	Silver Steelhead	gene_id LOC110518777
NC_035077.1	21661427	C	T	Silver Steelhead	gene_id LOC110518777
NC_035077.1	21724427	C	A	Silver Steelhead	gene_id plcg2
NC_035077.1	21728823	G	C	Silver Steelhead	gene_id plcg2
NC_035077.1	23908356	A	T	Silver Steelhead	Others
NC_035077.1	24650287	A	T	Silver Steelhead	gene_id LOC110520340
NC_035077.1	25164936	G	A	Silver Steelhead	gene_id mbtps1
NC_035077.1	25426836	A	G	Silver Steelhead	gene_id LOC110520570
NC_035077.1	25427067	G	T	Born	gene_id LOC110520570
NC_035077.1	25428884	C	T	Born	gene_id LOC110520570
NC_035077.1	26994370	G	A	Silver Steelhead	Others
NC_035077.1	28722411	G	A	Born	gene_id LOC110521263
NC_035077.1	28725948	C	T	Born	gene_id LOC110521263
NC_035077.1	28725990	G	C	Born	gene_id LOC110521263
NC_035077.1	28726071	T	A	Silver Steelhead	gene_id LOC110521263
NC_035077.1	28956316	A	C	Born	gene_id LOC110521435
NC_035077.1	28956380	T	A	Silver Steelhead	gene_id LOC110521435
NC_035077.1	29075592	A	G	Born	Others
NC_035077.1	29075636	A	T	Silver Steelhead	Others
NC_035077.1	29086973	G	A	Silver Steelhead	gene_id LOC110521431
NC_035077.1	29087029	C	T	Born	gene_id LOC110521431
NC_035077.1	29087313	C	T	Born	gene_id LOC110521431
NC_035077.1	29087495	C	T	Silver Steelhead	gene_id LOC110521431
NC_035077.1	29486658	T	C	Born	gene_id LOC110521454
NC_035077.1	29492968	A	G	Born	gene_id LOC110521454
NC_035077.1	30744938	C	A	Silver Steelhead	gene_id rbm28
NC_035077.1	30850452	C	T	Born	gene_id LOC110521736
NC_035077.1	31074309	G	T	Silver Steelhead	gene_id LOC110521723
NC_035077.1	31096118	T	C	Born	gene_id LOC110521734
NC_035077.1	31098953	A	G	Silver Steelhead	gene_id LOC110521734
NC_035077.1	31252220	A	T	Born	gene_id LOC110521742
NC_035077.1	31273096	C	T	Silver Steelhead	gene_id LOC110521835
NC_035077.1	31273125	C	T	Silver Steelhead	gene_id LOC110521835
NC_035077.1	32516181	C	G	Silver Steelhead	gene_id LOC110522006
NC_035077.1	32523649	G	A	Born	gene_id LOC110521997
NC_035077.1	32524174	G	A	Born	gene_id LOC110521997
NC_035077.1	32896488	C	T	Born	gene_id LOC110522050
NC_035077.1	32897455	A	T	Born	gene_id LOC110522050
NC_035077.1	32898536	T	A	Silver Steelhead	gene_id LOC110522050
NC_035077.1	33138868	C	T	Born	gene_id LOC110522187
NC_035077.1	33263633	G	A	Silver Steelhead	gene_id LOC110522193
NC_035077.1	36324549	A	C	Born	Others
NC_035077.1	37214603	A	T	Silver Steelhead	gene_id LOC100170208
NC_035077.1	37214700	A	G	Silver Steelhead	gene_id LOC100170208
NC_035077.1	37216246	G	T	Silver Steelhead	gene_id LOC100170208
NC_035077.1	38428257	C	T	Born	gene_id LOC110522951
NC_035077.1	38429206	G	A	Silver Steelhead	gene_id LOC110522951
NC_035077.1	38429253	T	C	Silver Steelhead	gene_id LOC110522951
NC_035077.1	39022747	C	T	Born	gene_id LOC110523059
NC_035077.1	40484871	A	G	Silver Steelhead	Others
NC_035077.1	40485456	G	T	Silver Steelhead	Others
NC_035077.1	40485728	G	T	Silver Steelhead	Others
NC_035077.1	40486022	A	G	Silver Steelhead	Others
NC_035077.1	40486821	C	T	Born	Others
NC_035077.1	40486880	C	T	Silver Steelhead	Others
NC_035077.1	40662069	T	G	Born	gene_id LOC110523318
NC_035077.1	40881291	A	T	Silver Steelhead	gene_id LOC110523440
NC_035077.1	41032853	A	G	Silver Steelhead	Others
NC_035077.1	41436378	C	T	Silver Steelhead	gene_id LOC110523610
NC_035077.1	41437245	A	G	Born	gene_id LOC110523610
NC_035077.1	41437582	C	T	Silver Steelhead	gene_id LOC110523610
NC_035077.1	42410191	T	G	Born	gene_id LOC110523903
NC_035077.1	42410195	T	C	Born	gene_id LOC110523903
NC_035077.1	42410289	T	A	Silver Steelhead	gene_id LOC110523903
NC_035077.1	42410334	T	G	Born	gene_id LOC110523903
NC_035077.1	42410430	T	C	Born	gene_id LOC110523903
NC_035077.1	42416148	G	A	Silver Steelhead	gene_id LOC110523903
NC_035077.1	43498651	C	T	Born	Others
NC_035077.1	43505043	T	C	Silver Steelhead	gene_id LOC110524028
NC_035077.1	43505166	C	T	Silver Steelhead	gene_id LOC110524028
NC_035077.1	43505173	G	C	Silver Steelhead	gene_id LOC110524028
NC_035077.1	44152270	T	A	Silver Steelhead	gene_id LOC110524160
NC_035077.1	45635740	C	T	Silver Steelhead	gene_id cbpa1
NC_035077.1	49048906	C	T	Silver Steelhead	gene_id LOC110524730
NC_035077.1	49049427	C	A	Silver Steelhead	gene_id LOC110524730
NC_035077.1	49524367	C	T	Born	gene_id LOC110524937
NC_035077.1	49623799	T	C	Born	Others
NC_035077.1	49776291	A	G	Silver Steelhead	gene_id LOC110525034
NC_035077.1	49776353	C	G	Born	gene_id LOC110525034
NC_035077.1	49780515	G	A	Born	gene_id LOC110525034
NC_035077.1	53142704	G	A	Born	Others
NC_035077.1	53168626	T	A	Born	Others
NC_035077.1	53169106	C	A	Born	Others
NC_035077.1	55248296	G	C	Born	Others
NC_035077.1	55248747	C	T	Born	Others
NC_035077.1	55252353	G	C	Born	gene_id LOC110525695
NC_035077.1	55315806	C	G	Born	gene_id LOC110525737
NC_035077.1	55588306	C	A	Born	Others
NC_035077.1	55723730	C	T	Born	Others
NC_035077.1	55724322	T	C	Born	Others
NC_035077.1	55724346	C	T,A	Silver Steelhead	Others
NC_035077.1	55724497	C	G	Born	Others
NC_035077.1	55725113	C	A	Silver Steelhead	Others
NC_035077.1	55725190	C	T	Born	Others
NC_035077.1	55725938	A	T	Silver Steelhead	Others
NC_035077.1	55725941	C	A	Silver Steelhead	Others
NC_035077.1	55726016	A	G	Born	Others
NC_035077.1	56216058	C	T	Born	gene_id LOC110525977
NC_035077.1	56216060	C	T	Born	gene_id LOC110525977
NC_035077.1	57490360	A	C	Born	gene_id lrrfip2
NC_035077.1	57629029	A	G	Silver Steelhead	gene_id LOC110526243
NC_035077.1	57741236	T	C	Silver Steelhead	gene_id tial1
NC_035077.1	57936525	C	G	Silver Steelhead	gene_id LOC110526362
NC_035077.1	57937307	C	A	Born	gene_id LOC110526362
NC_035077.1	57986641	A	G	Born	gene_id LOC110526371
NC_035077.1	57986854	C	T	Born	gene_id LOC110526371
NC_035077.1	57986858	T	G	Silver Steelhead	gene_id LOC110526371
NC_035077.1	57986917	C	T	Born	gene_id LOC110526371
NC_035077.1	57986961	G	A	Born	gene_id LOC110526371
NC_035077.1	58418589	C	G	Born	gene_id LOC110526460
NC_035077.1	58423522	G	A	Born	gene_id LOC110526460
NC_035077.1	58480691	C	A	Silver Steelhead	gene_id LOC110526503
NC_035077.1	61344486	A	G	Silver Steelhead	gene_id calm2
NC_035077.1	61394091	A	T	Silver Steelhead	gene_id epcam
NC_035077.1	61406223	T	C	Born	gene_id plekhh2
NC_035077.1	61582772	C	A	Born	gene_id zfp36l2
NC_035077.1	63050815	G	T	Silver Steelhead	gene_id mea1
NC_035077.1	63191025	C	T	Silver Steelhead	gene_id LOC110527477
NC_035077.1	63505680	C	T	Born	gene_id pygb
NC_035077.1	63723413	C	T	Born	gene_id glud1
NC_035077.1	63740692	C	A	Born	gene_id LOC110527672
NC_035077.1	63742935	G	A	Silver Steelhead	gene_id LOC110527672
NC_035077.1	63742936	G	A	Born	gene_id LOC110527672
NC_035077.1	64250893	A	T	Born	Others
NC_035077.1	64250926	A	G	Silver Steelhead	Others
NC_035077.1	64251509	G	A	Silver Steelhead	Others
NC_035077.1	64870083	C	T	Born	gene_id LOC110528049
NC_035077.1	64870095	T	G	Born	gene_id LOC110528049
NC_035077.1	64870180	C	A	Silver Steelhead	gene_id LOC110528049
NC_035077.1	64871795	C	T	Silver Steelhead	gene_id LOC110528038
NC_035077.1	65553196	T	C	Born	gene_id LOC110528200
NC_035077.1	65925299	T	G	Born	gene_id LOC110528297
NC_035077.1	66008483	G	T	Silver Steelhead	gene_id LOC110528297
NC_035077.1	66008765	T	A	Silver Steelhead	gene_id LOC110528297
NC_035077.1	67104043	C	A	Silver Steelhead	gene_id LOC110528594
NC_035077.1	67104044	T	A	Silver Steelhead	gene_id LOC110528594
NC_035077.1	67104259	T	C	Born	gene_id LOC110528594
NC_035077.1	69337704	T	G	Silver Steelhead	gene_id LOC110528949
NC_035077.1	69423143	C	T	Born	gene_id LOC110528975
NC_035077.1	69650477	T	C	Born	gene_id col17a1
NC_035077.1	72913235	C	T	Silver Steelhead	gene_id LOC110529711
NC_035077.1	73315173	C	T	Born	gene_id LOC100136692
NC_035077.1	73315244	G	A	Born	gene_id LOC100136692
NC_035077.1	73315266	G	T	Silver Steelhead	gene_id LOC100136692
NC_035077.1	73471340	T	A	Silver Steelhead	gene_id LOC110529943
NC_035077.1	73735196	G	A	Born	gene_id LOC110529992
NC_035077.1	73737639	C	A	Born	gene_id LOC110529992
NC_035077.1	73739079	C	T	Silver Steelhead	gene_id LOC110529992
NC_035077.1	75199772	A	G	Silver Steelhead	gene_id rtn4
NC_035077.1	75200095	T	A	Silver Steelhead	gene_id rtn4
NC_035077.1	75227026	A	C	Silver Steelhead	gene_id rtn4, gene_id LOC110530112
NC_035077.1	75323277	C	T	Silver Steelhead	gene_id LOC110530138
NC_035077.1	75678028	G	A	Born	gene_id LOC110530167
NC_035077.1	77347355	C	T	Born	gene_id LOC100136101
NC_035077.1	77412512	G	A	Silver Steelhead	gene_id eif4ebp2
NC_035077.1	77418051	T	C	Silver Steelhead	gene_id eif4ebp2
NC_035077.1	77436084	G	T	Silver Steelhead	gene_id ipyr
NC_035077.1	77581096	G	A	Born	gene_id LOC110530485
NC_035077.1	77582032	T	A	Silver Steelhead	gene_id LOC110530485
NC_035077.1	77582172	C	A	Silver Steelhead	gene_id LOC110530485
NC_035077.1	77672228	G	T	Silver Steelhead	gene_id LOC110530526
NC_035077.1	77914880	C	T	Silver Steelhead	gene_id LOC110530572
NC_035077.1	79054723	T	G	Born	gene_id LOC110530724
NC_035077.1	79309149	T	C	Silver Steelhead	gene_id LOC110532793
NC_035077.1	79463964	G	A	Born	gene_id LOC110530886
NC_035077.1	79465105	T	G	Silver Steelhead	gene_id LOC110530886
NC_035077.1	79465152	T	A	Silver Steelhead	gene_id LOC110530886
NC_035077.1	79497255	C	T	Born	gene_id LOC110530876
NC_035077.1	79689132	T	C	Born	gene_id LOC110530947
NC_035077.1	79689726	G	C	Silver Steelhead	gene_id LOC110530947
NC_035077.1	79691183	G	A	Silver Steelhead	gene_id LOC110530947
NC_035077.1	80166515	G	C	Born	gene_id LOC110531174
NC_035077.1	80185081	T	G	Born	gene_id LOC110531174
NC_035077.1	80187177	T	G	Born	gene_id LOC110531174
NC_035077.1	81951068	C	T	Born	gene_id LOC110531439
NC_035077.1	83495261	G	A	Silver Steelhead	gene_id LOC110531764
NC_035078.1	686778	C	T	Silver Steelhead	gene_id ctnnb1
NC_035078.1	686844	C	T	Born	gene_id ctnnb1
NC_035078.1	1343652	T	C	Silver Steelhead	gene_id LOC110535417
NC_035078.1	1567109	A	T	Silver Steelhead	gene_id LOC110535427
NC_035078.1	2170526	G	A	Silver Steelhead	gene_id LOC110535692
NC_035078.1	2367830	G	A	Born	Others
NC_035078.1	2368214	C	T	Born	gene_id LOC110535723
NC_035078.1	2872944	T	G	Born	gene_id LOC110535911
NC_035078.1	2876243	C	T	Born	gene_id LOC110535911
NC_035078.1	2876322	C	T	Born	gene_id LOC110535911, gene_id LOC110535935
NC_035078.1	2884088	T	G	Silver Steelhead	Others
NC_035078.1	2949098	A	G	Born	gene_id LOC110535961
NC_035078.1	2949577	G	A	Silver Steelhead	gene_id LOC110535961
NC_035078.1	2977902	C	A	Born	gene_id LOC110535970
NC_035078.1	2984000	C	T	Silver Steelhead	gene_id LOC110535991
NC_035078.1	2984068	C	T	Silver Steelhead	gene_id LOC110535991
NC_035078.1	2984105	T	G	Born	gene_id LOC110535991
NC_035078.1	3219014	C	T	Born	Others
NC_035078.1	3393590	G	T	Born	gene_id LOC110536103
NC_035078.1	3393634	T	A	Born	gene_id LOC110536103
NC_035078.1	3444071	C	T	Silver Steelhead	gene_id shc1
NC_035078.1	3591386	C	T	Born	gene_id LOC110536226
NC_035078.1	3591556	A	C	Born	gene_id LOC110536226
NC_035078.1	3591557	T	C	Born	gene_id LOC110536226
NC_035078.1	3734363	G	A	Born	gene_id LOC110536275
NC_035078.1	3849262	G	T	Born	gene_id LOC110534250
NC_035078.1	4148998	G	A	Born	gene_id LOC110536367
NC_035078.1	4256961	A	C	Silver Steelhead	gene_id LOC110534267
NC_035078.1	4597430	G	T	Born	gene_id kiaa0907
NC_035078.1	4597444	T	C	Born	gene_id kiaa0907
NC_035078.1	4597599	T	G	Born	gene_id kiaa0907
NC_035078.1	4597861	A	G	Born	gene_id kiaa0907
NC_035078.1	4878048	C	T	Silver Steelhead	gene_id LOC110536762
NC_035078.1	4924719	G	A	Born	gene_id LOC110536796
NC_035078.1	4946035	C	A	Silver Steelhead	gene_id LOC110534340
NC_035078.1	4946347	G	A	Silver Steelhead	gene_id LOC110534340
NC_035078.1	4946348	C	T	Silver Steelhead	gene_id LOC110534340
NC_035078.1	4948218	T	A	Silver Steelhead	gene_id LOC110534340
NC_035078.1	4948829	A	C	Born	gene_id LOC110534340
NC_035078.1	4949251	C	T	Born	gene_id LOC110534340
NC_035078.1	4950792	G	A	Born	gene_id LOC110534340
NC_035078.1	4988968	G	A	Silver Steelhead	gene_id LOC110536899
NC_035078.1	5307238	T	A	Silver Steelhead	Others
NC_035078.1	5310175	A	G	Born	gene_id LOC110537051
NC_035078.1	5359006	T	C	Silver Steelhead	Others
NC_035078.1	5641473	A	G	Born	gene_id LOC110537243
NC_035078.1	5747842	T	C	Born	gene_id ecac
NC_035078.1	5748509	C	A	Silver Steelhead	gene_id ecac
NC_035078.1	5748731	C	A	Born	Others
NC_035078.1	5748891	C	T	Born	Others
NC_035078.1	5764821	A	G	Born	gene_id LOC110537275
NC_035078.1	6003973	T	A	Born	gene_id LOC110537340
NC_035078.1	6005487	G	A	Silver Steelhead	gene_id LOC110537340
NC_035078.1	6005759	T	G	Silver Steelhead	gene_id LOC110537340
NC_035078.1	6036650	C	T	Born	gene_id LOC110537356
NC_035078.1	6084555	A	G	Born	gene_id LOC100329212
NC_035078.1	6125913	T	C	Silver Steelhead	gene_id LOC110537383
NC_035078.1	6146768	A	T	Born	Others
NC_035078.1	6226503	C	A	Born	gene_id LOC110537423
NC_035078.1	6239276	C	T	Born	gene_id LOC110537428
NC_035078.1	6240678	C	T	Silver Steelhead	gene_id LOC110537428
NC_035078.1	6240679	A	G	Silver Steelhead	gene_id LOC110537428
NC_035078.1	6842085	C	T	Born	gene_id LOC110537581
NC_035078.1	6845624	C	A	Born	gene_id LOC110537581
NC_035078.1	6933095	G	T	Silver Steelhead	gene_id LOC110537595
NC_035078.1	7112467	A	C	Born	gene_id LOC110537775
NC_035078.1	7376711	A	C	Silver Steelhead	gene_id LOC110537658
NC_035078.1	7384783	G	A	Born	Others
NC_035078.1	7386109	G	A	Born	Others
NC_035078.1	7593608	G	A	Silver Steelhead	gene_id LOC110537869
NC_035078.1	7688813	C	T	Born	gene_id LOC110537922
NC_035078.1	7689053	G	A	Born	Others
NC_035078.1	7689686	T	C	Born	Others
NC_035078.1	7870768	T	C	Born	Others
NC_035078.1	8035629	G	T	Born	Others
NC_035078.1	8035930	G	A	Born	Others
NC_035078.1	8359482	C	T	Born	gene_id LOC110538306
NC_035078.1	8360619	C	A	Born	gene_id LOC110538306
NC_035078.1	8760768	G	C	Born	gene_id aplp1
NC_035078.1	8760852	T	C	Born	gene_id aplp1
NC_035078.1	8846689	T	A	Born	gene_id LOC110538136
NC_035078.1	9086523	C	T	Born	Others
NC_035078.1	9089070	A	T	Born	Others
NC_035078.1	9089392	G	A	Born	Others
NC_035078.1	9259457	G	A	Silver Steelhead	Others
NC_035078.1	9261121	G	C	Silver Steelhead	Others
NC_035078.1	9289213	C	G	Silver Steelhead	gene_id LOC110538629
NC_035078.1	9357342	C	T	Born	gene_id gapdh
NC_035078.1	9411356	A	C	Silver Steelhead	gene_id LOC110538661
NC_035078.1	9411393	C	T	Silver Steelhead	gene_id LOC110538661
NC_035078.1	9413208	G	T	Silver Steelhead	gene_id LOC110538681
NC_035078.1	9535405	A	G	Silver Steelhead	Others
NC_035078.1	9543080	A	G	Silver Steelhead	gene_id LOC110538747
NC_035078.1	9543081	C	T	Silver Steelhead	gene_id LOC110538747
NC_035078.1	9544574	A	C	Silver Steelhead	Others
NC_035078.1	9546944	T	G	Silver Steelhead	Others
NC_035078.1	9547394	C	A	Silver Steelhead	Others
NC_035078.1	9547782	C	A	Silver Steelhead	Others
NC_035078.1	9547811	G	A	Silver Steelhead	Others
NC_035078.1	9547922	A	T	Silver Steelhead	Others
NC_035078.1	9547973	G	A	Born	Others
NC_035078.1	9552024	G	T	Silver Steelhead	Others
NC_035078.1	9554571	A	G	Silver Steelhead	Others
NC_035078.1	9556154	T	C	Silver Steelhead	gene_id LOC110538767
NC_035078.1	9881680	A	G	Born	Others
NC_035078.1	11255389	C	A	Silver Steelhead	Others
NC_035078.1	12317454	A	T	Silver Steelhead	gene_id LOC110485403
NC_035078.1	12317498	G	A	Silver Steelhead	gene_id LOC110485403
NC_035078.1	12424975	A	T	Born	gene_id LOC110485500
NC_035078.1	12473322	C	A	Born	gene_id spire1
NC_035078.1	12513543	C	T	Silver Steelhead	gene_id LOC110485571
NC_035078.1	13331197	A	G	Born	Others
NC_035078.1	13431183	G	A	Born	gene_id LOC110534606
NC_035078.1	13523942	C	T	Silver Steelhead	Others
NC_035078.1	13543567	T	G	Born	gene_id LOC110485821
NC_035078.1	13543608	G	A	Silver Steelhead	gene_id LOC110485821
NC_035078.1	13544345	A	G	Born	gene_id LOC110485821
NC_035078.1	15250628	G	A	Born	Others
NC_035078.1	15252451	A	C	Born	Others
NC_035078.1	15261652	A	G	Born	gene_id LOC110486508
NC_035078.1	15261944	G	A	Born	gene_id LOC110486508
NC_035078.1	15262347	G	A	Born	gene_id LOC110486508
NC_035078.1	15262600	T	A	Born	gene_id LOC110486508
NC_035078.1	15262645	G	A	Born	gene_id LOC110486508
NC_035078.1	15262656	G	A	Born	gene_id LOC110486508
NC_035078.1	15753254	T	G	Silver Steelhead	gene_id tp53inp1
NC_035078.1	16065139	A	T	Born	gene_id LOC110486889
NC_035078.1	16432885	T	G	Silver Steelhead	gene_id dctn3
NC_035078.1	17224384	A	T	Silver Steelhead	gene_id LOC110487125
NC_035078.1	17231781	C	T	Born	gene_id scnm1
NC_035078.1	17285964	A	C	Born	Others
NC_035078.1	17288053	G	T	Silver Steelhead	gene_id LOC110487180
NC_035078.1	17349206	A	C	Born	gene_id LOC110487241
NC_035078.1	17349331	C	A	Born	gene_id LOC110487241
NC_035078.1	17349362	T	G	Born	gene_id LOC110487241
NC_035078.1	17353822	C	G	Born	gene_id LOC110487241
NC_035078.1	17358657	A	G	Born	gene_id LOC100136757
NC_035078.1	17358732	T	C	Silver Steelhead	gene_id LOC100136757
NC_035078.1	17782389	C	A	Born	gene_id LOC110487447, gene_id LOC110487461
NC_035078.1	17782408	T	C	Silver Steelhead	gene_id LOC110487447, gene_id LOC110487461
NC_035078.1	17782676	T	A	Born	gene_id LOC110487447, gene_id LOC110487461
NC_035078.1	17782870	A	C	Born	gene_id LOC110487461
NC_035078.1	17782941	G	T	Born	gene_id LOC110487461
NC_035078.1	17783089	T	C	Silver Steelhead	gene_id LOC110487461
NC_035078.1	17783349	C	A,*	Silver Steelhead	gene_id LOC110487461
NC_035078.1	17783358	T	G	Silver Steelhead	gene_id LOC110487461
NC_035078.1	17783433	C	A	Silver Steelhead	gene_id LOC110487461
NC_035078.1	17783576	T	C	Silver Steelhead	gene_id LOC110487461
NC_035078.1	17784046	C	G	Silver Steelhead	gene_id LOC110487461
NC_035078.1	17784375	C	A	Born	gene_id LOC110487461
NC_035078.1	17842291	C	A	Born	gene_id LOC110487493
NC_035078.1	17842362	G	A	Silver Steelhead	gene_id LOC110487493
NC_035078.1	17852044	C	A	Born	gene_id LOC110487486
NC_035078.1	17853148	T	C	Born	gene_id LOC110487486
NC_035078.1	17860675	A	T	Silver Steelhead	gene_id LOC110487525
NC_035078.1	17887469	C	T	Silver Steelhead	gene_id LOC110487581
NC_035078.1	17887755	T	G	Born	gene_id LOC110487581
NC_035078.1	17915075	G	A	Silver Steelhead	gene_id LOC110487583
NC_035078.1	17915379	T	C	Silver Steelhead	gene_id LOC110487583
NC_035078.1	17915730	C	T	Born	gene_id LOC110487583
NC_035078.1	17916193	G	A	Born	gene_id LOC110487583
NC_035078.1	17916619	A	G	Born	gene_id LOC110487583
NC_035078.1	18526676	A	C	Silver Steelhead	gene_id LOC110487797
NC_035078.1	18526911	G	C	Born	gene_id LOC110487797
NC_035078.1	18528980	C	A	Silver Steelhead	gene_id LOC110487810
NC_035078.1	18561138	A	T	Born	gene_id LOC110487856
NC_035078.1	19023479	C	T	Silver Steelhead	gene_id LOC110488005
NC_035078.1	19242595	G	A	Born	gene_id LOC110488078
NC_035078.1	19242931	G	T	Born	gene_id LOC110488078
NC_035078.1	19243204	A	C	Born	gene_id LOC110488078
NC_035078.1	19243267	C	T	Silver Steelhead	gene_id LOC110488078
NC_035078.1	19243759	T	G	Silver Steelhead	gene_id LOC110488078
NC_035078.1	19949761	T	A	Born	gene_id LOC110488316
NC_035078.1	19949956	G	A	Born	gene_id LOC110488316
NC_035078.1	19950790	A	G	Born	gene_id LOC110488316
NC_035078.1	19950833	T	G	Born	gene_id LOC110488316
NC_035078.1	20009596	G	A	Silver Steelhead	gene_id LOC110488360
NC_035078.1	20150672	C	T	Silver Steelhead	gene_id LOC110488465
NC_035078.1	20151032	T	C	Silver Steelhead	gene_id LOC110488465
NC_035078.1	20176872	G	C	Born	gene_id LOC110488474
NC_035078.1	20240275	A	G	opposite_hom	gene_id LOC110488522
NC_035078.1	20240303	A	C	Silver Steelhead	gene_id LOC110488522
NC_035078.1	20582148	T	C	Born	gene_id vsig10l
NC_035078.1	20584739	C	A	Born	gene_id vsig10l
NC_035078.1	20590058	T	C	Silver Steelhead	gene_id LOC110488667
NC_035078.1	20613799	G	T	Silver Steelhead	gene_id LOC110488684
NC_035078.1	21708367	G	A	Silver Steelhead	gene_id LOC110488952
NC_035078.1	22333667	C	T	Born	gene_id LOC110488984
NC_035078.1	22393677	C	T	Silver Steelhead	gene_id LOC110489000
NC_035078.1	22616967	T	C	Born	gene_id LOC110489062
NC_035078.1	22637134	G	A	Silver Steelhead	gene_id LOC110489062
NC_035078.1	22637707	G	T	Silver Steelhead	gene_id LOC110489062
NC_035078.1	22776000	A	C	Silver Steelhead	gene_id LOC110489105
NC_035078.1	23536081	G	A	Born	gene_id LOC110489163
NC_035078.1	23896773	T	G	Silver Steelhead	gene_id LOC110489287
NC_035078.1	23896824	G	C	Silver Steelhead	gene_id LOC110489287
NC_035078.1	23896902	G	A	Silver Steelhead	gene_id LOC110489287
NC_035078.1	24076330	G	A	Born	gene_id LOC110489446
NC_035078.1	24076868	A	T	Born	gene_id LOC110489446
NC_035078.1	24082085	C	T	Silver Steelhead	gene_id LOC110489493
NC_035078.1	24139777	C	A	Silver Steelhead	gene_id LOC110489505
NC_035078.1	24919484	A	C	Born	Others
NC_035078.1	25618523	C	G	Born	gene_id LOC110489723
NC_035078.1	25618617	G	A	Silver Steelhead	gene_id LOC110489723
NC_035078.1	25927096	A	T	Born	gene_id LOC110489806
NC_035078.1	25927109	C	T	Born	gene_id LOC110489806
NC_035078.1	25942115	A	G	Silver Steelhead	gene_id LOC110489806
NC_035078.1	25984944	G	A	Silver Steelhead	gene_id LOC110489815
NC_035078.1	26233195	G	A	Born	gene_id LOC110489834
NC_035078.1	26520771	A	C	opposite_hom	gene_id LOC110489877
NC_035078.1	27285517	G	T	opposite_hom	gene_id LOC110489996
NC_035078.1	27285622	C	T	opposite_hom	gene_id LOC110489996
NC_035078.1	27285992	A	T	Born	gene_id LOC110489996
NC_035078.1	27750569	C	T	Silver Steelhead	gene_id cnih4
NC_035078.1	27806297	C	A	opposite_hom	gene_id LOC110490122
NC_035078.1	27981119	A	G	Silver Steelhead	gene_id LOC110490160
NC_035078.1	27981736	A	C	Born	gene_id LOC110490160
NC_035078.1	27981928	A	G	Silver Steelhead	gene_id LOC110490160
NC_035078.1	27990078	T	A	Silver Steelhead	gene_id LOC110490166
NC_035078.1	27991664	C	T	Silver Steelhead	gene_id LOC110490166
NC_035078.1	27993327	C	T	Silver Steelhead	gene_id LOC110490166
NC_035078.1	27994285	G	A	Born	gene_id LOC110490166
NC_035078.1	27994286	C	T	Born	gene_id LOC110490166
NC_035078.1	30272167	T	C	Silver Steelhead	gene_id tsg101
NC_035078.1	31661346	A	C	Silver Steelhead	Others
NC_035078.1	31980616	G	T	opposite_hom	gene_id LOC100653436
NC_035078.1	32016041	G	A	Silver Steelhead	gene_id LOC100653436
NC_035078.1	32023419	C	A	Born	Others
NC_035078.1	32023803	A	T	Silver Steelhead	Others
NC_035078.1	32024082	C	T	Silver Steelhead	Others
NC_035078.1	32024256	C	T	Silver Steelhead	Others
NC_035078.1	32024581	C	A	Born	Others
NC_035078.1	32192435	G	T	Silver Steelhead	Others
NC_035078.1	32192871	C	A	Silver Steelhead	Others
NC_035078.1	32688745	C	A	Silver Steelhead	gene_id LOC110490665
NC_035078.1	32943721	A	C	Born	gene_id LOC110490679
NC_035078.1	32943760	A	T	Silver Steelhead	gene_id LOC110490679
NC_035078.1	32945306	A	G	Silver Steelhead	gene_id LOC110490679
NC_035078.1	32945367	T	C	Silver Steelhead	gene_id LOC110490679
NC_035078.1	32945368	C	T	Silver Steelhead	gene_id LOC110490679
NC_035078.1	33098613	G	A	Silver Steelhead	gene_id LOC110490692
NC_035078.1	33140661	G	A	Born	gene_id LOC110490704
NC_035078.1	33955493	A	C	Born	gene_id LOC110490868
NC_035078.1	34617004	C	T	Born	gene_id LOC110490948
NC_035078.1	34617076	A	C	Born	gene_id LOC110490948
NC_035078.1	34617092	T	A	Born	gene_id LOC110490948
NC_035078.1	34617147	T	A	Born	gene_id LOC110490948
NC_035078.1	34617260	G	A	Born	gene_id LOC110490948
NC_035078.1	34617261	A	C	Born	gene_id LOC110490948
NC_035078.1	34617629	T	C	Silver Steelhead	gene_id LOC110490948
NC_035078.1	34617877	T	G	Silver Steelhead	Others
NC_035078.1	34617878	A	T	Silver Steelhead	Others
NC_035078.1	34617926	G	A	Silver Steelhead	Others
NC_035078.1	34617937	C	T	Silver Steelhead	Others
NC_035078.1	34618292	T	C	Silver Steelhead	Others
NC_035078.1	34618324	G	A	Silver Steelhead	Others
NC_035078.1	34618334	G	T	Silver Steelhead	Others
NC_035078.1	34618437	T	C	Silver Steelhead	Others
NC_035078.1	34618546	T	G	Silver Steelhead	Others
NC_035078.1	34618758	G	T	Born	Others
NC_035078.1	34618762	T	A	Silver Steelhead	Others
NC_035078.1	34930473	T	G	Born	gene_id LOC110491010
NC_035078.1	35370422	G	A	Born	gene_id LOC110491079
NC_035078.1	35431215	T	C	Silver Steelhead	gene_id rbm41
NC_035078.1	35998455	C	T	Born	gene_id LOC110491259
NC_035078.1	35999110	C	T	Silver Steelhead	gene_id LOC110491259
NC_035078.1	36312514	C	G	Silver Steelhead	gene_id LOC110491314
NC_035078.1	36312639	G	A	Silver Steelhead	gene_id LOC110491314
NC_035078.1	36312840	A	C	Silver Steelhead	gene_id LOC110491314
NC_035078.1	36327548	T	C	Silver Steelhead	gene_id rl28
NC_035078.1	38024081	T	A	Silver Steelhead	gene_id LOC110491354
NC_035078.1	38024151	A	C	Silver Steelhead	gene_id LOC110491354
NC_035078.1	38329022	G	A	Silver Steelhead	gene_id wdr61
NC_035078.1	38329241	G	T	Silver Steelhead	gene_id wdr61
NC_035078.1	38397820	T	C	Silver Steelhead	gene_id ireb2
NC_035078.1	38421319	T	G	Silver Steelhead	gene_id LOC110491437
NC_035078.1	39777150	G	C	Born	gene_id fam96a
NC_035078.1	39777197	G	T	Silver Steelhead	gene_id fam96a
NC_035078.1	39777372	T	G	opposite_hom	gene_id fam96a
NC_035078.1	39781095	G	A	Silver Steelhead	gene_id fam96a
NC_035078.1	40772569	T	C	Silver Steelhead	Others
NC_035078.1	40774086	T	C	Silver Steelhead	Others
NC_035078.1	41112978	C	A	Silver Steelhead	gene_id LOC110492035
NC_035078.1	41113260	A	T	Born	gene_id LOC110492035
NC_035078.1	41113279	A	C	Silver Steelhead	gene_id LOC110492035
NC_035078.1	41121072	C	T	Silver Steelhead	gene_id LOC110492035
NC_035078.1	41164945	T	C	Silver Steelhead	gene_id LOC110492055
NC_035078.1	41285901	T	C	Silver Steelhead	gene_id LOC110492095
NC_035078.1	41293996	C	T	Silver Steelhead	gene_id LOC110492095
NC_035078.1	41753128	T	C	Silver Steelhead	gene_id LOC110492194
NC_035078.1	42225655	C	T	Born	gene_id LOC110492362
NC_035078.1	46133850	A	C	Born	gene_id LOC110493207
NC_035078.1	46133945	A	T	Born	gene_id LOC110493207
NC_035078.1	46153798	C	T	Silver Steelhead	Others
NC_035078.1	46369081	C	T	Silver Steelhead	gene_id LOC110493335
NC_035078.1	47236788	G	A	Born	gene_id cdkn1b
NC_035078.1	47762021	C	T	Born	gene_id LOC110493534
NC_035078.1	48652382	C	T	Silver Steelhead	gene_id LOC110493658
NC_035078.1	48657604	C	A	Silver Steelhead	gene_id irak4
NC_035078.1	48925511	G	A	Born	gene_id LOC110493713
NC_035078.1	49237342	A	C	Born	gene_id LOC110493808
NC_035078.1	49238971	A	T	Silver Steelhead	gene_id LOC110493808
NC_035078.1	49239039	T	C	Silver Steelhead	gene_id LOC110493808
NC_035078.1	50002628	A	C	Silver Steelhead	gene_id zcchc14
NC_035078.1	50003379	T	C	Silver Steelhead	gene_id zcchc14
NC_035078.1	50364163	A	G	Born	gene_id fa2h
NC_035078.1	50366127	G	A	Silver Steelhead	gene_id fa2h
NC_035078.1	50873041	C	A	Born	gene_id wwp2
NC_035078.1	51135895	C	A	Born	gene_id LOC110494385
NC_035078.1	51145007	C	T	Silver Steelhead	gene_id LOC110494385
NC_035078.1	53489935	T	G	Born	gene_id sf3b3
NC_035078.1	53513805	C	A	Born	gene_id sf3b3
NC_035078.1	53576988	G	A	Born	gene_id aars
NC_035078.1	53725454	G	A	Born	gene_id cetp
NC_035078.1	54356338	T	C	Silver Steelhead	gene_id LOC110494952
NC_035078.1	54356381	C	T	Born	gene_id LOC110494952
NC_035078.1	54356754	A	C	Born	gene_id LOC110494952
NC_035078.1	54393575	A	C	Born	gene_id LOC110494967
NC_035078.1	55119853	T	C	Born	gene_id LOC110495301
NC_035078.1	55197464	G	T	Born	gene_id arpin
NC_035078.1	55536783	G	A	Born	gene_id LOC110495464
NC_035078.1	55536984	T	C	Silver Steelhead	gene_id LOC110495464
NC_035078.1	55537171	T	A	Silver Steelhead	gene_id LOC110495464
NC_035078.1	55537412	A	G	Silver Steelhead	gene_id LOC110495464
NC_035078.1	55537617	T	C	Silver Steelhead	gene_id LOC110495464
NC_035078.1	56510690	C	T	Born	Others
NC_035078.1	56511166	C	T	Born	Others
NC_035078.1	57500442	G	T	Silver Steelhead	gene_id LOC110495666
NC_035078.1	57500465	C	T	Silver Steelhead	gene_id LOC110495666
NC_035078.1	57500504	T	C	Silver Steelhead	gene_id LOC110495666
NC_035078.1	57500764	C	A	Silver Steelhead	gene_id LOC110495666
NC_035078.1	57500810	G	T	Born	gene_id LOC110495666
NC_035078.1	57500866	T	G	Silver Steelhead	Others
NC_035078.1	57500944	T	C	Silver Steelhead	Others
NC_035078.1	57500981	C	T	Silver Steelhead	Others
NC_035078.1	57500999	T	C	Silver Steelhead	Others
NC_035078.1	57501163	C	T	Silver Steelhead	Others
NC_035078.1	57501164	G	A	Silver Steelhead	Others
NC_035078.1	57501208	G	T	Silver Steelhead	Others
NC_035078.1	57501664	G	A	Silver Steelhead	Others
NC_035078.1	57572533	G	A	Silver Steelhead	gene_id LOC110495736
NC_035078.1	57581167	A	C	Silver Steelhead	gene_id LOC110495736
NC_035078.1	58044982	C	A	Silver Steelhead	gene_id LOC110495904
NC_035078.1	58469216	C	A	Silver Steelhead	gene_id LOC110495977
NC_035078.1	58578257	C	A	Silver Steelhead	Others
NC_035078.1	58578390	T	G	Silver Steelhead	Others
NC_035078.1	58581972	T	G	Silver Steelhead	gene_id LOC110496007
NC_035078.1	58894906	C	T	Silver Steelhead	gene_id fam107b
NC_035078.1	60117827	A	C	Silver Steelhead	gene_id LOC110496216
NC_035078.1	60119011	G	C	Silver Steelhead	gene_id LOC110496216
NC_035078.1	60194230	C	G	Silver Steelhead	gene_id gtf3c6
NC_035078.1	60522596	A	T	Born	gene_id lmf2
NC_035078.1	60642663	A	G	Silver Steelhead	gene_id LOC110496459
NC_035078.1	60755297	T	C	Silver Steelhead	gene_id LOC110496495
NC_035078.1	62089272	G	T	Born	gene_id LOC110496728
NC_035078.1	62089335	C	T	Born	gene_id LOC110496728
NC_035078.1	63720476	G	A	Born	gene_id LOC110497164
NC_035078.1	65049457	T	A	Born	gene_id c2h11orf74
NC_035078.1	65050893	C	T	Silver Steelhead	gene_id c2h11orf74
NC_035078.1	65605220	C	A	Born	gene_id nedd1
NC_035078.1	65836780	G	A	Silver Steelhead	gene_id rhcg1-b
NC_035078.1	65839114	T	G	Born	gene_id rhcg1-b
NC_035078.1	65839419	T	C	Born	gene_id rhcg1-b
NC_035078.1	66665379	C	T	Born	gene_id LOC110497629
NC_035078.1	66750212	A	C	Silver Steelhead	gene_id LOC110497694
NC_035078.1	66963468	G	A	Born	gene_id LOC110497700
NC_035078.1	67048521	G	A	Silver Steelhead	gene_id LOC110497727
NC_035078.1	67270899	G	A	Silver Steelhead	gene_id LOC110497803
NC_035078.1	67271032	A	G	Silver Steelhead	gene_id LOC110497803
NC_035078.1	67271109	A	G	Silver Steelhead	gene_id LOC110497803
NC_035078.1	67362647	C	A	Born	gene_id polr3b
NC_035078.1	68066497	G	A	Born	gene_id LOC110497945
NC_035078.1	68087785	A	C	Silver Steelhead	gene_id LOC110497954
NC_035078.1	68087874	G	A	Born	gene_id LOC110497954
NC_035078.1	68087904	G	A	Silver Steelhead	gene_id LOC110497954
NC_035078.1	69977964	C	G	Silver Steelhead	gene_id LOC110498185
NC_035078.1	70352461	T	G	Silver Steelhead	gene_id LOC110498391
NC_035078.1	70354607	T	G	Born	gene_id LOC110498391
NC_035078.1	71599061	T	G	Born	Others
NC_035078.1	71599070	T	G	Silver Steelhead	Others
NC_035078.1	71599670	T	G	Born	gene_id LOC110498877
NC_035078.1	71605050	T	C	Born	gene_id LOC110498877
NC_035078.1	72782802	A	T	Born	gene_id LOC110499075
NC_035078.1	72783326	T	C	Silver Steelhead	gene_id LOC110499075
NC_035078.1	72783540	A	T	Born	gene_id LOC110499075
NC_035078.1	72783552	T	A	Born	gene_id LOC110499075
NC_035078.1	72783844	A	C	Born	gene_id LOC110499075
NC_035078.1	72784141	T	G	Born	gene_id LOC110499075
NC_035078.1	72784214	G	C	Born	gene_id LOC110499075
NC_035078.1	72784272	A	C	Born	gene_id LOC110499075
NC_035078.1	72784606	G	A	Silver Steelhead	gene_id LOC110499075
NC_035078.1	72789768	G	A	Silver Steelhead	gene_id LOC110499075
NC_035078.1	73689194	A	G	Silver Steelhead	gene_id LOC110499293
NC_035078.1	73689634	G	A	Silver Steelhead	gene_id LOC110499293
NC_035078.1	73689705	G	C	Silver Steelhead	gene_id LOC110499293
NC_035078.1	73938401	A	T	Born	gene_id LOC110499385
NC_035078.1	74192782	G	C	Silver Steelhead	gene_id LOC110499460
NC_035078.1	74414850	T	C	Born	gene_id LOC110499482
NC_035078.1	74415294	G	T	Silver Steelhead	gene_id LOC110499482
NC_035078.1	74415512	C	A	Silver Steelhead	gene_id LOC110499482
NC_035078.1	74415635	G	A	Silver Steelhead	gene_id LOC110499482
NC_035078.1	74565225	C	G	Born	gene_id LOC110499492
NC_035078.1	74565718	C	T	Silver Steelhead	gene_id LOC110499492
NC_035078.1	74575118	C	T	Born	Others
NC_035078.1	74575408	G	T	Born	Others
NC_035078.1	74686007	T	C	Silver Steelhead	gene_id LOC110502335
NC_035078.1	74694723	G	A	Born	gene_id LOC110502335
NC_035078.1	74705063	G	T	Silver Steelhead	gene_id LOC110502335
NC_035078.1	74833724	C	T	Born	gene_id dusp6
NC_035078.1	75372058	A	C	Silver Steelhead	gene_id LOC110499615
NC_035078.1	77146004	G	A	Silver Steelhead	gene_id LOC110499968
NC_035078.1	78455097	C	T	Born	gene_id LOC110500174
NC_035078.1	78458193	C	T	Silver Steelhead	gene_id LOC110500174
NC_035078.1	78462643	C	A	Born	gene_id LOC110500174
NC_035078.1	78462810	C	T	Born	gene_id LOC110500174
NC_035078.1	78612182	T	A	Silver Steelhead	gene_id LOC110500246
NC_035078.1	78620837	G	A	Silver Steelhead	gene_id LOC110500246
NC_035078.1	78620852	G	T	Born	gene_id LOC110500246
NC_035078.1	78621954	G	A	Silver Steelhead	gene_id LOC110500283
NC_035078.1	78638584	T	C	Silver Steelhead	gene_id LOC110500283
NC_035078.1	78901447	C	A	Silver Steelhead	Others
NC_035078.1	78950559	A	G	Silver Steelhead	gene_id LOC110500368
NC_035078.1	79579591	C	T	Silver Steelhead	gene_id grp94
NC_035078.1	79581060	T	C	Born	gene_id grp94
NC_035078.1	79581734	G	A	Silver Steelhead	gene_id grp94
NC_035078.1	79581761	C	T	Born	gene_id grp94
NC_035078.1	79583978	A	C	Silver Steelhead	gene_id grp94
NC_035078.1	79585225	G	A	Silver Steelhead	gene_id grp94
NC_035078.1	79585271	T	A	Silver Steelhead	gene_id grp94
NC_035078.1	79585284	T	C	Silver Steelhead	gene_id grp94
NC_035078.1	79602079	A	G	Silver Steelhead	gene_id LOC110500466
NC_035078.1	79812828	G	C	Born	gene_id LOC110500513
NC_035078.1	81330769	G	A	Silver Steelhead	Others
NC_035078.1	82806251	C	A	Silver Steelhead	gene_id LOC110500919
NC_035078.1	83649641	T	C	Silver Steelhead	gene_id LOC110501031
NC_035078.1	83654888	C	T	Silver Steelhead	gene_id LOC110501031
NC_035078.1	83660661	T	G	Silver Steelhead	gene_id LOC110501031
NC_035078.1	83676802	A	G	Silver Steelhead	gene_id LOC110501042
NC_035078.1	83728561	C	G	Born	Others
NC_035078.1	83731842	C	T	Silver Steelhead	Others
NC_035078.1	83732269	A	C	Born	Others
NC_035078.1	83732365	C	A	Born	Others
NC_035078.1	83741915	C	G	Born	gene_id LOC110501076
NC_035078.1	84090313	G	A	Silver Steelhead	gene_id LOC110501270
NC_035078.1	84090376	G	A	Born	gene_id LOC110501270
NC_035078.1	84090671	A	T	Born	gene_id LOC110501270
NC_035078.1	84420807	C	T	Born	gene_id gatd1
NC_035078.1	84421482	C	G	Silver Steelhead	gene_id gatd1
NC_035078.1	84604145	G	A	Born	gene_id anxa2
NC_035078.1	84604596	G	C	Silver Steelhead	Others
NC_035078.1	84984263	T	G	Silver Steelhead	gene_id LOC110501438
NC_035078.1	85237611	A	G	Silver Steelhead	gene_id LOC110501471
NC_035079.1	259750	G	T	Born	gene_id LOC110505617
NC_035079.1	260394	T	G	Silver Steelhead	gene_id LOC110505617
NC_035079.1	1408301	G	A	Born	Others
NC_035079.1	4260721	G	A	Born	Others
NC_035079.1	4822373	C	T	Silver Steelhead	gene_id LOC100653442
NC_035079.1	5222142	A	G	Born	gene_id LOC110506699
NC_035079.1	5222148	G	C	Born	gene_id LOC110506699
NC_035079.1	9400157	T	G	Silver Steelhead	Others
NC_035079.1	9400213	C	A	Silver Steelhead	Others
NC_035079.1	9498100	A	G	Born	gene_id LOC110520769
NC_035079.1	9499397	G	A	Silver Steelhead	gene_id LOC110520769
NC_035079.1	9548874	C	T	Born	gene_id LOC110520770
NC_035079.1	9549580	G	T	Silver Steelhead	gene_id LOC110520770
NC_035079.1	9549644	C	A	Born	gene_id LOC110520770
NC_035079.1	9549645	A	T	Born	gene_id LOC110520770
NC_035079.1	10129489	A	C	Silver Steelhead	gene_id LOC110520777
NC_035079.1	10202164	T	G	Silver Steelhead	Others
NC_035079.1	10881745	C	T	Born	gene_id LOC110508315
NC_035079.1	10881824	C	T	opposite_hom	gene_id LOC110508315
NC_035079.1	10881983	C	T	opposite_hom	gene_id LOC110508315
NC_035079.1	10884904	A	G	opposite_hom	gene_id LOC110508323
NC_035079.1	10982819	C	T	Born	gene_id LOC110508390
NC_035079.1	11242625	T	A	Silver Steelhead	gene_id LOC110508454
NC_035079.1	11242809	T	C	Born	gene_id LOC110508454
NC_035079.1	11297045	C	T	Silver Steelhead	gene_id LOC110520788
NC_035079.1	11297084	T	C	Silver Steelhead	gene_id LOC110520788
NC_035079.1	11299209	C	T	Born	gene_id LOC110520788
NC_035079.1	11299397	T	C	Born	gene_id LOC110520788
NC_035079.1	11609615	C	T	Born	gene_id LOC110520862
NC_035079.1	11609767	G	A	Silver Steelhead	gene_id LOC110520862
NC_035079.1	11719979	C	T	Born	gene_id LOC110520863
NC_035079.1	11732702	T	C	Silver Steelhead	Others
NC_035079.1	11840062	T	G	Born	gene_id LOC110520838
NC_035079.1	12046985	A	G	Silver Steelhead	Others
NC_035079.1	12103738	G	A	Silver Steelhead	Others
NC_035079.1	12126350	C	G	Silver Steelhead	Others
NC_035079.1	12158851	A	G	Born	Others
NC_035079.1	12381144	C	T	Born	gene_id LOC110520880
NC_035079.1	12394887	C	G	Born	gene_id rab13
NC_035079.1	12453743	G	C	Silver Steelhead	gene_id LOC110520892
NC_035079.1	12574100	A	C	Silver Steelhead	gene_id LOC110520849
NC_035079.1	13283756	G	A	Silver Steelhead	gene_id LOC110520856
NC_035079.1	13284053	T	C	opposite_hom	gene_id LOC110520856
NC_035079.1	13284130	G	A	Born	gene_id LOC110520856
NC_035079.1	13728531	T	A	Silver Steelhead	gene_id LOC110508611
NC_035079.1	13729004	A	G	Silver Steelhead	gene_id LOC110508611
NC_035079.1	13812528	A	G	Silver Steelhead	gene_id LOC110508696
NC_035079.1	13832908	C	T	Born	Others
NC_035079.1	13866511	T	C	Silver Steelhead	gene_id LOC110508713
NC_035079.1	13866512	G	A	Silver Steelhead	gene_id LOC110508713
NC_035079.1	13867967	A	C	Silver Steelhead	gene_id LOC110508713
NC_035079.1	13867988	G	A	Born	gene_id LOC110508713
NC_035079.1	13877495	T	A	Born	gene_id mboat7
NC_035079.1	13911761	A	G	Born	gene_id LOC110520825
NC_035079.1	13912125	A	C	Born	gene_id LOC110520825
NC_035079.1	13912290	G	A	Born	gene_id LOC110520825
NC_035079.1	13912344	A	G	Born	gene_id LOC110520825
NC_035079.1	13912579	G	T	Silver Steelhead	gene_id LOC110520825
NC_035079.1	13913329	A	C	Born	gene_id LOC110520825
NC_035079.1	13913829	G	T	Born	gene_id LOC110520825
NC_035079.1	13914065	A	C	Silver Steelhead	gene_id LOC110520825
NC_035079.1	13914471	C	T	Silver Steelhead	gene_id LOC110520825
NC_035079.1	13916335	G	A	Silver Steelhead	gene_id LOC110520825
NC_035079.1	13917586	C	G	Silver Steelhead	gene_id LOC110520825
NC_035079.1	13917981	G	A	Silver Steelhead	gene_id LOC110520825
NC_035079.1	13941134	C	T	Born	gene_id LOC110520825
NC_035079.1	13950146	C	T	Silver Steelhead	gene_id LOC110508782
NC_035079.1	14726095	A	C	Silver Steelhead	gene_id LOC110508966
NC_035079.1	14726976	T	C	Born	gene_id LOC110508966
NC_035079.1	14749047	T	C	Born	gene_id LOC110508973
NC_035079.1	14749221	T	C	Silver Steelhead	gene_id LOC110508973
NC_035079.1	15049052	A	T	Silver Steelhead	gene_id LOC110509113
NC_035079.1	15055607	A	T	Born	Others
NC_035079.1	15060615	G	T	Silver Steelhead	gene_id LOC110509122
NC_035079.1	15093716	G	A	opposite_hom	gene_id LOC110509143
NC_035079.1	15094158	T	A	opposite_hom	gene_id LOC110509143
NC_035079.1	15110001	A	G	Born	Others
NC_035079.1	15110100	G	A	Silver Steelhead	Others
NC_035079.1	15110407	G	A	Silver Steelhead	Others
NC_035079.1	15110980	G	T	opposite_hom	Others
NC_035079.1	15111065	C	T	Silver Steelhead	Others
NC_035079.1	15111513	G	A	Silver Steelhead	Others
NC_035079.1	15111514	G	T	Silver Steelhead	Others
NC_035079.1	15111663	C	G	Silver Steelhead	Others
NC_035079.1	15114799	T	G	Silver Steelhead	gene_id LOC110509165
NC_035079.1	15117015	G	A	Born	gene_id LOC110509165
NC_035079.1	15117166	G	A	Silver Steelhead	gene_id LOC110509165
NC_035079.1	15121029	C	T	Silver Steelhead	gene_id LOC110509171
NC_035079.1	15123564	C	T	Silver Steelhead	gene_id LOC110509171
NC_035079.1	15263478	C	T	Silver Steelhead	Others
NC_035079.1	15294537	C	T	Silver Steelhead	gene_id LOC110509359
NC_035079.1	15402403	A	G	opposite_hom	gene_id LOC110509537
NC_035079.1	15402580	C	A	Silver Steelhead	gene_id LOC110509537
NC_035079.1	15402836	C	T	Silver Steelhead	gene_id LOC110509537
NC_035079.1	15402946	C	A	Silver Steelhead	gene_id LOC110509537
NC_035079.1	15403104	G	A	Silver Steelhead	gene_id LOC110509537
NC_035079.1	15403149	C	T	Silver Steelhead	gene_id LOC110509537
NC_035079.1	15421528	C	T	opposite_hom	gene_id LOC110509410
NC_035079.1	15423698	G	A	Silver Steelhead	gene_id LOC110509410
NC_035079.1	15437136	T	G	Silver Steelhead	Others
NC_035079.1	15496894	A	C	Silver Steelhead	Others
NC_035079.1	15591787	A	G	Silver Steelhead	Others
NC_035079.1	15742058	T	C	opposite_hom	gene_id LOC100136300
NC_035079.1	15742077	A	G	Born	gene_id LOC100136300
NC_035079.1	15791143	A	G	Silver Steelhead	Others
NC_035079.1	15791206	G	T	Silver Steelhead	Others
NC_035079.1	15791354	T	C	Born	Others
NC_035079.1	15791737	A	C	Born	gene_id LOC110503575
NC_035079.1	15792821	G	A	Born	gene_id LOC110503575
NC_035079.1	15837888	G	A	Born	gene_id LOC110509434
NC_035079.1	15870622	T	G	Silver Steelhead	gene_id LOC110509434
NC_035079.1	16123827	G	T	Born	gene_id LOC110509817
NC_035079.1	16684137	C	A	Silver Steelhead	gene_id LOC110509883
NC_035079.1	16686041	T	C	Silver Steelhead	gene_id LOC110509883
NC_035079.1	16702262	C	A	Born	Others
NC_035079.1	17095252	T	C	Born	gene_id LOC110503633
NC_035079.1	17096224	T	A	Born	gene_id LOC110503633
NC_035079.1	17097908	G	C	Born	gene_id LOC110503633
NC_035079.1	17437446	A	C	Silver Steelhead	gene_id LOC110510231
NC_035079.1	17438903	C	T	opposite_hom	gene_id LOC110510231
NC_035079.1	17561635	A	C	Silver Steelhead	gene_id rs19
NC_035079.1	17720962	A	G	Silver Steelhead	gene_id LOC110510354
NC_035079.1	17721022	A	G	Silver Steelhead	gene_id LOC110510354
NC_035079.1	17721350	C	A	Born	gene_id LOC110510354
NC_035079.1	17721403	T	G	Silver Steelhead	gene_id LOC110510354
NC_035079.1	17721442	C	G	Silver Steelhead	gene_id LOC110510354
NC_035079.1	17721443	G	A	Born	gene_id LOC110510354
NC_035079.1	17721556	C	T	Silver Steelhead	gene_id LOC110510354
NC_035079.1	17721576	C	A	Silver Steelhead	gene_id LOC110510354
NC_035079.1	17757619	T	C	Silver Steelhead	gene_id LOC110510327
NC_035079.1	17758307	G	T	Silver Steelhead	gene_id LOC110510327
NC_035079.1	17758338	T	G	Silver Steelhead	gene_id LOC110510327
NC_035079.1	17875443	T	C	Silver Steelhead	gene_id LOC110510400
NC_035079.1	18156907	A	T	Silver Steelhead	gene_id LOC110510776
NC_035079.1	18157104	C	G	opposite_hom	gene_id LOC110510776
NC_035079.1	18157185	C	G	opposite_hom	gene_id LOC110510776
NC_035079.1	18158676	T	G	Silver Steelhead	gene_id LOC110510776
NC_035079.1	18159878	T	C	Silver Steelhead	gene_id LOC110510776
NC_035079.1	18159901	G	A	Silver Steelhead	gene_id LOC110510776
NC_035079.1	18160062	A	T	Silver Steelhead	gene_id LOC110510776
NC_035079.1	18327902	G	A	Silver Steelhead	gene_id LOC110510813
NC_035079.1	18327940	C	T	Silver Steelhead	gene_id LOC110510813
NC_035079.1	18327971	T	G	Silver Steelhead	gene_id LOC110510813
NC_035079.1	18328029	T	A	Silver Steelhead	gene_id LOC110510813
NC_035079.1	18328083	T	G	Silver Steelhead	gene_id LOC110510813
NC_035079.1	18818655	G	A	opposite_hom	gene_id LOC110511114
NC_035079.1	18818914	C	T	Born	gene_id LOC110511114
NC_035079.1	18818976	G	T	Silver Steelhead	gene_id LOC110511114
NC_035079.1	18819389	T	C	Silver Steelhead	gene_id LOC110511114
NC_035079.1	18819437	A	C	opposite_hom	gene_id LOC110511114
NC_035079.1	18819742	A	G	Silver Steelhead	gene_id LOC110511114
NC_035079.1	18819796	T	A	Silver Steelhead	gene_id LOC110511114
NC_035079.1	18819888	C	T	Silver Steelhead	gene_id LOC110511114
NC_035079.1	18819925	C	A	Silver Steelhead	gene_id LOC110511114
NC_035079.1	18820061	A	T	Silver Steelhead	gene_id LOC110511114
NC_035079.1	18820171	T	C	Silver Steelhead	gene_id LOC110511114
NC_035079.1	18917282	A	G	Silver Steelhead	gene_id LOC110511114
NC_035079.1	18917293	A	G	Silver Steelhead	gene_id LOC110511114
NC_035079.1	19435759	C	T	Born	gene_id LOC110511268
NC_035079.1	19441512	A	T	Born	gene_id LOC110511268
NC_035079.1	19535396	G	A	Born	gene_id LOC110511352
NC_035079.1	19540492	T	G	Born	Others
NC_035079.1	19613048	G	A	Silver Steelhead	gene_id LOC110511506
NC_035079.1	19613178	C	T	Silver Steelhead	gene_id LOC110511506
NC_035079.1	22129107	A	T	Silver Steelhead	gene_id hace1
NC_035079.1	22129621	T	C	Born	gene_id hace1
NC_035079.1	22389357	G	T	Silver Steelhead	gene_id LOC110512218
NC_035079.1	22391100	G	A	Born	gene_id LOC110512218
NC_035079.1	22392800	G	T	Silver Steelhead	gene_id LOC110512218
NC_035079.1	22565900	A	T	Born	gene_id LOC110512327
NC_035079.1	22566135	A	C	Silver Steelhead	gene_id LOC110512327
NC_035079.1	22566219	T	C	Silver Steelhead	gene_id LOC110512327
NC_035079.1	23077091	C	T	Born	gene_id LOC110503829
NC_035079.1	23077139	G	A	Silver Steelhead	gene_id LOC110503829
NC_035079.1	23078175	T	C	Born	gene_id LOC110503829
NC_035079.1	23078222	G	A	Born	gene_id LOC110503829
NC_035079.1	23167905	C	T	Born	gene_id LOC110512626
NC_035079.1	23183377	C	T	Born	gene_id LOC110512609
NC_035079.1	23293488	G	C	Born	gene_id LOC110512638, gene_id riiad1
NC_035079.1	24496654	C	T	Born	gene_id LOC110513253
NC_035079.1	24496806	C	T	Born	gene_id LOC110513253
NC_035079.1	24497159	T	C	Born	gene_id LOC110513253
NC_035079.1	24497370	C	A	Silver Steelhead	gene_id LOC110513253
NC_035079.1	24821620	T	C	Silver Steelhead	gene_id LOC110513472
NC_035079.1	24837032	C	T	Born	gene_id LOC110513504
NC_035079.1	24838442	G	A	Silver Steelhead	gene_id LOC110513504
NC_035079.1	24839908	A	C	Born	gene_id LOC110513504
NC_035079.1	24840016	C	T	Silver Steelhead	gene_id LOC110513504
NC_035079.1	24946457	T	G	Silver Steelhead	gene_id LOC110513517
NC_035079.1	24947504	C	T	Silver Steelhead	gene_id LOC110513517
NC_035079.1	24948267	T	C	Silver Steelhead	gene_id LOC110513517
NC_035079.1	25068761	A	G	Born	gene_id LOC110513633
NC_035079.1	25069067	A	C	Born	gene_id LOC110513633
NC_035079.1	25089838	T	C	Silver Steelhead	Others
NC_035079.1	25090065	A	G	Silver Steelhead	gene_id pmvk
NC_035079.1	26051965	C	G	Born	gene_id LOC110514295
NC_035079.1	26418120	C	T	Born	Others
NC_035079.1	26487695	A	C	Silver Steelhead	gene_id LOC110514434
NC_035079.1	26519854	C	A	Born	gene_id LOC110503934
NC_035079.1	26887001	C	T	Born	gene_id LOC110514526
NC_035079.1	26887674	A	T	Silver Steelhead	gene_id LOC110514526
NC_035079.1	26951134	A	C	Born	gene_id LOC110514588
NC_035079.1	26951135	C	A	Born	gene_id LOC110514588
NC_035079.1	26951270	G	A	Silver Steelhead	gene_id LOC110514588
NC_035079.1	26952014	A	C	Born	gene_id LOC110514588
NC_035079.1	26954356	A	G	Born	gene_id LOC110514600
NC_035079.1	26955016	G	A	Born	gene_id LOC110514600
NC_035079.1	27015478	G	T	Born	gene_id LOC100136261
NC_035079.1	27017932	G	A	Born	gene_id LOC100136261
NC_035079.1	27221959	T	A	Silver Steelhead	gene_id rhgb
NC_035079.1	27221961	T	C	Silver Steelhead	gene_id rhgb
NC_035079.1	27223150	C	G	Silver Steelhead	gene_id rhgb
NC_035079.1	27223468	G	A	Silver Steelhead	gene_id rhgb
NC_035079.1	27223574	A	T	Silver Steelhead	gene_id rhgb
NC_035079.1	27460583	C	T	Silver Steelhead	gene_id LOC110514890
NC_035079.1	27516500	T	C	Silver Steelhead	gene_id LOC110514944
NC_035079.1	27516940	G	A	Born	gene_id LOC110514944
NC_035079.1	27517080	G	A	Born	gene_id LOC110514944
NC_035079.1	27538983	A	C	Silver Steelhead	gene_id mapip
NC_035079.1	27540628	C	T	Silver Steelhead	gene_id LOC110514914
NC_035079.1	27564602	G	A	Silver Steelhead	gene_id LOC110514995
NC_035079.1	27565604	C	T	Born	gene_id LOC110514995
NC_035079.1	27577296	G	T	Silver Steelhead	gene_id LOC110514973
NC_035079.1	27577409	C	A	Silver Steelhead	gene_id LOC110514973
NC_035079.1	27577740	T	C	Silver Steelhead	gene_id LOC110514973
NC_035079.1	27577756	C	A	Silver Steelhead	gene_id LOC110514973
NC_035079.1	27577820	A	T	Silver Steelhead	gene_id LOC110514973
NC_035079.1	27577873	A	G	Silver Steelhead	gene_id LOC110514973
NC_035079.1	27577932	A	G	Silver Steelhead	gene_id LOC110514973
NC_035079.1	27577938	G	T	Silver Steelhead	gene_id LOC110514973
NC_035079.1	27578018	C	A	Silver Steelhead	gene_id LOC110514973
NC_035079.1	27578174	C	A	Silver Steelhead	gene_id LOC110514973
NC_035079.1	27578453	C	T	Silver Steelhead	gene_id LOC110514973
NC_035079.1	27578514	T	A	Silver Steelhead	gene_id LOC110514973
NC_035079.1	28452610	C	A	Silver Steelhead	gene_id LOC110515290
NC_035079.1	28452625	C	T	Silver Steelhead	gene_id LOC110515290
NC_035079.1	28453257	C	A	Silver Steelhead	gene_id LOC110515290
NC_035079.1	28455590	C	G	Born	gene_id LOC110515290
NC_035079.1	28456711	C	T	Silver Steelhead	gene_id LOC110515290
NC_035079.1	28457331	G	A	Born	gene_id LOC110515290
NC_035079.1	28463962	C	T	Born	gene_id LOC110515353
NC_035079.1	28467908	A	C	Born	gene_id LOC110515353
NC_035079.1	28469963	G	A	Born	gene_id LOC110515353
NC_035079.1	29187471	G	A	Silver Steelhead	gene_id LOC110515724
NC_035079.1	29191362	T	A	Born	gene_id LOC110515724
NC_035079.1	29191704	T	G	Silver Steelhead	gene_id LOC110515724
NC_035079.1	29191894	C	T	Born	gene_id LOC110515724, gene_id LOC110515750
NC_035079.1	29768544	G	A	Silver Steelhead	gene_id LOC110516043
NC_035079.1	29768554	C	G	Silver Steelhead	gene_id LOC110516043
NC_035079.1	29903189	A	G	Born	gene_id LOC110516135
NC_035079.1	29970975	A	C	Born	gene_id LOC110516190
NC_035079.1	29971142	T	G	Born	gene_id LOC110516190
NC_035079.1	30249797	A	G	Born	gene_id LOC110516415
NC_035079.1	30249846	G	T	Born	gene_id LOC110516415
NC_035079.1	30249899	A	G	Born	gene_id LOC110516415
NC_035079.1	30249902	A	G	Born	gene_id LOC110516415
NC_035079.1	30614693	G	T	Silver Steelhead	gene_id LOC110516750
NC_035079.1	30614711	A	G	Silver Steelhead	gene_id LOC110516750
NC_035079.1	30614774	A	G	Born	gene_id LOC110516750
NC_035079.1	30614822	C	T	Born	gene_id LOC110516750
NC_035079.1	30614852	A	T	Silver Steelhead	gene_id LOC110516750
NC_035079.1	30614984	T	G	Silver Steelhead	gene_id LOC110516750
NC_035079.1	30615038	G	A	Born	gene_id LOC110516750
NC_035079.1	30615480	T	A	Born	gene_id LOC110516750
NC_035079.1	30615822	A	G	Born	gene_id LOC110516750
NC_035079.1	30648677	A	C	Silver Steelhead	gene_id LOC110516767
NC_035079.1	30961177	G	T	Silver Steelhead	gene_id LOC110516883
NC_035079.1	30962397	G	C	Silver Steelhead	gene_id LOC110516883
NC_035079.1	31080692	G	A	Silver Steelhead	Others
NC_035079.1	31246289	C	G	Born	gene_id LOC110517020
NC_035079.1	31246793	C	T	Born	gene_id LOC110517020
NC_035079.1	32551875	A	G	Silver Steelhead	gene_id LOC110517335
NC_035079.1	32552319	G	C	Silver Steelhead	gene_id LOC110517335
NC_035079.1	32679541	G	C	Born	gene_id LOC110517404
NC_035079.1	32681477	G	A	Born	gene_id LOC110517404
NC_035079.1	32681487	T	G	Silver Steelhead	gene_id LOC110517404
NC_035079.1	32682029	G	A	Silver Steelhead	gene_id LOC110517404
NC_035079.1	32682251	A	G	Silver Steelhead	gene_id LOC110517404
NC_035079.1	32682308	C	G	Born	gene_id LOC110517404
NC_035079.1	32836836	A	C	Silver Steelhead	gene_id LOC110517486
NC_035079.1	32836837	G	A	Silver Steelhead	gene_id LOC110517486
NC_035079.1	32837034	G	A	Silver Steelhead	gene_id LOC110517486
NC_035079.1	32843256	A	G	Silver Steelhead	gene_id LOC110517474
NC_035079.1	32856862	G	A	Born	gene_id csf3r
NC_035079.1	32857003	G	A	Silver Steelhead	gene_id csf3r
NC_035079.1	33561211	C	T	Silver Steelhead	gene_id LOC110517587
NC_035079.1	33566210	G	A	Silver Steelhead	gene_id LOC110517587
NC_035079.1	33567233	C	T	Born	gene_id LOC110517587
NC_035079.1	33568472	T	C	Silver Steelhead	gene_id LOC110517587
NC_035079.1	33575985	C	G	Silver Steelhead	gene_id LOC110517587
NC_035079.1	33948648	C	T	Born	gene_id LOC110517766
NC_035079.1	33951386	G	A	Silver Steelhead	gene_id LOC110517766
NC_035079.1	33960736	A	G	Born	gene_id LOC110517766
NC_035079.1	33963013	A	C	Silver Steelhead	gene_id LOC110517778
NC_035079.1	33991017	C	G	Born	gene_id LOC110517847
NC_035079.1	33991087	C	G	Born	gene_id LOC110517847
NC_035079.1	33995550	C	A	Born	gene_id LOC110517847
NC_035079.1	34190721	T	C	Born	gene_id cops7a
NC_035079.1	34947578	A	C	Silver Steelhead	Others
NC_035079.1	34948047	C	T	Silver Steelhead	Others
NC_035079.1	35650192	A	C	Born	gene_id LOC110518458
NC_035079.1	35652142	G	T	Silver Steelhead	gene_id LOC110518458
NC_035079.1	35655364	A	T	Silver Steelhead	gene_id LOC110518458
NC_035079.1	35946439	A	C	Silver Steelhead	gene_id if36
NC_035079.1	35947596	A	G	Silver Steelhead	gene_id if36
NC_035079.1	35948288	G	A	Silver Steelhead	gene_id if36
NC_035079.1	35967113	C	G	Silver Steelhead	gene_id if36
NC_035079.1	36063985	C	A	Silver Steelhead	gene_id LOC110518706
NC_035079.1	36064165	G	A	Silver Steelhead	gene_id LOC110518706
NC_035079.1	37250777	C	T	Silver Steelhead	gene_id LOC110519097
NC_035079.1	37251435	C	T	Born	gene_id LOC110519097
NC_035079.1	37256952	T	C	Born	Others
NC_035079.1	37257022	G	A	Silver Steelhead	gene_id LOC110519097
NC_035079.1	39782966	C	T	Born	gene_id LOC110519933
NC_035079.1	44928853	G	A	Born	gene_id cavin2
NC_035079.1	44929460	C	T	Silver Steelhead	gene_id cavin2
NC_035079.1	45344573	A	T	Born	gene_id LOC110519975
NC_035079.1	45550386	A	G	Silver Steelhead	gene_id LOC110519991
NC_035079.1	45590709	G	C	Silver Steelhead	gene_id pgap1
NC_035079.1	45591021	C	T	Silver Steelhead	gene_id pgap1
NC_035079.1	46090391	C	A	Silver Steelhead	gene_id LOC110519989
NC_035079.1	46090945	G	A	Born	gene_id LOC110519989
NC_035079.1	46991864	T	C	Silver Steelhead	gene_id LOC110519994
NC_035079.1	48054135	G	A	Silver Steelhead	gene_id cd18
NC_035079.1	48402501	G	T	Born	gene_id LOC110520017
NC_035079.1	48567700	C	A	Silver Steelhead	gene_id LOC110520021
NC_035079.1	48603731	G	A	Born	Others
NC_035079.1	48669486	T	G	Silver Steelhead	gene_id LOC110520024
NC_035079.1	48710000	G	A	Silver Steelhead	gene_id LOC110520025
NC_035079.1	48710047	C	A	Born	gene_id LOC110520025
NC_035079.1	48712296	A	G	Silver Steelhead	gene_id LOC110520025
NC_035079.1	48712302	C	G	Silver Steelhead	gene_id LOC110520025
NC_035079.1	48735472	A	C	Silver Steelhead	gene_id pnkd
NC_035079.1	49606844	C	T	Silver Steelhead	gene_id LOC110520040
NC_035079.1	50386665	T	G	Born	gene_id LOC110520055
NC_035079.1	50578441	C	G	Silver Steelhead	gene_id LOC110520057
NC_035079.1	52202980	A	G	Silver Steelhead	gene_id LOC110520091
NC_035079.1	52524794	T	C	Born	gene_id LOC110520102
NC_035079.1	52604590	T	G	Silver Steelhead	gene_id dlx1
NC_035079.1	52741320	G	A	Born	gene_id LOC110520112
NC_035079.1	52741617	A	G	Born	gene_id LOC110520112
NC_035079.1	53457818	T	C	Silver Steelhead	gene_id LOC110520134
NC_035079.1	53465994	A	T	Silver Steelhead	Others
NC_035079.1	53467558	C	T	Silver Steelhead	gene_id LOC101268905
NC_035079.1	53468654	G	C	Silver Steelhead	gene_id LOC101268905
NC_035079.1	53516036	T	A	Born	gene_id LOC110520137
NC_035079.1	53579680	C	G	Born	gene_id LOC110520139
NC_035079.1	53579925	G	A	Silver Steelhead	gene_id LOC110520139
NC_035079.1	53803602	T	A	Silver Steelhead	gene_id dock9
NC_035079.1	54835755	G	A	Silver Steelhead	Others
NC_035079.1	56349899	A	G	Born	gene_id LOC110520186
NC_035079.1	56569101	C	T	Silver Steelhead	gene_id mmadhc
NC_035079.1	58293784	C	A	Born	gene_id LOC110520228
NC_035079.1	58294449	C	T	Born	gene_id LOC110520228
NC_035079.1	58294798	C	T	Born	gene_id LOC110520228
NC_035079.1	59017737	T	C	Silver Steelhead	gene_id LOC110520238
NC_035079.1	59039349	G	A	Born	gene_id LOC110520239
NC_035079.1	59067329	G	A	Silver Steelhead	gene_id LOC110520240
NC_035079.1	59070159	C	T	Born	gene_id LOC110520240
NC_035079.1	59075369	C	T	Born	gene_id LOC110520240
NC_035079.1	59117395	C	A	Silver Steelhead	gene_id LOC110520241
NC_035079.1	59877731	T	C	Born	gene_id LOC110520266
NC_035079.1	60517676	G	A	Silver Steelhead	gene_id LOC110520278
NC_035079.1	60790869	G	A	Born	gene_id LOC110520284
NC_035079.1	60791037	C	T	Born	gene_id LOC110520284
NC_035079.1	60791234	C	T	Silver Steelhead	gene_id LOC110520284
NC_035079.1	61160593	C	A	Born	gene_id ralb
NC_035079.1	61160594	C	T	Born	gene_id ralb
NC_035079.1	61161065	T	G	Silver Steelhead	Others
NC_035079.1	61161187	A	G	Born	Others
NC_035079.1	61161803	A	G	Silver Steelhead	Others
NC_035079.1	61938529	T	C	Born	gene_id LOC110520288
NC_035079.1	62195183	C	T	Silver Steelhead	gene_id LOC110520293
NC_035079.1	62196224	G	A	Born	gene_id LOC110520293
NC_035079.1	62196959	G	A	Silver Steelhead	gene_id LOC110520293
NC_035079.1	62212976	C	T	Born	gene_id LOC110520293
NC_035079.1	62217402	T	A	Born	gene_id LOC110520293
NC_035079.1	62253107	G	A	Born	gene_id LOC110520293
NC_035079.1	62253238	A	C	Born	gene_id LOC110520293
NC_035079.1	62253678	G	A	Born	gene_id LOC110520293
NC_035079.1	64160140	T	C	Silver Steelhead	gene_id LOC110520310
NC_035079.1	65051402	G	A	Silver Steelhead	Others
NC_035079.1	65379174	A	C	Born	gene_id lcp1
NC_035079.1	65379203	A	C	Born	gene_id lcp1
NC_035079.1	65380027	G	A	Born	gene_id lcp1
NC_035079.1	65427559	G	C	Born	gene_id LOC110520342
NC_035079.1	65466208	A	T	Born	gene_id LOC110520344
NC_035079.1	65953115	T	A	Silver Steelhead	gene_id LOC110520353
NC_035079.1	65954903	C	T	Silver Steelhead	gene_id LOC110520353
NC_035079.1	65978895	G	T	Born	gene_id LOC110520353
NC_035079.1	68207392	C	T	Born	gene_id c3h2orf76
NC_035079.1	68269606	C	T	Silver Steelhead	gene_id LOC110520399
NC_035079.1	69480706	A	T	Born	gene_id LOC110520430
NC_035079.1	69779776	C	A	Born	Others
NC_035079.1	69779939	A	C	Born	Others
NC_035079.1	69860645	T	A	Silver Steelhead	gene_id LOC110520434
NC_035079.1	70692239	A	G	Silver Steelhead	Others
NC_035079.1	70849273	C	A	Silver Steelhead	gene_id LOC110520461
NC_035079.1	70849797	T	A	Silver Steelhead	gene_id LOC110520461
NC_035079.1	72215811	T	C	Born	gene_id LOC110520475
NC_035079.1	72274943	G	T	Silver Steelhead	gene_id LOC110520481
NC_035079.1	72577840	T	G	Silver Steelhead	gene_id LOC110520490
NC_035079.1	72578185	T	A	Born	gene_id LOC110520490
NC_035079.1	72579475	T	C	Born	gene_id LOC110520490
NC_035079.1	72656219	T	C	Silver Steelhead	Others
NC_035079.1	72711995	C	A	Silver Steelhead	gene_id LOC110520495
NC_035079.1	72749221	C	T	Born	Others
NC_035079.1	72750317	C	A	Born	Others
NC_035079.1	72884542	T	C	Silver Steelhead	gene_id LOC110520498
NC_035079.1	72945902	A	C	Silver Steelhead	gene_id LOC110520503
NC_035079.1	72946236	C	T	Silver Steelhead	gene_id LOC110520503
NC_035079.1	72946276	G	T	Silver Steelhead	gene_id LOC110520503
NC_035079.1	72946894	C	A	Silver Steelhead	gene_id LOC110520503
NC_035079.1	73344444	C	T	Born	gene_id LOC110520506
NC_035079.1	73346330	A	C	Silver Steelhead	gene_id LOC110520506
NC_035079.1	73354819	G	T	Silver Steelhead	Others
NC_035079.1	73718506	G	C	Silver Steelhead	gene_id cmss1
NC_035079.1	74479041	G	A	Silver Steelhead	gene_id rnaseh2b
NC_035079.1	74644876	T	C	Silver Steelhead	gene_id LOC110520524
NC_035079.1	74644954	T	A	Silver Steelhead	gene_id LOC110520524
NC_035079.1	74644988	T	A	Silver Steelhead	gene_id LOC110520524
NC_035079.1	74645160	C	T	Born	gene_id LOC110520524
NC_035079.1	75323736	A	C	opposite_hom	gene_id nhe2
NC_035079.1	75323771	C	T	opposite_hom	gene_id nhe2
NC_035079.1	75323889	G	T	Silver Steelhead	Others
NC_035079.1	75323891	G	A	Born	Others
NC_035079.1	75323936	C	T	Born	Others
NC_035079.1	76423158	G	A	Silver Steelhead	gene_id LOC100136284
NC_035079.1	76458191	C	T	Born	gene_id LOC110520578
NC_035079.1	77655108	T	C	Silver Steelhead	Others
NC_035079.1	77656148	C	A	Born	Others
NC_035079.1	77657371	A	G	Born	Others
NC_035079.1	77658836	G	T	Silver Steelhead	gene_id LOC110520594
NC_035079.1	77665786	C	T	Born	Others
NC_035079.1	77971266	T	G	Silver Steelhead	gene_id LOC110520599
NC_035079.1	77971417	C	T	Born	gene_id LOC110520599
NC_035079.1	77971715	G	T	Silver Steelhead	gene_id LOC110520599
NC_035079.1	77972055	T	A	Born	gene_id LOC110520599
NC_035079.1	77972193	A	T	Silver Steelhead	gene_id LOC110520599
NC_035079.1	77972203	G	A	Silver Steelhead	gene_id LOC110520599
NC_035079.1	77974546	T	C	Silver Steelhead	gene_id LOC110520599
NC_035079.1	78207645	C	A	Silver Steelhead	Others
NC_035079.1	79824977	C	T	Silver Steelhead	gene_id LOC110520627
NC_035079.1	79940000	A	G	Silver Steelhead	gene_id rrp1b
NC_035079.1	79941646	G	A	Silver Steelhead	gene_id rrp1b
NC_035079.1	79941697	G	A	Silver Steelhead	gene_id rrp1b
NC_035079.1	80013205	A	T	Silver Steelhead	gene_id LOC110520634
NC_035079.1	80015638	A	C	Born	gene_id LOC110520634
NC_035079.1	80026522	G	A	Silver Steelhead	gene_id LOC100301644
NC_035079.1	80026696	A	G	Born	gene_id LOC100301644
NC_035079.1	80116907	G	A	Born	gene_id crfb4
NC_035079.1	82760672	A	G	Silver Steelhead	Others
NC_035080.1	277560	T	G	Silver Steelhead	Others
NC_035080.1	987120	C	T	Silver Steelhead	gene_id LOC100136055
NC_035080.1	989045	C	T	Born	gene_id LOC100136055
NC_035080.1	1214554	T	A	Born	gene_id ints14
NC_035080.1	1586922	G	C	Silver Steelhead	gene_id LOC110521162
NC_035080.1	1588475	A	G	Silver Steelhead	gene_id LOC110521162
NC_035080.1	1842184	T	C	Silver Steelhead	gene_id LOC110521170
NC_035080.1	2871414	G	A	Born	gene_id LOC110522700
NC_035080.1	2877477	C	T	Born	gene_id LOC110522700
NC_035080.1	2878594	C	T	Silver Steelhead	gene_id LOC110522700
NC_035080.1	3333720	T	G	Born	gene_id LOC110521200
NC_035080.1	3333730	G	A	Born	gene_id LOC110521200
NC_035080.1	3834970	G	A	Born	gene_id LOC110522711
NC_035080.1	5767892	C	T	Silver Steelhead	Others
NC_035080.1	5768649	A	G	Born	Others
NC_035080.1	6020961	G	T	Silver Steelhead	gene_id LOC110521255
NC_035080.1	6021140	A	C	Silver Steelhead	gene_id LOC110521255
NC_035080.1	6021365	T	C	opposite_hom	gene_id LOC110521255
NC_035080.1	6021374	A	G	Silver Steelhead	gene_id LOC110521255
NC_035080.1	6023687	C	T	Silver Steelhead	gene_id LOC110521255
NC_035080.1	6513077	T	A	Silver Steelhead	gene_id LOC110521276
NC_035080.1	6513193	G	T	Born	gene_id LOC110521276
NC_035080.1	6513622	T	G	Born	gene_id LOC110521276
NC_035080.1	6514687	C	T	opposite_hom	gene_id LOC110521276
NC_035080.1	6574105	G	T	Silver Steelhead	gene_id LOC110521278
NC_035080.1	6579310	T	C	Silver Steelhead	gene_id LOC110521278
NC_035080.1	7365825	C	A	Born	gene_id LOC110521293
NC_035080.1	8045679	C	T	Born	gene_id LOC110521306
NC_035080.1	8046047	G	A	Born	gene_id LOC110521306
NC_035080.1	8050108	G	T	Born	gene_id LOC110521306
NC_035080.1	8050297	T	A	Born	gene_id LOC110521306
NC_035080.1	8050312	C	T	Born	gene_id LOC110521306
NC_035080.1	8050352	C	T	Born	gene_id LOC110521306
NC_035080.1	8051164	T	C	Silver Steelhead	gene_id LOC110521306
NC_035080.1	8051626	A	T	opposite_hom	gene_id LOC110521306
NC_035080.1	10114889	C	A	Born	gene_id LOC110521345
NC_035080.1	10122744	T	C	Silver Steelhead	gene_id LOC110521345
NC_035080.1	10164638	G	A	Born	gene_id bet1l
NC_035080.1	10723290	T	C	Silver Steelhead	gene_id LOC110521368
NC_035080.1	10999409	G	A	Silver Steelhead	gene_id LOC110521379
NC_035080.1	11013322	G	T	Silver Steelhead	gene_id LOC110521379
NC_035080.1	11059245	C	T	Born	gene_id washc4
NC_035080.1	11061501	G	A	Silver Steelhead	gene_id washc4
NC_035080.1	11102973	A	T	Born	gene_id LOC110521385
NC_035080.1	11111481	A	G	Born	gene_id LOC110521385
NC_035080.1	11111526	G	T	Silver Steelhead	gene_id LOC110521385
NC_035080.1	11111715	G	C	Born	gene_id LOC110521385
NC_035080.1	11475628	C	G	Silver Steelhead	gene_id LOC110521391
NC_035080.1	13334454	G	T	Silver Steelhead	gene_id LOC110521419
NC_035080.1	13335028	G	A	Born	gene_id cfd
NC_035080.1	13934948	C	T	Born	gene_id LOC110521428
NC_035080.1	13939473	C	T	Born	gene_id LOC110521428
NC_035080.1	13939528	G	C	Born	gene_id LOC110521428
NC_035080.1	14163787	G	A	Silver Steelhead	gene_id tmek
NC_035080.1	14164504	T	A	Born	gene_id tmek
NC_035080.1	14256937	C	T	Born	Others
NC_035080.1	14432279	G	C	Silver Steelhead	Others
NC_035080.1	14434356	T	C	Born	gene_id oaz1a
NC_035080.1	15655642	G	A	Silver Steelhead	gene_id LOC110521469
NC_035080.1	15655806	A	G	Silver Steelhead	gene_id LOC110521469
NC_035080.1	15696986	G	A	Silver Steelhead	gene_id LOC110521471
NC_035080.1	15790251	T	G	Silver Steelhead	gene_id LOC110521478
NC_035080.1	16119423	G	T	Silver Steelhead	gene_id LOC110521485
NC_035080.1	16437876	G	T	Silver Steelhead	Others
NC_035080.1	16438001	A	G	Silver Steelhead	Others
NC_035080.1	16742165	G	A	Born	gene_id LOC110521500
NC_035080.1	16742823	T	G	Born	gene_id LOC110521500
NC_035080.1	17110192	A	G	Born	gene_id LOC110521512
NC_035080.1	17192550	G	C	Silver Steelhead	Others
NC_035080.1	17358750	T	G	Silver Steelhead	gene_id LOC110521516
NC_035080.1	17489581	C	T	Born	gene_id LOC110521525
NC_035080.1	17491335	T	C	Born	gene_id LOC110521525
NC_035080.1	17492770	C	T	Born	Others
NC_035080.1	17492932	G	T	Born	Others
NC_035080.1	17493115	G	A	Born	Others
NC_035080.1	18166869	C	T	Born	gene_id LOC110521543
NC_035080.1	18167939	A	G	Silver Steelhead	gene_id LOC110521543
NC_035080.1	18867670	G	A	Silver Steelhead	gene_id LOC110521551
NC_035080.1	21991449	A	C	Born	gene_id LOC110521595
NC_035080.1	22492460	A	T	Born	gene_id echdc2
NC_035080.1	23594269	C	T	Born	gene_id LOC110521632
NC_035080.1	23601291	G	T	Born	gene_id LOC110521632
NC_035080.1	23609049	A	T	Silver Steelhead	gene_id LOC110521632
NC_035080.1	23609085	A	C	Born	gene_id LOC110521632
NC_035080.1	23789076	G	A	Born	gene_id LOC110521636
NC_035080.1	23789224	C	T	opposite_hom	gene_id LOC110521636
NC_035080.1	23954997	C	T	Born	gene_id LOC110521641
NC_035080.1	24639891	A	C	Silver Steelhead	gene_id LOC110521657
NC_035080.1	25310536	T	C	opposite_hom	gene_id LOC110521671
NC_035080.1	25319376	T	C	Born	gene_id LOC110521671
NC_035080.1	25319491	T	C	Born	gene_id LOC110521671
NC_035080.1	25319568	C	T	Born	gene_id LOC110521671
NC_035080.1	25319577	C	T	Silver Steelhead	gene_id LOC110521671
NC_035080.1	25320411	A	G	Born	gene_id LOC110521671
NC_035080.1	25320668	A	G	Born	gene_id LOC110521671
NC_035080.1	25320675	C	A	Born	gene_id LOC110521671
NC_035080.1	25320846	T	C	Born	gene_id LOC110521671
NC_035080.1	25474945	G	A	Silver Steelhead	gene_id kdr
NC_035080.1	25658533	A	G	Silver Steelhead	gene_id exoc1
NC_035080.1	25724066	C	T	Born	gene_id ppat
NC_035080.1	25732680	G	A	Silver Steelhead	gene_id LOC110521683
NC_035080.1	25733464	C	T	Silver Steelhead	gene_id LOC110521683
NC_035080.1	25733470	G	A	Silver Steelhead	gene_id LOC110521683
NC_035080.1	25733954	G	T	Born	gene_id LOC110521683
NC_035080.1	25735378	C	T	Silver Steelhead	gene_id LOC110521683
NC_035080.1	25934012	G	A	Silver Steelhead	gene_id LOC110521688
NC_035080.1	25934196	C	T	Silver Steelhead	gene_id LOC110521688
NC_035080.1	25934457	G	A	Silver Steelhead	gene_id LOC110521688
NC_035080.1	25934476	G	A	Silver Steelhead	gene_id LOC110521688
NC_035080.1	25934580	T	G	Silver Steelhead	gene_id LOC110521688
NC_035080.1	25935379	T	G	Silver Steelhead	gene_id LOC110521688
NC_035080.1	26004952	A	T	Silver Steelhead	gene_id LOC110521690
NC_035080.1	26359793	C	G	Born	gene_id LOC110521693
NC_035080.1	26359814	A	T	Born	gene_id LOC110521693
NC_035080.1	26359960	A	C	Silver Steelhead	gene_id LOC110521693
NC_035080.1	26359964	C	T	Born	gene_id LOC110521693
NC_035080.1	26360086	G	T	Born	gene_id LOC110521693
NC_035080.1	26360270	A	C	Silver Steelhead	gene_id LOC110521693
NC_035080.1	26360344	T	C	Born	gene_id LOC110521693
NC_035080.1	26360713	G	T	Silver Steelhead	gene_id LOC110521693
NC_035080.1	27596503	A	G	Silver Steelhead	gene_id LOC110521703
NC_035080.1	27612065	C	A	Born	gene_id LOC110521704
NC_035080.1	27612700	G	T	Silver Steelhead	gene_id LOC110521704
NC_035080.1	27613152	G	A	Born	gene_id LOC110521704
NC_035080.1	27613297	A	T	Born	gene_id LOC110521704
NC_035080.1	27613357	C	T	Born	gene_id LOC110521704
NC_035080.1	27613565	T	C	Born	gene_id LOC110521704
NC_035080.1	28783212	A	G	Silver Steelhead	gene_id LOC110521722
NC_035080.1	28790270	C	T	Born	gene_id LOC110521722
NC_035080.1	28790769	G	T	Silver Steelhead	gene_id LOC110521722
NC_035080.1	30407179	C	A	Silver Steelhead	gene_id LOC110521740
NC_035080.1	30408011	C	T	Born	gene_id LOC110521740
NC_035080.1	30409207	G	A	Born	gene_id LOC110521740
NC_035080.1	31137757	T	A	Silver Steelhead	gene_id LOC110521746
NC_035080.1	31446224	A	G	Silver Steelhead	gene_id LOC110521749
NC_035080.1	31447916	C	A	Silver Steelhead	gene_id LOC110521749
NC_035080.1	31447980	A	C	Born	gene_id LOC110521749
NC_035080.1	31448123	T	A	Silver Steelhead	gene_id LOC110521749
NC_035080.1	31448462	T	C	Born	gene_id LOC110521749
NC_035080.1	31449214	G	A	Born	gene_id LOC110521749
NC_035080.1	31449222	A	T	Born	gene_id LOC110521749
NC_035080.1	31474124	T	A	Silver Steelhead	gene_id eef1d
NC_035080.1	31478682	G	A	Born	gene_id eef1d
NC_035080.1	31479426	C	T	Born	gene_id eef1d
NC_035080.1	32205487	C	T	Born	gene_id LOC110521760
NC_035080.1	33222202	T	C	Silver Steelhead	gene_id LOC110521776
NC_035080.1	33231185	G	C	Silver Steelhead	gene_id LOC110521776
NC_035080.1	33231587	G	A	Born	gene_id LOC110521776
NC_035080.1	33234630	G	T	Born	gene_id LOC110521776
NC_035080.1	33234697	T	C	Silver Steelhead	gene_id LOC110521776
NC_035080.1	33302952	C	T	Silver Steelhead	gene_id LOC110521778
NC_035080.1	33330130	G	A	Born	gene_id LOC110521779
NC_035080.1	33333029	A	T	Born	gene_id LOC110521779
NC_035080.1	33482817	C	T	Born	gene_id LOC110521785
NC_035080.1	34406180	A	G	Silver Steelhead	Others
NC_035080.1	34407477	A	G	Silver Steelhead	Others
NC_035080.1	34957965	G	A	Born	gene_id LOC110521800
NC_035080.1	34980940	A	G	Silver Steelhead	gene_id LOC110521800
NC_035080.1	34981393	A	C	Silver Steelhead	gene_id LOC110521800
NC_035080.1	35421708	T	C	Silver Steelhead	gene_id LOC110521805
NC_035080.1	36445075	G	A	Silver Steelhead	gene_id ebna1bp2
NC_035080.1	39373232	C	T	Born	gene_id LOC110521844
NC_035080.1	39455693	A	C	Born	gene_id LOC110521845
NC_035080.1	39460150	A	T	Silver Steelhead	gene_id LOC110521845
NC_035080.1	39875936	C	T	Silver Steelhead	gene_id LOC110521854
NC_035080.1	39876308	G	A	Born	gene_id LOC110521854
NC_035080.1	40098010	C	T	Silver Steelhead	gene_id zranb2
NC_035080.1	40871745	T	C	Silver Steelhead	gene_id LOC110521878
NC_035080.1	40890343	T	G	Silver Steelhead	gene_id LOC110521878
NC_035080.1	40890928	C	T	Silver Steelhead	gene_id LOC110521878
NC_035080.1	40891111	T	A	Silver Steelhead	gene_id LOC110521878
NC_035080.1	40891185	A	T	Silver Steelhead	gene_id LOC110521878
NC_035080.1	40891318	T	G	Silver Steelhead	gene_id LOC110521878
NC_035080.1	40891328	C	A	Silver Steelhead	gene_id LOC110521878
NC_035080.1	40982351	C	T	Born	gene_id LOC110521885
NC_035080.1	40982356	C	T	Born	gene_id LOC110521885
NC_035080.1	41196950	C	T	Born	Others
NC_035080.1	41198890	T	G	Born	Others
NC_035080.1	41198908	A	G	Silver Steelhead	Others
NC_035080.1	41199167	T	G	Born	Others
NC_035080.1	41199446	A	C	Silver Steelhead	Others
NC_035080.1	41199580	C	T	Silver Steelhead	Others
NC_035080.1	41386414	G	A	Born	gene_id LOC110521904
NC_035080.1	41390337	T	C	Born	gene_id LOC110521904
NC_035080.1	41390479	T	G	Born	gene_id LOC110521904
NC_035080.1	41390497	C	T	Born	gene_id LOC110521904
NC_035080.1	41390644	C	T	Born	gene_id LOC110521904
NC_035080.1	41390726	T	C	Born	gene_id LOC110521904
NC_035080.1	41812784	A	T	Silver Steelhead	Others
NC_035080.1	41813611	T	A	Born	Others
NC_035080.1	41818153	A	G	Silver Steelhead	gene_id LOC110521917
NC_035080.1	48080030	A	G	Silver Steelhead	gene_id LOC110521982
NC_035080.1	48420678	C	T	Born	gene_id LOC110521987
NC_035080.1	48423607	C	T	Born	gene_id LOC110521987
NC_035080.1	50753315	C	T	Silver Steelhead	Others
NC_035080.1	50754219	C	T	Born	Others
NC_035080.1	51459749	C	T	Born	gene_id LOC110522029
NC_035080.1	51460958	T	A	Silver Steelhead	gene_id LOC110522029, gene_id LOC110522030
NC_035080.1	52293204	G	A	Silver Steelhead	gene_id LOC110522047
NC_035080.1	52295036	T	G	Born	gene_id LOC110522047
NC_035080.1	52295267	C	T	Silver Steelhead	gene_id LOC110522047
NC_035080.1	52351313	G	T	Born	gene_id hsp90bb
NC_035080.1	52401113	T	G	Born	gene_id LOC110522049
NC_035080.1	53241155	A	G	Born	gene_id LOC110522057
NC_035080.1	53397892	A	T	Silver Steelhead	Others
NC_035080.1	53398125	T	C	Born	Others
NC_035080.1	53399760	T	C	Silver Steelhead	Others
NC_035080.1	53552436	C	T	Born	gene_id LOC110522066
NC_035080.1	53980915	A	T	Born	gene_id cebpz
NC_035080.1	54101222	C	A	Born	gene_id LOC110522078
NC_035080.1	54105977	A	C	Silver Steelhead	gene_id LOC110522078
NC_035080.1	54791991	C	T	Born	gene_id LOC110522093
NC_035080.1	55113644	C	G	Born	gene_id LOC110522096
NC_035080.1	56913457	G	A	Silver Steelhead	gene_id LOC110522136
NC_035080.1	56954386	G	T	Silver Steelhead	gene_id LOC110522137
NC_035080.1	56958558	T	G	Born	gene_id LOC110522138
NC_035080.1	57889814	G	C	Born	gene_id stx7
NC_035080.1	58342480	C	A	Silver Steelhead	gene_id lama2
NC_035080.1	58489100	A	T	Born	Others
NC_035080.1	58834289	G	T	Born	gene_id LOC110522186
NC_035080.1	59223322	T	G	Born	gene_id serinc1
NC_035080.1	59737781	C	A	Silver Steelhead	gene_id LOC110522207
NC_035080.1	60349925	T	A	Silver Steelhead	gene_id LOC110521052
NC_035080.1	60350408	A	T	Silver Steelhead	gene_id LOC110521052
NC_035080.1	60351578	C	G	Born	gene_id LOC110521052
NC_035080.1	61174221	A	C	Silver Steelhead	gene_id LOC100136125
NC_035080.1	61186068	G	A	Born	gene_id LOC100136125
NC_035080.1	61222400	C	T	Born	Others
NC_035080.1	61222466	A	C	Silver Steelhead	Others
NC_035080.1	62807854	C	T	Silver Steelhead	gene_id msra
NC_035080.1	62961818	T	A	Born	Others
NC_035080.1	62963551	A	G	Born	gene_id LOC110522270
NC_035080.1	62963659	C	T	Born	gene_id LOC110522270
NC_035080.1	62963783	C	A	Born	gene_id LOC110522270
NC_035080.1	63128278	A	G	Born	gene_id LOC110522278
NC_035080.1	63129054	T	A	Born	gene_id LOC110522278
NC_035080.1	63856720	T	C	Silver Steelhead	gene_id LOC110522290
NC_035080.1	64113117	A	G	Silver Steelhead	gene_id rmdn3
NC_035080.1	64781358	G	T	Born	gene_id pgm3
NC_035080.1	64783967	A	G	Born	gene_id pgm3
NC_035080.1	64785658	C	T	Born	gene_id pgm3
NC_035080.1	64787484	C	T	Born	gene_id pgm3
NC_035080.1	65103795	T	C	Silver Steelhead	gene_id LOC110522336
NC_035080.1	65726056	C	T	Born	gene_id tcp1
NC_035080.1	65966964	G	T	Born	gene_id LOC110522359
NC_035080.1	65967166	G	A	Born	gene_id LOC110522359
NC_035080.1	65967338	A	C	Born	gene_id LOC110522359
NC_035080.1	66180465	G	A	Silver Steelhead	gene_id sesn1
NC_035080.1	66265097	C	T	Silver Steelhead	Others
NC_035080.1	66265158	G	T	Born	Others
NC_035080.1	66265629	T	C	Silver Steelhead	Others
NC_035080.1	66266309	A	T	Born	Others
NC_035080.1	66266383	C	G	Born	Others
NC_035080.1	67584215	A	G	Born	gene_id LOC110522381
NC_035080.1	67694848	T	G	Silver Steelhead	gene_id LOC110522385
NC_035080.1	67695007	C	T	Silver Steelhead	gene_id LOC110522385
NC_035080.1	67695207	T	G	Born	gene_id LOC110522385
NC_035080.1	67822753	G	A	Silver Steelhead	gene_id LOC110521066
NC_035080.1	67823200	T	A	Silver Steelhead	gene_id LOC110521066
NC_035080.1	67823930	G	A	Silver Steelhead	gene_id LOC110521066
NC_035080.1	67824223	G	A	Silver Steelhead	gene_id LOC110521066
NC_035080.1	68011492	T	A	Born	gene_id LOC110521066
NC_035080.1	68142837	G	A	Silver Steelhead	gene_id LOC110522391
NC_035080.1	68143080	G	A	Silver Steelhead	gene_id LOC110522391
NC_035080.1	68143354	A	T	Silver Steelhead	gene_id LOC110522391
NC_035080.1	68335046	G	T	Silver Steelhead	gene_id armt1
NC_035080.1	69002921	T	C	Silver Steelhead	gene_id LOC110522419
NC_035080.1	69003263	T	A	Born	Others
NC_035080.1	69003818	A	C	Silver Steelhead	Others
NC_035080.1	69003936	G	A	Born	Others
NC_035080.1	69005452	G	A	Silver Steelhead	Others
NC_035080.1	69173141	C	T	Born	gene_id LOC110522421
NC_035080.1	69173612	C	T	opposite_hom	gene_id LOC110522421
NC_035080.1	69173726	C	T	Silver Steelhead	gene_id LOC110522421
NC_035080.1	69173750	G	T	Silver Steelhead	gene_id LOC110522421
NC_035080.1	69173922	C	G	Silver Steelhead	gene_id LOC110522421
NC_035080.1	69174074	C	T	Born	gene_id LOC110522421
NC_035080.1	69357209	G	T	Silver Steelhead	gene_id LOC110522428
NC_035080.1	69357539	T	G	Silver Steelhead	gene_id LOC110522428
NC_035080.1	69357979	A	C	Born	gene_id LOC110522428
NC_035080.1	69357993	A	C	Silver Steelhead	gene_id LOC110522428
NC_035080.1	69358040	G	A	Born	gene_id LOC110522428
NC_035080.1	69365235	G	A	Born	gene_id LOC110522428
NC_035080.1	69379533	G	A	Born	gene_id LOC110522428
NC_035080.1	71867150	C	T	Silver Steelhead	gene_id LOC110522458
NC_035080.1	71928480	G	A	Born	gene_id LOC110522464
NC_035080.1	72095525	G	A	Silver Steelhead	gene_id LOC110522469
NC_035080.1	72884663	C	T	Born	Others
NC_035080.1	73170598	C	T	Silver Steelhead	Others
NC_035080.1	73172552	G	T	Silver Steelhead	Others
NC_035080.1	75279397	A	G	Silver Steelhead	gene_id LOC110522515
NC_035080.1	75381110	C	T	Silver Steelhead	gene_id LOC110522520
NC_035080.1	75464902	T	C	Born	gene_id LOC110522526
NC_035080.1	76521320	G	C	Silver Steelhead	gene_id LOC110522548
NC_035080.1	77338088	C	G	Born	gene_id LOC110522556
NC_035080.1	78251604	C	A	Silver Steelhead	gene_id LOC110522566
NC_035080.1	78257536	C	T	Silver Steelhead	gene_id LOC110522566
NC_035080.1	79018527	G	A	Born	gene_id LOC110522579
NC_035080.1	79454754	C	T	Born	gene_id LOC110522586
NC_035080.1	79714730	C	T	Silver Steelhead	gene_id LOC110522588
NC_035080.1	79716196	T	C	Silver Steelhead	gene_id LOC110522588
NC_035080.1	79716634	A	G	Silver Steelhead	gene_id LOC110522588
NC_035080.1	79716897	A	T	Silver Steelhead	Others
NC_035080.1	79717999	T	C	Silver Steelhead	Others
NC_035080.1	79908790	C	A	Born	Others
NC_035080.1	79908834	G	C	Silver Steelhead	Others
NC_035080.1	79916206	T	C	Born	Others
NC_035080.1	79916933	C	T	Born	gene_id LOC110522591
NC_035080.1	79919331	C	T	Silver Steelhead	Others
NC_035080.1	81321524	C	A	Silver Steelhead	gene_id LOC110522620
NC_035080.1	81321990	C	A	Silver Steelhead	gene_id LOC110522620
NC_035080.1	81322245	G	T	Silver Steelhead	gene_id LOC110522620
NC_035080.1	81692947	G	A	Silver Steelhead	gene_id LOC110522630
NC_035080.1	81820853	G	A	Silver Steelhead	Others
NC_035080.1	81823578	A	C	Silver Steelhead	gene_id LOC110522634
NC_035080.1	81826709	C	G	Born	gene_id LOC110522634
NC_035080.1	82309180	T	C	Born	gene_id LOC110522641
NC_035080.1	84606069	C	A	Silver Steelhead	gene_id hadhb
NC_035081.1	475526	G	T	Silver Steelhead	Others
NC_035081.1	477726	C	T	Born	Others
NC_035081.1	586108	G	A	opposite_hom	Others
NC_035081.1	599553	A	G	Silver Steelhead	gene_id LOC110523074
NC_035081.1	765210	C	T	Silver Steelhead	gene_id LOC110523088
NC_035081.1	1012346	G	T	Born	gene_id LOC110523086
NC_035081.1	1017779	T	G	Born	Others
NC_035081.1	1018768	A	C	Born	Others
NC_035081.1	1019021	C	T	Born	Others
NC_035081.1	1019138	T	C	Born	Others
NC_035081.1	1019533	G	A	Born	Others
NC_035081.1	1020260	A	G	Born	Others
NC_035081.1	2252763	T	G	Silver Steelhead	gene_id LOC110523107
NC_035081.1	3373680	C	A	Born	gene_id LOC110524934
NC_035081.1	4515345	A	T	Silver Steelhead	Others
NC_035081.1	4547810	C	T	Silver Steelhead	gene_id LOC110523126
NC_035081.1	5972250	C	T	Born	gene_id isoc1
NC_035081.1	6389444	G	T	Silver Steelhead	gene_id hint1
NC_035081.1	6717805	C	T	Born	gene_id auh
NC_035081.1	6934840	A	C	Born	gene_id lyz2
NC_035081.1	7063948	G	T	Born	Others
NC_035081.1	7356237	G	T	Silver Steelhead	gene_id reep5
NC_035081.1	7507871	C	A	Born	Others
NC_035081.1	7507948	C	A	Born	Others
NC_035081.1	7712014	A	G	Born	gene_id map3k1
NC_035081.1	8475031	G	T	Silver Steelhead	Others
NC_035081.1	8476113	C	T	Born	gene_id LOC110523184
NC_035081.1	8500880	T	A	Born	gene_id LOC110523186
NC_035081.1	8994366	G	A	Born	gene_id plk2
NC_035081.1	8995977	C	T	Born	gene_id plk2
NC_035081.1	8995990	C	T	Born	gene_id plk2
NC_035081.1	9788356	G	A	Silver Steelhead	gene_id slc12a2
NC_035081.1	9788424	A	G	Silver Steelhead	gene_id slc12a2
NC_035081.1	9789566	C	A	Born	gene_id slc12a2
NC_035081.1	9845977	C	T	Silver Steelhead	gene_id LOC110523213
NC_035081.1	9847481	C	T	Born	gene_id LOC110523213
NC_035081.1	10146710	G	T	Born	gene_id psmb7
NC_035081.1	10160733	C	T	Born	gene_id psmb7
NC_035081.1	10524481	G	A	Born	gene_id cdk9
NC_035081.1	10870520	A	T	Silver Steelhead	gene_id ntmt1
NC_035081.1	11013968	A	T	Born	gene_id LOC110523236
NC_035081.1	11092130	C	T	Born	gene_id tubb4b
NC_035081.1	11092778	C	T	Silver Steelhead	gene_id tubb4b
NC_035081.1	11686582	G	A	Born	Others
NC_035081.1	11804958	G	A	Silver Steelhead	gene_id LOC110523266
NC_035081.1	13028217	C	T	Silver Steelhead	Others
NC_035081.1	13097210	T	C	Born	gene_id LOC110523312
NC_035081.1	13676318	G	C	Silver Steelhead	gene_id LOC110523330
NC_035081.1	13676364	G	A	Silver Steelhead	gene_id LOC110523330
NC_035081.1	13676485	C	T	Silver Steelhead	gene_id LOC110523330
NC_035081.1	13913104	G	T	Silver Steelhead	Others
NC_035081.1	13914150	C	G	Born	gene_id gns
NC_035081.1	13914185	G	A	Born	gene_id gns
NC_035081.1	13914590	C	T	Born	gene_id gns
NC_035081.1	13930430	G	A	Silver Steelhead	gene_id gns
NC_035081.1	13953813	C	T	Born	gene_id LOC110523337
NC_035081.1	13953926	C	T	Born	gene_id LOC110523337
NC_035081.1	13954230	G	T	Silver Steelhead	gene_id LOC110523337
NC_035081.1	13954810	A	G	Born	gene_id LOC110523337
NC_035081.1	13955004	G	A	Silver Steelhead	gene_id LOC110523337
NC_035081.1	13955022	G	A	Born	gene_id LOC110523337
NC_035081.1	13955287	T	G	Silver Steelhead	gene_id LOC110523337
NC_035081.1	14327702	G	A	Silver Steelhead	gene_id LOC100136246
NC_035081.1	14765592	C	T	Born	Others
NC_035081.1	14765705	C	A	Born	Others
NC_035081.1	15189596	C	T	Silver Steelhead	gene_id LOC110523362
NC_035081.1	15192050	C	T	Born	gene_id LOC110523362
NC_035081.1	15192150	G	A	Born	gene_id LOC110523362
NC_035081.1	15192203	G	T	Silver Steelhead	gene_id LOC110523362
NC_035081.1	15527868	T	C	Silver Steelhead	gene_id LOC110523366
NC_035081.1	15533271	G	T	Born	gene_id LOC110523366
NC_035081.1	16063637	T	A	Silver Steelhead	gene_id LOC110522815
NC_035081.1	16288952	T	C	Silver Steelhead	gene_id LOC110523375
NC_035081.1	16290704	C	T	Born	gene_id LOC110523375
NC_035081.1	16291135	A	G	Silver Steelhead	gene_id LOC110523375
NC_035081.1	16427052	G	A	Silver Steelhead	gene_id LOC110523377, gene_id LOC110523379
NC_035081.1	17880598	C	T	Silver Steelhead	gene_id LOC110522817
NC_035081.1	17882085	G	A	Silver Steelhead	gene_id LOC110522817
NC_035081.1	18158609	G	A	Silver Steelhead	gene_id LOC110523403
NC_035081.1	18315158	G	T	Silver Steelhead	gene_id LOC110523401
NC_035081.1	18315300	T	G	Silver Steelhead	gene_id LOC110523401
NC_035081.1	18315931	G	C	Born	gene_id LOC110523401
NC_035081.1	18451500	T	A	opposite_hom	gene_id LOC110523407
NC_035081.1	18451510	T	A	opposite_hom	gene_id LOC110523407
NC_035081.1	18452335	G	C	Silver Steelhead	gene_id LOC110523407
NC_035081.1	18452558	A	C	Silver Steelhead	gene_id LOC110523407
NC_035081.1	18957770	C	T	Silver Steelhead	gene_id march5
NC_035081.1	18965776	C	T	Born	gene_id LOC110523429
NC_035081.1	18966457	C	A	Born	gene_id LOC110523429
NC_035081.1	19097866	G	A	Silver Steelhead	gene_id LOC110523434
NC_035081.1	19101599	G	T	Born	gene_id LOC110523433
NC_035081.1	19583931	A	T	Silver Steelhead	Others
NC_035081.1	19585384	A	G	Silver Steelhead	Others
NC_035081.1	19585447	C	T	Born	Others
NC_035081.1	19585556	G	T	Born	Others
NC_035081.1	20531760	T	A	Silver Steelhead	gene_id vatg1
NC_035081.1	20664186	G	A	Silver Steelhead	gene_id LOC110523468
NC_035081.1	20664606	G	A	Silver Steelhead	gene_id LOC110523468
NC_035081.1	20664770	G	C	Silver Steelhead	gene_id LOC110523468
NC_035081.1	20694795	G	A	Silver Steelhead	gene_id LOC110523471
NC_035081.1	20697713	C	A	Silver Steelhead	gene_id ocln
NC_035081.1	20698010	G	A	Silver Steelhead	gene_id ocln
NC_035081.1	20698019	C	A	Born	gene_id ocln
NC_035081.1	20705394	T	G	Born	gene_id ocln
NC_035081.1	20705640	A	T	Silver Steelhead	gene_id ocln
NC_035081.1	20705678	C	A	Silver Steelhead	gene_id ocln
NC_035081.1	21280713	G	T	Born	Others
NC_035081.1	21282385	A	T	Silver Steelhead	gene_id srek1
NC_035081.1	21288318	C	T	Born	gene_id srek1
NC_035081.1	21308165	C	T	Silver Steelhead	gene_id erbin
NC_035081.1	23039513	C	A	Born	gene_id LOC110523506
NC_035081.1	23064151	T	C	Silver Steelhead	gene_id LOC110523505
NC_035081.1	23072866	G	A	Silver Steelhead	gene_id LOC110523505
NC_035081.1	23072891	G	T	Silver Steelhead	gene_id LOC110523505
NC_035081.1	23662207	C	T	Silver Steelhead	gene_id LOC110523522
NC_035081.1	23662787	G	T	Silver Steelhead	gene_id LOC110523523
NC_035081.1	24787003	G	A	Silver Steelhead	gene_id LOC110523528
NC_035081.1	25504402	C	A	Born	gene_id LOC110523552
NC_035081.1	25909766	A	G	Born	Others
NC_035081.1	25909817	T	A	Born	Others
NC_035081.1	25910401	C	A	Silver Steelhead	Others
NC_035081.1	25911265	A	C	Born	gene_id LOC110523569
NC_035081.1	25911563	C	T	Silver Steelhead	gene_id LOC110523569
NC_035081.1	25911892	T	C	Silver Steelhead	gene_id LOC110523569
NC_035081.1	26116352	G	A	Born	gene_id LOC110523578
NC_035081.1	26752982	G	C	Silver Steelhead	Others
NC_035081.1	26756229	C	G	Born	gene_id LOC110523582
NC_035081.1	26976679	A	T	Silver Steelhead	gene_id LOC110523594
NC_035081.1	27015872	A	G	Silver Steelhead	gene_id LOC110523600
NC_035081.1	27016759	C	T	Silver Steelhead	gene_id LOC110523600
NC_035081.1	27017047	T	C	Silver Steelhead	gene_id LOC110523600
NC_035081.1	29371905	C	T	Silver Steelhead	gene_id LOC110523621
NC_035081.1	29710172	G	A	Silver Steelhead	Others
NC_035081.1	29710505	G	C	Silver Steelhead	Others
NC_035081.1	30206694	A	T	Silver Steelhead	gene_id LOC110523644
NC_035081.1	31209644	G	A	Silver Steelhead	gene_id LOC110523654
NC_035081.1	31302257	A	T	Silver Steelhead	Others
NC_035081.1	31302566	C	A	Silver Steelhead	Others
NC_035081.1	31302639	T	A	Silver Steelhead	Others
NC_035081.1	32251477	G	A	Born	gene_id LOC110523665
NC_035081.1	32252455	C	A	Born	gene_id LOC110523665
NC_035081.1	32460098	C	T	Born	gene_id LOC110523673
NC_035081.1	32463201	T	G	Silver Steelhead	gene_id LOC110523673
NC_035081.1	32463639	T	C	Born	gene_id LOC110523673
NC_035081.1	32496754	G	A	Silver Steelhead	gene_id LOC100136201
NC_035081.1	32874441	G	A	Silver Steelhead	gene_id LOC110523691
NC_035081.1	33991232	T	C	Born	gene_id LOC110523736
NC_035081.1	34362979	G	T	Born	Others
NC_035081.1	34729546	T	C	Silver Steelhead	gene_id LOC110523757
NC_035081.1	35190558	A	G	Silver Steelhead	gene_id LOC110523767
NC_035081.1	36104571	T	A	Silver Steelhead	gene_id LOC110522935
NC_035081.1	36124594	T	C	Silver Steelhead	gene_id LOC110523781
NC_035081.1	36124645	T	C	Silver Steelhead	gene_id LOC110523781
NC_035081.1	36227499	C	G	Silver Steelhead	gene_id rl17
NC_035081.1	36227540	A	C	Silver Steelhead	gene_id rl17
NC_035081.1	36778782	G	C	Silver Steelhead	gene_id LOC110523801
NC_035081.1	37158288	C	T	Silver Steelhead	gene_id LOC110523816
NC_035081.1	37158316	G	T	Silver Steelhead	gene_id LOC110523816
NC_035081.1	37159917	T	C	Silver Steelhead	Others
NC_035081.1	37161541	G	A	Silver Steelhead	Others
NC_035081.1	37161564	G	A	Silver Steelhead	Others
NC_035081.1	37166563	T	G	Silver Steelhead	gene_id LOC110523816
NC_035081.1	37328279	G	A	Silver Steelhead	gene_id LOC100499601
NC_035081.1	37351504	G	A	Silver Steelhead	gene_id LOC110523822
NC_035081.1	37460792	A	G	Silver Steelhead	gene_id LOC110523824
NC_035081.1	37805561	A	T	Silver Steelhead	gene_id LOC110523837
NC_035081.1	37807454	C	T	Silver Steelhead	gene_id LOC110523837
NC_035081.1	37807556	T	C	Silver Steelhead	gene_id LOC110523837
NC_035081.1	37808678	G	A	Silver Steelhead	gene_id LOC110523837
NC_035081.1	37808691	T	G	Silver Steelhead	gene_id LOC110523837
NC_035081.1	37808757	C	T	Silver Steelhead	gene_id LOC110523837
NC_035081.1	37856899	A	C	Silver Steelhead	gene_id LOC110523838
NC_035081.1	37857040	C	T	Born	gene_id LOC110523838
NC_035081.1	37857110	T	C	Silver Steelhead	gene_id LOC110523838
NC_035081.1	37860497	G	T	Born	gene_id LOC110523838
NC_035081.1	37865637	G	C	Born	gene_id LOC110523838
NC_035081.1	38014587	A	T	Silver Steelhead	gene_id LOC110523846
NC_035081.1	38015000	G	T	Silver Steelhead	gene_id LOC110523846
NC_035081.1	38461301	A	G	Silver Steelhead	gene_id LOC110523859
NC_035081.1	38499180	G	T	Silver Steelhead	gene_id sec31a
NC_035081.1	38499383	A	G	Silver Steelhead	gene_id sec31a
NC_035081.1	38579303	C	A	Born	gene_id LOC110523865
NC_035081.1	39173115	G	A	Silver Steelhead	gene_id LOC110523878
NC_035081.1	39177191	C	G	Silver Steelhead	Others
NC_035081.1	39321076	T	C	Silver Steelhead	gene_id LOC110523885
NC_035081.1	39864888	G	A	Silver Steelhead	gene_id LOC110523898
NC_035081.1	41052986	A	G	Silver Steelhead	gene_id LOC110523911
NC_035081.1	41077161	T	C	Silver Steelhead	gene_id LOC110523911
NC_035081.1	41143134	G	A	Silver Steelhead	gene_id LOC110523914
NC_035081.1	41236078	T	C	Silver Steelhead	gene_id tcp4
NC_035081.1	41255858	C	T	Silver Steelhead	gene_id LOC110523917
NC_035081.1	41256011	G	T	Silver Steelhead	gene_id LOC110523917
NC_035081.1	41256715	C	T	Silver Steelhead	gene_id LOC110523917
NC_035081.1	41386505	C	T	Silver Steelhead	gene_id LOC110523919
NC_035081.1	41386681	C	T	Silver Steelhead	gene_id LOC110523919
NC_035081.1	41706714	T	A	Born	gene_id ndufa8
NC_035081.1	42628579	C	A	Silver Steelhead	Others
NC_035081.1	42628687	T	C	Silver Steelhead	Others
NC_035081.1	43144724	C	G	Silver Steelhead	Others
NC_035081.1	43144747	T	G	Silver Steelhead	Others
NC_035081.1	43145052	C	T	Silver Steelhead	Others
NC_035081.1	43145060	A	G	Silver Steelhead	Others
NC_035081.1	43146304	C	T	Silver Steelhead	gene_id oaz1b
NC_035081.1	43151738	G	A	Silver Steelhead	gene_id oaz1b
NC_035081.1	43340279	T	C	Silver Steelhead	gene_id LOC110523963
NC_035081.1	43341115	C	T	Silver Steelhead	gene_id LOC110523963
NC_035081.1	43517236	A	C	Silver Steelhead	gene_id LOC110523965
NC_035081.1	43524284	A	T	Silver Steelhead	gene_id LOC110523965
NC_035081.1	44010587	T	C	Silver Steelhead	gene_id LOC101268922
NC_035081.1	46000380	A	C	Silver Steelhead	gene_id psmd5
NC_035081.1	47589064	T	C	Silver Steelhead	gene_id LOC110524002
NC_035081.1	47592588	T	G	Silver Steelhead	gene_id LOC110524002
NC_035081.1	47741783	T	A	Silver Steelhead	gene_id LOC110524004
NC_035081.1	47741785	T	A	Silver Steelhead	gene_id LOC110524004
NC_035081.1	47741867	C	T	Silver Steelhead	gene_id LOC110524004
NC_035081.1	48623027	G	A	Silver Steelhead	gene_id LOC110524014
NC_035081.1	48623543	C	T	Silver Steelhead	gene_id LOC110524014
NC_035081.1	48945990	T	C	Silver Steelhead	gene_id LOC110524024
NC_035081.1	51140705	A	G	Silver Steelhead	gene_id LOC110524055
NC_035081.1	51419588	C	T	Silver Steelhead	gene_id LOC110524063
NC_035081.1	51419693	C	T	Silver Steelhead	gene_id LOC110524063
NC_035081.1	52372075	C	T	Silver Steelhead	gene_id LOC110524082
NC_035081.1	52381233	T	G	Silver Steelhead	gene_id LOC110524082
NC_035081.1	52382004	C	T	Silver Steelhead	gene_id LOC110524082
NC_035081.1	52613853	G	A	Silver Steelhead	gene_id LOC110524085
NC_035081.1	52967681	A	G	Silver Steelhead	gene_id LOC110524090
NC_035081.1	52968667	A	G	Silver Steelhead	gene_id LOC110524090
NC_035081.1	52975561	A	G	Silver Steelhead	gene_id LOC110524090
NC_035081.1	53437362	G	T	Silver Steelhead	gene_id LOC110524106
NC_035081.1	53526194	A	G	Silver Steelhead	gene_id LOC110524110
NC_035081.1	53547681	A	C	Silver Steelhead	gene_id LOC110524109
NC_035081.1	53549368	C	T	Silver Steelhead	gene_id LOC110524109
NC_035081.1	53863174	C	T	Silver Steelhead	gene_id LOC110524120
NC_035081.1	53864006	T	G	Silver Steelhead	gene_id LOC110524120
NC_035081.1	54473009	C	A	Silver Steelhead	gene_id LOC110524135
NC_035081.1	54473289	G	A	Silver Steelhead	gene_id LOC110524135
NC_035081.1	54473361	A	G	Silver Steelhead	gene_id LOC110524135
NC_035081.1	54473512	C	A	Silver Steelhead	gene_id LOC110524135
NC_035081.1	54473600	A	G	Silver Steelhead	gene_id LOC110524135
NC_035081.1	54473788	C	A	Silver Steelhead	gene_id LOC110524135
NC_035081.1	54473947	C	T	Silver Steelhead	gene_id LOC110524135
NC_035081.1	54476939	A	C	Silver Steelhead	gene_id LOC110524135
NC_035081.1	54577532	G	A	Born	Others
NC_035081.1	54610945	A	G	Silver Steelhead	gene_id LOC110524139
NC_035081.1	54612890	T	G	Silver Steelhead	gene_id LOC110524139
NC_035081.1	55280921	C	T	Silver Steelhead	gene_id LOC110524164
NC_035081.1	55284689	A	T	Silver Steelhead	gene_id LOC110524164
NC_035081.1	55284716	G	A	Born	gene_id LOC110524164
NC_035081.1	55306846	A	T	Silver Steelhead	gene_id LOC110524166
NC_035081.1	55403563	C	T	Silver Steelhead	gene_id ndufa7
NC_035081.1	55406246	T	C	Silver Steelhead	gene_id ndufa7
NC_035081.1	55406311	A	G	Silver Steelhead	gene_id ndufa7
NC_035081.1	55869188	C	T	Born	gene_id LOC110524180
NC_035081.1	55970195	G	T	Silver Steelhead	gene_id LOC110524183
NC_035081.1	55970620	G	A	Silver Steelhead	gene_id LOC110524183
NC_035081.1	56217210	A	G	Silver Steelhead	gene_id cope
NC_035081.1	56250615	G	A	Silver Steelhead	gene_id LOC110524192
NC_035081.1	56419668	A	G	Silver Steelhead	gene_id LOC110524201
NC_035081.1	56477849	C	T	Silver Steelhead	gene_id LOC110524203
NC_035081.1	56612057	C	A	Silver Steelhead	gene_id LOC110524206
NC_035081.1	56671304	A	G	Silver Steelhead	gene_id LOC110524208
NC_035081.1	56671770	C	T	Silver Steelhead	gene_id LOC110524208
NC_035081.1	56678515	G	A	Silver Steelhead	gene_id LOC110524208
NC_035081.1	56678702	G	T	Silver Steelhead	gene_id LOC110524208
NC_035081.1	56681198	T	C	Silver Steelhead	gene_id LOC110524208
NC_035081.1	56681352	G	T	Silver Steelhead	gene_id LOC110524208
NC_035081.1	56681505	T	C	Silver Steelhead	gene_id LOC110524208
NC_035081.1	56868007	G	A	Silver Steelhead	gene_id LOC110524211
NC_035081.1	56871480	G	A	Silver Steelhead	gene_id LOC110524211
NC_035081.1	56871571	C	A	Silver Steelhead	gene_id LOC110524211
NC_035081.1	56871663	G	A	Silver Steelhead	gene_id LOC110524211
NC_035081.1	56871807	G	T	Silver Steelhead	gene_id LOC110524211
NC_035081.1	56872462	C	T	Silver Steelhead	gene_id LOC110524211
NC_035081.1	56872494	C	A	Silver Steelhead	gene_id LOC110524211
NC_035081.1	56872547	T	A	Silver Steelhead	gene_id LOC110524211, gene_id LOC110524214
NC_035081.1	56905537	A	G	Silver Steelhead	gene_id LOC110524215
NC_035081.1	56905656	T	A	Silver Steelhead	gene_id LOC110524215
NC_035081.1	56906710	C	T	Silver Steelhead	gene_id LOC110524215
NC_035081.1	56981823	G	A	Silver Steelhead	gene_id LOC110524219
NC_035081.1	56981919	G	A	Born	gene_id LOC110524219
NC_035081.1	56982003	A	G	Silver Steelhead	gene_id LOC110524219
NC_035081.1	56982115	G	T	Silver Steelhead	gene_id LOC110524219
NC_035081.1	56982116	A	T	Born	gene_id LOC110524219
NC_035081.1	56982302	G	A	Born	gene_id LOC110524219
NC_035081.1	56982478	A	G	Born	gene_id LOC110524219
NC_035081.1	56982501	T	G	Born	gene_id LOC110524219
NC_035081.1	56982545	G	T	Silver Steelhead	gene_id LOC110524219
NC_035081.1	56982628	T	G	Silver Steelhead	gene_id LOC110524219
NC_035081.1	56982737	A	G	Born	gene_id LOC110524219
NC_035081.1	56982986	T	A	Silver Steelhead	gene_id LOC110524219
NC_035081.1	56983045	G	T	Silver Steelhead	gene_id LOC110524219
NC_035081.1	56983068	T	A	Silver Steelhead	gene_id LOC110524219
NC_035081.1	57147155	A	G	Silver Steelhead	gene_id LOC110524223
NC_035081.1	57387794	T	A	Silver Steelhead	gene_id LOC110524230
NC_035081.1	57429581	C	T	Silver Steelhead	gene_id LOC110524236
NC_035081.1	57566296	C	T	Silver Steelhead	gene_id LOC110524240
NC_035081.1	57566406	A	T	Silver Steelhead	gene_id LOC110524240
NC_035081.1	57566545	C	T	Born	gene_id LOC110524240
NC_035081.1	57567447	G	A	Silver Steelhead	gene_id LOC110524240
NC_035081.1	57567858	G	T	Silver Steelhead	gene_id LOC110524240
NC_035081.1	57568462	G	A	Born	gene_id LOC110524240
NC_035081.1	57569053	C	T	Born	gene_id LOC110524240
NC_035081.1	57570510	A	G	Silver Steelhead	gene_id LOC110524240
NC_035081.1	57571425	C	T	Silver Steelhead	gene_id LOC110524240
NC_035081.1	57593422	A	C	Silver Steelhead	gene_id LOC110524241
NC_035081.1	57593423	A	T	Silver Steelhead	gene_id LOC110524241
NC_035081.1	57593575	T	C	Silver Steelhead	gene_id LOC110524241
NC_035081.1	57594828	G	A	Silver Steelhead	gene_id LOC110524241
NC_035081.1	57627658	A	G	Silver Steelhead	gene_id LOC110524243
NC_035081.1	57628325	C	G	Silver Steelhead	gene_id LOC110524243
NC_035081.1	57629634	A	T	Silver Steelhead	gene_id LOC110524243
NC_035081.1	57630140	C	T	Silver Steelhead	gene_id LOC110524243
NC_035081.1	58332493	A	G	Silver Steelhead	gene_id LOC110524254
NC_035081.1	58510417	G	T	Silver Steelhead	gene_id LOC110524260
NC_035081.1	58517434	G	A	Silver Steelhead	gene_id LOC110524259
NC_035081.1	58517614	C	G	Silver Steelhead	gene_id LOC110524259
NC_035081.1	58518755	G	A	Silver Steelhead	Others
NC_035081.1	58518792	C	T	Silver Steelhead	Others
NC_035081.1	58519600	G	A	Silver Steelhead	Others
NC_035081.1	58519819	T	C	Silver Steelhead	gene_id LOC110524259
NC_035081.1	58519895	G	A	Born	gene_id LOC110524259
NC_035081.1	58521667	G	A	Silver Steelhead	gene_id LOC110524259
NC_035081.1	58648590	A	G	Silver Steelhead	gene_id LOC110524261
NC_035081.1	58826897	G	C	Silver Steelhead	Others
NC_035081.1	58835748	C	T	Silver Steelhead	gene_id LOC110524268
NC_035081.1	58837423	G	A	Silver Steelhead	gene_id LOC110524268
NC_035081.1	58837464	G	C	Silver Steelhead	gene_id LOC110524268
NC_035081.1	58837476	C	T	Silver Steelhead	gene_id LOC110524268
NC_035081.1	58837512	G	T	Silver Steelhead	gene_id LOC110524268
NC_035081.1	58837524	C	A	Silver Steelhead	gene_id LOC110524268
NC_035081.1	58840810	A	T	Silver Steelhead	gene_id LOC110524268
NC_035081.1	58840884	C	T	Silver Steelhead	gene_id LOC110524268
NC_035081.1	59139704	A	G	Silver Steelhead	gene_id LOC110524274
NC_035081.1	59140212	A	G	Silver Steelhead	gene_id LOC110524274
NC_035081.1	59140222	C	A	Silver Steelhead	gene_id LOC110524274
NC_035081.1	59591999	C	T	Silver Steelhead	gene_id LOC110524284
NC_035081.1	59593112	A	G	Silver Steelhead	gene_id LOC110524284
NC_035081.1	59704990	C	A	Born	Others
NC_035081.1	59780163	G	A	Born	gene_id LOC110524297
NC_035081.1	60057386	A	T	Silver Steelhead	Others
NC_035081.1	60169457	A	G	Silver Steelhead	gene_id LOC110524309
NC_035081.1	60169460	G	A	Silver Steelhead	gene_id LOC110524309
NC_035081.1	60477168	T	C	Silver Steelhead	gene_id LOC110524317
NC_035081.1	60880845	G	C	Silver Steelhead	gene_id LOC110524329
NC_035081.1	61066910	T	G	Silver Steelhead	gene_id LOC110524331
NC_035081.1	61067255	T	C	Silver Steelhead	gene_id LOC110524331
NC_035081.1	61067277	G	T	Silver Steelhead	gene_id LOC110524331
NC_035081.1	61274249	C	T	Silver Steelhead	Others
NC_035081.1	61304944	G	A	Silver Steelhead	gene_id LOC110524344
NC_035081.1	61789963	T	C	Silver Steelhead	gene_id LOC110524355
NC_035081.1	61789971	C	G	Silver Steelhead	gene_id LOC110524355
NC_035081.1	61790669	G	A	Silver Steelhead	gene_id LOC110524355
NC_035081.1	61797348	A	G	Silver Steelhead	gene_id LOC110524355
NC_035081.1	61797393	A	G	Silver Steelhead	gene_id LOC110524355
NC_035081.1	61829100	G	T	Silver Steelhead	gene_id s22bb
NC_035081.1	61902627	T	G	Silver Steelhead	gene_id LOC110524358
NC_035081.1	62383656	A	C	Silver Steelhead	gene_id LOC110524371
NC_035081.1	62384056	G	T	Silver Steelhead	gene_id LOC110524371
NC_035081.1	62525558	A	C	Silver Steelhead	gene_id LOC110524377
NC_035081.1	62525861	C	T	Silver Steelhead	gene_id LOC110524377
NC_035081.1	62527766	C	T	Silver Steelhead	gene_id LOC110524377
NC_035081.1	62959873	T	G	Silver Steelhead	gene_id LOC110524392
NC_035081.1	62959877	G	T	Born	gene_id LOC110524392
NC_035081.1	62972889	T	C	Born	gene_id LOC110524394
NC_035081.1	62974952	C	T	Silver Steelhead	gene_id LOC110524394
NC_035081.1	62975602	A	G	Silver Steelhead	gene_id cep19
NC_035081.1	64192878	C	A	Born	gene_id LOC110524416
NC_035081.1	64236737	T	G	Born	gene_id bcar3
NC_035081.1	65186943	G	A	Born	gene_id LOC110522988
NC_035081.1	65186984	G	C	Born	gene_id LOC110522988
NC_035081.1	67467571	T	C	Silver Steelhead	gene_id LOC110524479
NC_035081.1	68374868	C	T	Silver Steelhead	Others
NC_035081.1	68431981	G	A	Silver Steelhead	gene_id LOC110524506
NC_035081.1	68432583	T	C	Silver Steelhead	gene_id LOC110524506
NC_035081.1	68439767	C	T	Silver Steelhead	gene_id LOC110524506
NC_035081.1	68439769	T	A	Silver Steelhead	gene_id LOC110524506
NC_035081.1	68440082	C	A	Silver Steelhead	gene_id LOC110524506
NC_035081.1	68440084	T	C	Silver Steelhead	gene_id LOC110524506
NC_035081.1	69078484	C	A	Silver Steelhead	gene_id LOC110524519
NC_035081.1	69877989	A	G	Silver Steelhead	gene_id LOC110524543
NC_035081.1	70981452	A	C	Silver Steelhead	gene_id LOC110524564
NC_035081.1	70981886	C	T	Silver Steelhead	gene_id LOC110524564
NC_035081.1	70984703	T	C	Silver Steelhead	gene_id LOC110524564
NC_035081.1	70986073	G	C	Silver Steelhead	gene_id LOC110524564
NC_035081.1	70991355	T	A	Silver Steelhead	Others
NC_035081.1	71149095	G	T	Silver Steelhead	gene_id LOC110524572
NC_035081.1	71149308	G	A	Silver Steelhead	gene_id LOC110524572
NC_035081.1	71149401	T	G	Silver Steelhead	gene_id LOC110524572
NC_035081.1	71149439	A	T	Silver Steelhead	gene_id LOC110524572
NC_035081.1	71150573	C	T	Silver Steelhead	gene_id LOC110524572
NC_035081.1	71542542	T	C	Silver Steelhead	gene_id LOC110524579
NC_035081.1	71542560	C	T	Silver Steelhead	gene_id LOC110524579
NC_035081.1	71542809	T	G	Silver Steelhead	gene_id LOC110524579
NC_035081.1	71542940	G	A	Silver Steelhead	gene_id LOC110524579
NC_035081.1	72503533	C	T	Silver Steelhead	gene_id LOC110524586
NC_035081.1	72513973	G	C	Silver Steelhead	gene_id LOC110524588
NC_035081.1	72514324	G	A	Silver Steelhead	gene_id LOC110524588
NC_035081.1	72514588	C	G	Silver Steelhead	gene_id LOC110524588
NC_035081.1	73611545	G	A	Silver Steelhead	gene_id LOC110524611
NC_035081.1	73611572	A	C	Silver Steelhead	gene_id LOC110524611
NC_035081.1	73613493	C	T	Silver Steelhead	gene_id LOC110524611
NC_035081.1	73614813	A	G	Silver Steelhead	gene_id LOC110524611
NC_035081.1	73615367	A	G	Silver Steelhead	gene_id LOC110524611
NC_035081.1	73616030	T	C	Silver Steelhead	gene_id LOC110524611
NC_035081.1	73620175	A	G	Silver Steelhead	gene_id LOC110524611
NC_035081.1	73620335	G	T	Silver Steelhead	gene_id LOC110524611
NC_035081.1	73620393	T	G	Silver Steelhead	gene_id LOC110524611
NC_035081.1	74843870	G	A	Silver Steelhead	gene_id LOC110524627
NC_035081.1	74844767	T	C	Silver Steelhead	gene_id LOC110524627
NC_035081.1	74845686	A	G	Silver Steelhead	gene_id LOC110524627
NC_035081.1	75024771	C	T	Silver Steelhead	gene_id LOC110524636
NC_035081.1	75622340	A	T	Silver Steelhead	gene_id LOC110524638
NC_035081.1	75622380	C	T	Silver Steelhead	gene_id LOC110524638
NC_035081.1	75624067	T	C	Silver Steelhead	gene_id LOC110524638
NC_035081.1	75682622	C	T	Silver Steelhead	gene_id LOC110524639
NC_035081.1	75684114	T	G	Silver Steelhead	gene_id LOC110524639
NC_035081.1	75685085	C	A	Silver Steelhead	gene_id LOC110524639
NC_035081.1	75685107	A	G	Silver Steelhead	gene_id LOC110524639
NC_035081.1	75685855	T	C	Silver Steelhead	gene_id LOC110524639
NC_035081.1	75686010	T	A	Silver Steelhead	gene_id LOC110524639
NC_035081.1	75686036	G	T	Silver Steelhead	gene_id LOC110524639
NC_035081.1	75686251	C	T	Silver Steelhead	gene_id LOC110524639
NC_035081.1	75686317	A	G	Silver Steelhead	gene_id LOC110524639
NC_035081.1	75686438	G	T	Born	gene_id LOC110524639
NC_035081.1	75686713	A	G	Silver Steelhead	gene_id LOC110524639
NC_035081.1	75686854	C	T	Silver Steelhead	gene_id LOC110524639
NC_035081.1	75686984	G	A	Silver Steelhead	gene_id LOC110524639
NC_035081.1	75687048	C	G	Silver Steelhead	gene_id LOC110524639
NC_035081.1	75687077	C	G	Silver Steelhead	gene_id LOC110524639
NC_035081.1	75687247	C	A	Silver Steelhead	gene_id LOC110524639
NC_035081.1	75687427	T	C	Silver Steelhead	gene_id LOC110524639
NC_035081.1	75687430	C	T	Silver Steelhead	gene_id LOC110524639
NC_035081.1	76378786	T	C	Silver Steelhead	gene_id LOC110524651
NC_035081.1	76379680	T	C	Silver Steelhead	gene_id LOC110524651
NC_035081.1	76380226	A	G	Silver Steelhead	gene_id LOC110524651
NC_035081.1	76380330	A	G	Silver Steelhead	gene_id LOC110524651
NC_035081.1	76380364	T	G	Silver Steelhead	gene_id LOC110524651
NC_035081.1	76380555	G	A	Silver Steelhead	gene_id LOC110524651
NC_035081.1	76380723	A	T	Born	gene_id LOC110524651
NC_035081.1	76381139	C	A	Silver Steelhead	gene_id LOC110524651
NC_035081.1	76790236	C	A	Silver Steelhead	gene_id LOC110524661
NC_035081.1	76790673	A	G	Silver Steelhead	gene_id LOC110524661
NC_035081.1	77401320	T	A	Silver Steelhead	Others
NC_035081.1	77713115	A	G	Silver Steelhead	gene_id LOC110524672
NC_035081.1	78611799	A	G	Born	Others
NC_035081.1	78935116	G	A	Born	gene_id LOC110524690
NC_035081.1	78955753	T	G	Silver Steelhead	gene_id LOC110524693
NC_035081.1	79000873	G	A	Silver Steelhead	gene_id aldh9a1
NC_035081.1	79093591	A	G	Silver Steelhead	gene_id LOC110524701
NC_035081.1	79095814	G	C	Born	gene_id LOC110524701
NC_035081.1	79116446	T	A	Silver Steelhead	gene_id LOC110524700
NC_035081.1	79116453	C	T	Silver Steelhead	gene_id LOC110524700
[truncated: 6,749 more rows]

## Sheet: A1_SNPs_Headkidney
Putative SNPs detected between both strains in head kidney tissue (according to Analysis 1)
Chromosome	Position	Ref	Alt	Variant.Strain	gene_id
NC_035077.1	63691	G	A	Born	gene_id nit2
NC_035077.1	2736373	T	C	Silver Steelhead	gene_id LOC110527109
NC_035077.1	3587431	C	G	Silver Steelhead	gene_id LOC100135911
NC_035077.1	3590540	A	G	Silver Steelhead	gene_id LOC100135911
NC_035077.1	3591369	A	C	Silver Steelhead	gene_id LOC100135911
NC_035077.1	3591498	A	G	Silver Steelhead	gene_id LOC100135911
NC_035077.1	5190425	T	G	Silver Steelhead	Others
NC_035077.1	5190482	T	G	Silver Steelhead	Others
NC_035077.1	5537242	T	C	Born	gene_id acap2
NC_035077.1	5551150	A	G	Born	gene_id psmd1
NC_035077.1	5604402	G	A	Silver Steelhead	gene_id psmd1
NC_035077.1	5604618	G	A	Silver Steelhead	gene_id psmd1
NC_035077.1	5606008	T	C	Silver Steelhead	gene_id psmd1
NC_035077.1	6223734	A	G	Silver Steelhead	gene_id LOC110532153
NC_035077.1	6233424	C	T	Silver Steelhead	gene_id LOC110532153
NC_035077.1	6233643	T	C	Silver Steelhead	gene_id LOC110532153
NC_035077.1	6273969	T	C	Silver Steelhead	gene_id LOC110532153
NC_035077.1	6564235	C	T	Silver Steelhead	Others
NC_035077.1	7805198	T	G	Silver Steelhead	gene_id LOC110533997
NC_035077.1	7805844	T	G	Silver Steelhead	gene_id LOC110533997
NC_035077.1	7809923	G	C	Silver Steelhead	gene_id LOC110533997
NC_035077.1	8983310	G	T	Silver Steelhead	gene_id LOC110536225
NC_035077.1	9383907	T	G	Silver Steelhead	gene_id LOC110537337
NC_035077.1	9384381	C	T	Silver Steelhead	gene_id LOC110537337, gene_id LOC110537626
NC_035077.1	9385066	T	A	Silver Steelhead	gene_id LOC110537626
NC_035077.1	9385100	T	A	Born	gene_id LOC110537626
NC_035077.1	11365362	T	C	Silver Steelhead	Others
NC_035077.1	11365484	C	G	Silver Steelhead	Others
NC_035077.1	11406696	T	A	Silver Steelhead	gene_id LOC110487829
NC_035077.1	11407107	A	C	Silver Steelhead	gene_id LOC110487829
NC_035077.1	11420129	C	T	Silver Steelhead	gene_id LOC110487930
NC_035077.1	11806846	A	G	Silver Steelhead	gene_id sass6
NC_035077.1	11927756	C	G	Born	Others
NC_035077.1	11945162	C	T	Silver Steelhead	gene_id LOC110489937
NC_035077.1	12785491	C	T	Silver Steelhead	gene_id ifi44l
NC_035077.1	12791968	G	C	Born	gene_id ifi44l
NC_035077.1	12791973	A	T	Born	gene_id ifi44l
NC_035077.1	12794153	A	C	Silver Steelhead	gene_id ifi44l
NC_035077.1	12885449	C	G	Born	gene_id LOC110491738
NC_035077.1	12885452	A	C	Born	gene_id LOC110491738
NC_035077.1	13068025	G	A	Silver Steelhead	gene_id LOC110492327
NC_035077.1	13082787	T	C	Silver Steelhead	gene_id LOC110492606
NC_035077.1	13504190	C	G	Silver Steelhead	gene_id smim7
NC_035077.1	14558447	A	G	Born	gene_id LOC110497920
NC_035077.1	14558634	A	G	Silver Steelhead	gene_id LOC110497920
NC_035077.1	14565547	A	G	Silver Steelhead	gene_id LOC110497920
NC_035077.1	14565697	G	T	Born	gene_id LOC110497920
NC_035077.1	14565894	C	T	Silver Steelhead	gene_id LOC110497920
NC_035077.1	14566315	C	T	Born	gene_id LOC110497920
NC_035077.1	15229538	A	G	Silver Steelhead	gene_id crt
NC_035077.1	15466993	A	G	Silver Steelhead	gene_id ap1m1
NC_035077.1	15467086	A	C	Born	gene_id ap1m1
NC_035077.1	15467497	T	A	Silver Steelhead	gene_id ap1m1
NC_035077.1	15497883	G	A	Silver Steelhead	gene_id fam32a
NC_035077.1	15498005	G	A	Silver Steelhead	gene_id fam32a
NC_035077.1	15516585	T	C	Silver Steelhead	gene_id LOC110501592
NC_035077.1	15519285	C	A	Born	gene_id LOC110501592
NC_035077.1	15519419	A	C	Born	gene_id LOC110501592
NC_035077.1	15519446	G	A	Born	gene_id LOC110501592
NC_035077.1	15525545	G	A	Silver Steelhead	gene_id LOC110501592
NC_035077.1	15682101	A	G	Born	gene_id LOC110502055
NC_035077.1	15685928	A	G	Silver Steelhead	gene_id LOC110502055
NC_035077.1	15688881	A	C	Born	gene_id LOC110502055, gene_id LOC110502382
NC_035077.1	15688953	C	A	Silver Steelhead	gene_id LOC110502382
NC_035077.1	15689001	G	C	Born	gene_id LOC110502382
NC_035077.1	15689356	T	C	Silver Steelhead	gene_id LOC110502382
NC_035077.1	15699329	T	G	Born	gene_id LOC110502309
NC_035077.1	15699890	T	A	Born	gene_id LOC110502309
NC_035077.1	15700143	G	A	Born	gene_id LOC110502309
NC_035077.1	15701195	T	C	Silver Steelhead	gene_id LOC110502309
NC_035077.1	15701267	A	G	Silver Steelhead	gene_id LOC110502309
NC_035077.1	15985432	C	T	Born	gene_id LOC110503510
NC_035077.1	17000192	G	A	Silver Steelhead	gene_id LOC110505227
NC_035077.1	17002031	T	C	Born	gene_id LOC110505227
NC_035077.1	17002092	G	A	Silver Steelhead	gene_id LOC110505227
NC_035077.1	17031900	G	T	Born	Others
NC_035077.1	17031939	G	A	Born	Others
NC_035077.1	17032852	C	A	Born	Others
NC_035077.1	17033194	A	G	Born	Others
NC_035077.1	17188807	A	G	Silver Steelhead	Others
NC_035077.1	17188841	C	T	Silver Steelhead	Others
NC_035077.1	17909088	G	A	Born	gene_id LOC110507137
NC_035077.1	17960848	C	A	Silver Steelhead	gene_id gatad2a
NC_035077.1	18129436	C	T	Silver Steelhead	Others
NC_035077.1	18289890	A	G	Silver Steelhead	gene_id LOC110507736
NC_035077.1	18291518	T	G	Silver Steelhead	gene_id LOC110507736
NC_035077.1	18291524	C	G	Silver Steelhead	gene_id LOC110507736
NC_035077.1	18356122	C	T	Silver Steelhead	gene_id LOC110508066
NC_035077.1	18926938	C	T	Born	gene_id LOC110508905
NC_035077.1	19575302	A	T	Born	gene_id LOC110510174
NC_035077.1	20535981	T	A	Silver Steelhead	gene_id LOC110511247
NC_035077.1	20536578	T	C	Silver Steelhead	gene_id LOC110511247
NC_035077.1	20536783	A	G	Born	gene_id LOC110511247
NC_035077.1	20818043	C	T	Born	gene_id LOC110512398
NC_035077.1	21116039	A	T	Silver Steelhead	gene_id LOC110513914
NC_035077.1	21116042	A	T	Silver Steelhead	gene_id LOC110513914
NC_035077.1	21116077	G	T	Silver Steelhead	gene_id LOC110513914
NC_035077.1	21116231	T	G	Silver Steelhead	gene_id LOC110513914
NC_035077.1	21116475	T	A	Silver Steelhead	gene_id LOC110513914
NC_035077.1	21202421	G	T	Silver Steelhead	gene_id ccl4
NC_035077.1	21293216	G	A	Born	gene_id prmt7
NC_035077.1	21302249	G	A	Born	Others
NC_035077.1	21312897	C	T	Silver Steelhead	gene_id LOC110515869, gene_id LOC110515744
NC_035077.1	21313960	C	A	Silver Steelhead	gene_id LOC110515869, gene_id LOC110515744
NC_035077.1	21504659	T	A	Born	gene_id cdk10
NC_035077.1	21504670	A	T	Silver Steelhead	gene_id cdk10
NC_035077.1	21527955	T	G	Born	gene_id LOC110516970
NC_035077.1	21528574	C	T	Silver Steelhead	gene_id LOC110516970
NC_035077.1	21528770	C	A	Silver Steelhead	gene_id LOC110516970
NC_035077.1	21528940	T	C	Silver Steelhead	Others
NC_035077.1	21656742	T	C	Born	gene_id LOC110518777
NC_035077.1	21656838	C	A	Silver Steelhead	gene_id LOC110518777
NC_035077.1	21661427	C	T	Silver Steelhead	gene_id LOC110518777
NC_035077.1	21716068	A	T	Born	gene_id plcg2
NC_035077.1	21723260	C	T	Born	gene_id plcg2
NC_035077.1	21724427	C	A	Silver Steelhead	gene_id plcg2
NC_035077.1	21728823	G	C	Silver Steelhead	gene_id plcg2
NC_035077.1	21729068	C	A	Silver Steelhead	gene_id plcg2
NC_035077.1	24191891	C	T	Born	Others
NC_035077.1	24282257	C	T	Silver Steelhead	gene_id LOC110520275
NC_035077.1	24282531	C	T	Silver Steelhead	gene_id LOC110520275
NC_035077.1	24283421	C	A	Silver Steelhead	gene_id LOC110520275
NC_035077.1	25164936	G	A	Silver Steelhead	gene_id mbtps1
NC_035077.1	26994969	T	C	Born	Others
NC_035077.1	28294386	C	A	Born	gene_id LOC110521117
NC_035077.1	28722411	G	A	Born	gene_id LOC110521263
NC_035077.1	28725948	C	T	Born	gene_id LOC110521263
NC_035077.1	28725990	G	C	Born	gene_id LOC110521263
NC_035077.1	28956316	A	C	Born	gene_id LOC110521435
NC_035077.1	28956380	T	A	Silver Steelhead	gene_id LOC110521435
NC_035077.1	29075592	A	G	Born	Others
NC_035077.1	29075636	A	T	Silver Steelhead	Others
NC_035077.1	29086973	G	A	Silver Steelhead	gene_id LOC110521431
NC_035077.1	29087029	C	T	Born	gene_id LOC110521431
NC_035077.1	29486658	T	C	Born	gene_id LOC110521454
NC_035077.1	29492968	A	G	Born	gene_id LOC110521454
NC_035077.1	29507361	T	C	Born	Others
NC_035077.1	30744938	C	A	Silver Steelhead	gene_id rbm28
NC_035077.1	32523649	G	A	Born	gene_id LOC110521997
NC_035077.1	32524174	G	A	Born	gene_id LOC110521997
NC_035077.1	32686052	G	A	Silver Steelhead	gene_id LOC110522081
NC_035077.1	32687040	G	A	Born	gene_id LOC110522081
NC_035077.1	32690380	T	C	Born	gene_id LOC110522081
NC_035077.1	32698117	C	T	Born	gene_id LOC110522081
NC_035077.1	32895879	C	T	Born	gene_id rad52, gene_id LOC110522050
NC_035077.1	32896307	G	T	Born	gene_id LOC110522050
NC_035077.1	32896488	C	T	Born	gene_id LOC110522050
NC_035077.1	33942875	T	G	Silver Steelhead	Others
NC_035077.1	33942978	G	T	Born	Others
NC_035077.1	33943123	A	T	Born	Others
NC_035077.1	33944512	C	A	Born	Others
NC_035077.1	37214603	A	T	Silver Steelhead	gene_id LOC100170208
NC_035077.1	37214700	A	G	Silver Steelhead	gene_id LOC100170208
NC_035077.1	38795844	C	T	Born	gene_id LOC110523010
NC_035077.1	39019037	A	G	Silver Steelhead	gene_id LOC110523059
NC_035077.1	39022747	C	T	Born	gene_id LOC110523059
NC_035077.1	39937978	A	G	Silver Steelhead	gene_id LOC110523274
NC_035077.1	40663410	C	T	Silver Steelhead	gene_id LOC110523318
NC_035077.1	41031768	G	T	Silver Steelhead	Others
NC_035077.1	42100296	C	T	Silver Steelhead	gene_id LOC110523812
NC_035077.1	42101921	G	A	Silver Steelhead	gene_id LOC110523812
NC_035077.1	44151839	T	G	Born	gene_id LOC110524160
NC_035077.1	44151936	C	G	Silver Steelhead	gene_id LOC110524160
NC_035077.1	44151955	G	A	Silver Steelhead	gene_id LOC110524160
NC_035077.1	44152095	C	G	Born	gene_id LOC110524160
NC_035077.1	44152115	C	A	Born	gene_id LOC110524160
NC_035077.1	44152153	C	T	Born	gene_id LOC110524160
NC_035077.1	44152171	G	A	Born	gene_id LOC110524160
NC_035077.1	44152270	T	A	Silver Steelhead	gene_id LOC110524160
NC_035077.1	44152591	G	A	Silver Steelhead	gene_id LOC110524160
NC_035077.1	44153132	G	A	Silver Steelhead	gene_id LOC110524160
NC_035077.1	44153329	A	T	Born	gene_id LOC110524160
NC_035077.1	44840783	G	T	Silver Steelhead	gene_id LOC110524285
NC_035077.1	44841379	A	G	Silver Steelhead	gene_id LOC110524285
NC_035077.1	44901293	G	A	Born	gene_id LOC110524291
NC_035077.1	44992740	G	T	Born	gene_id nup160
NC_035077.1	45635740	C	T	Silver Steelhead	gene_id cbpa1
NC_035077.1	46264156	G	A	Born	gene_id LOC110524413
NC_035077.1	47256340	C	T	Born	gene_id LOC110532393
NC_035077.1	48158638	C	T	Born	gene_id LOC110524599
NC_035077.1	49517644	G	C	Born	gene_id LOC110524916
NC_035077.1	49622888	A	G	Born	Others
NC_035077.1	49623799	T	C	Born	Others
NC_035077.1	49821375	G	T	Silver Steelhead	gene_id LOC110525078
NC_035077.1	53163608	C	G	Born	Others
NC_035077.1	53164357	C	T	Silver Steelhead	Others
NC_035077.1	55315615	C	G	Born	gene_id LOC110525737
NC_035077.1	55724322	T	C	Born	Others
NC_035077.1	55724346	C	T,A	Silver Steelhead	Others
NC_035077.1	55724497	C	G	Born	Others
NC_035077.1	55725113	C	A	Silver Steelhead	Others
NC_035077.1	55725190	C	T	Born	Others
NC_035077.1	55725726	G	A	Born	Others
NC_035077.1	55725938	A	T	Silver Steelhead	Others
NC_035077.1	55725941	C	A	Silver Steelhead	Others
NC_035077.1	55726016	A	G	Born	Others
NC_035077.1	55726206	G	A	Born	Others
NC_035077.1	56216568	G	T	Born	gene_id LOC110525977
NC_035077.1	56229890	C	G	Silver Steelhead	gene_id LOC110525977
NC_035077.1	57490330	C	A	Silver Steelhead	gene_id lrrfip2
NC_035077.1	57491623	A	C	Silver Steelhead	Others
NC_035077.1	57629029	A	G	Silver Steelhead	gene_id LOC110526243
NC_035077.1	57740264	G	A	Born	gene_id tial1
NC_035077.1	57740393	T	A	Silver Steelhead	gene_id tial1
NC_035077.1	57805189	A	T	Silver Steelhead	gene_id mcmbp
NC_035077.1	57986751	A	G	Born	gene_id LOC110526371
NC_035077.1	58418027	C	T	Born	gene_id LOC110526460
NC_035077.1	58418030	G	A	Born	gene_id LOC110526460
NC_035077.1	58421144	T	A	Silver Steelhead	gene_id LOC110526460
NC_035077.1	58423522	G	A	Born	gene_id LOC110526460
NC_035077.1	58479854	A	T	Silver Steelhead	gene_id LOC110526511
NC_035077.1	58480691	C	A	Silver Steelhead	gene_id LOC110526503
NC_035077.1	61344486	A	G	Silver Steelhead	gene_id calm2
NC_035077.1	61936214	C	T	Silver Steelhead	gene_id LOC110527143
NC_035077.1	61937325	A	G	Silver Steelhead	gene_id LOC110527143
NC_035077.1	62472832	G	A	Silver Steelhead	gene_id LOC110527212
NC_035077.1	63105490	A	T	Silver Steelhead	gene_id znf318
NC_035077.1	63339217	C	A	Silver Steelhead	gene_id cytf
NC_035077.1	63339221	G	T	Silver Steelhead	gene_id cytf
NC_035077.1	63343056	C	T	Born	gene_id apmap
NC_035077.1	63502827	G	A	Silver Steelhead	gene_id pygb
NC_035077.1	63600186	A	C	Silver Steelhead	gene_id aifm2
NC_035077.1	63601484	G	A	Silver Steelhead	gene_id aifm2
NC_035077.1	63679046	A	T	Silver Steelhead	gene_id LOC110527634
NC_035077.1	63772359	T	A	Born	gene_id sncg
NC_035077.1	63822931	G	A	Born	Others
NC_035077.1	64253667	G	A	Born	gene_id LOC110527795
NC_035077.1	64546623	A	C	Born	gene_id pcgf6
NC_035077.1	64578624	C	T	Silver Steelhead	gene_id LOC110527916
NC_035077.1	66764717	C	T	Silver Steelhead	Others
NC_035077.1	66764962	G	T	Silver Steelhead	Others
NC_035077.1	68008716	G	T	Born	gene_id asrgl1
NC_035077.1	68008732	A	G	Born	gene_id asrgl1
NC_035077.1	68031745	T	C	Silver Steelhead	gene_id LOC110528682
NC_035077.1	68036171	C	T	Silver Steelhead	gene_id LOC110528682
NC_035077.1	68215373	G	A	Born	gene_id LOC110528822
NC_035077.1	68271769	A	G	Born	gene_id LOC110528805
NC_035077.1	68284969	C	G	Born	gene_id LOC110528758
NC_035077.1	68285053	A	G	Silver Steelhead	gene_id LOC110528758
NC_035077.1	68285155	G	A	Born	gene_id LOC110528758
NC_035077.1	68285225	A	C	Born	gene_id LOC110528758
NC_035077.1	68285346	A	C	Born	gene_id LOC110528758
NC_035077.1	68285412	G	C	Born	gene_id LOC110528758
NC_035077.1	68288596	A	G	Silver Steelhead	gene_id LOC110528758
NC_035077.1	68635369	C	A	Silver Steelhead	gene_id LOC110528879
NC_035077.1	68635376	G	T	Silver Steelhead	gene_id LOC110528879
NC_035077.1	68635429	G	A	Silver Steelhead	gene_id LOC110528879
NC_035077.1	68635545	A	C	Born	gene_id LOC110528879
NC_035077.1	68635893	A	G	Silver Steelhead	gene_id LOC110528879
NC_035077.1	68637092	C	T	Silver Steelhead	gene_id LOC110528879
NC_035077.1	68637991	G	A	Silver Steelhead	gene_id LOC110528879
NC_035077.1	70166423	C	T	Born	gene_id spf30
NC_035077.1	71120930	C	T	Born	gene_id LOC110529412
NC_035077.1	71166109	A	G	Silver Steelhead	Others
NC_035077.1	71290403	T	C	Silver Steelhead	gene_id LOC110529439
NC_035077.1	71290569	T	C	Silver Steelhead	Others
NC_035077.1	71290788	G	C	Born	Others
NC_035077.1	73103962	C	T	Silver Steelhead	gene_id LOC110529822
NC_035077.1	73104126	G	A	Born	gene_id LOC110529822
NC_035077.1	73123264	T	G	Born	gene_id LOC110529831
NC_035077.1	73127798	G	A	Silver Steelhead	gene_id LOC110529831
NC_035077.1	73315173	C	T	Born	gene_id LOC100136692
NC_035077.1	73315244	G	A	Born	gene_id LOC100136692
NC_035077.1	73315266	G	T	Silver Steelhead	gene_id LOC100136692
NC_035077.1	73467936	G	C	Silver Steelhead	gene_id LOC110529943
NC_035077.1	73468148	G	A	Born	gene_id LOC110529943
NC_035077.1	73468499	A	G	Silver Steelhead	gene_id LOC110529943
NC_035077.1	73468707	T	A	Silver Steelhead	gene_id LOC110529943
NC_035077.1	73469611	A	G	Silver Steelhead	gene_id LOC110529943
NC_035077.1	73470842	G	A	Silver Steelhead	gene_id LOC110529943
NC_035077.1	73471409	T	C	Silver Steelhead	gene_id LOC110529943
NC_035077.1	73471750	A	C	Born	gene_id LOC110529943
NC_035077.1	73472518	A	T	Born	gene_id LOC110529943
NC_035077.1	73472617	A	G	Born	gene_id LOC110529943
NC_035077.1	73472819	A	T	Silver Steelhead	gene_id LOC110529943
NC_035077.1	73473087	A	C	Born	gene_id LOC110529943
NC_035077.1	73735196	G	A	Born	gene_id LOC110529992
NC_035077.1	73737314	A	G	Born	gene_id LOC110529992
NC_035077.1	73738930	C	T	Born	gene_id LOC110529992
NC_035077.1	73739079	C	T	Silver Steelhead	gene_id LOC110529992
NC_035077.1	75199772	A	G	Silver Steelhead	gene_id rtn4
NC_035077.1	75199945	A	G	Silver Steelhead	gene_id rtn4
NC_035077.1	75200095	T	A	Silver Steelhead	gene_id rtn4
NC_035077.1	75227026	A	C	Silver Steelhead	gene_id rtn4, gene_id LOC110530112
NC_035077.1	75227162	G	A	Born	gene_id rtn4, gene_id LOC110530112
NC_035077.1	75323048	A	G	Silver Steelhead	gene_id LOC110530138
NC_035077.1	75323124	A	G	Born	gene_id LOC110530138
NC_035077.1	75323277	C	T	Silver Steelhead	gene_id LOC110530138
NC_035077.1	75323650	G	T	Silver Steelhead	gene_id LOC110530138
NC_035077.1	75327801	C	T	Silver Steelhead	gene_id LOC110530138
NC_035077.1	75344635	C	A	Born	gene_id LOC110530138
NC_035077.1	75345147	T	C	Born	gene_id LOC110530138
NC_035077.1	75669487	C	T	Born	gene_id LOC110530167
NC_035077.1	75678028	G	A	Born	gene_id LOC110530167
NC_035077.1	77408822	A	G	Silver Steelhead	gene_id eif4ebp2
NC_035077.1	77409120	A	G	Silver Steelhead	gene_id eif4ebp2
NC_035077.1	77418051	T	C	Silver Steelhead	gene_id eif4ebp2
NC_035077.1	77436084	G	T	Silver Steelhead	gene_id ipyr
NC_035077.1	77581096	G	A	Born	gene_id LOC110530485
NC_035077.1	77582032	T	A	Silver Steelhead	gene_id LOC110530485
NC_035077.1	77582172	C	A	Silver Steelhead	gene_id LOC110530485
NC_035077.1	79309149	T	C	Silver Steelhead	gene_id LOC110532793
NC_035077.1	79331010	G	A	Silver Steelhead	gene_id LOC110532793
NC_035077.1	79463964	G	A	Born	gene_id LOC110530886
NC_035077.1	79464811	T	C	Born	gene_id LOC110530886
NC_035077.1	79465105	T	G	Silver Steelhead	gene_id LOC110530886
NC_035077.1	79465152	T	A	Silver Steelhead	gene_id LOC110530886
NC_035077.1	79497255	C	T	Born	gene_id LOC110530876
NC_035077.1	79560860	T	G	Silver Steelhead	gene_id LOC110530900
NC_035077.1	79561029	A	G	Born	gene_id LOC110530900
NC_035077.1	79689132	T	C	Born	gene_id LOC110530947
NC_035077.1	79691183	G	A	Silver Steelhead	gene_id LOC110530947
NC_035077.1	81950440	A	G	Silver Steelhead	gene_id LOC110531439
NC_035077.1	81950661	C	G	Silver Steelhead	gene_id LOC110531439
NC_035077.1	82090429	A	G	Born	Others
NC_035077.1	82090465	C	A	Born	Others
NC_035077.1	83131092	G	A	Silver Steelhead	gene_id LOC110531701
NC_035077.1	83131180	T	A	Silver Steelhead	gene_id LOC110531701
NC_035077.1	83131183	A	G	Silver Steelhead	gene_id LOC110531701
NC_035078.1	389323	C	T	Born	gene_id LOC110534991
NC_035078.1	630030	C	T	Silver Steelhead	gene_id LOC110535209
NC_035078.1	686778	C	T	Silver Steelhead	gene_id ctnnb1
NC_035078.1	686844	C	T	Born	gene_id ctnnb1
NC_035078.1	1046477	G	A	Born	Others
NC_035078.1	2169312	C	G	Silver Steelhead	gene_id LOC110535692
NC_035078.1	2170416	G	A	Born	gene_id LOC110535692
NC_035078.1	2367830	G	A	Born	Others
NC_035078.1	2444785	G	C	Silver Steelhead	gene_id LOC110535698
NC_035078.1	2872944	T	G	Born	gene_id LOC110535911
NC_035078.1	2949622	C	G	Born	gene_id LOC110535961
NC_035078.1	2982235	C	T	Silver Steelhead	gene_id LOC110535991
NC_035078.1	2984000	C	T	Silver Steelhead	gene_id LOC110535991
NC_035078.1	2984068	C	T	Silver Steelhead	gene_id LOC110535991
NC_035078.1	3444071	C	T	Silver Steelhead	gene_id shc1
NC_035078.1	3591297	A	C	Born	gene_id LOC110536226
NC_035078.1	3591386	C	T	Born	gene_id LOC110536226
NC_035078.1	3591556	A	C	Born	gene_id LOC110536226
NC_035078.1	3591557	T	C	Born	gene_id LOC110536226
NC_035078.1	3734348	T	G	Born	gene_id LOC110536275
NC_035078.1	3734363	G	A	Born	gene_id LOC110536275
NC_035078.1	3735150	C	G	Silver Steelhead	Others
NC_035078.1	3849262	G	T	Born	gene_id LOC110534250
NC_035078.1	3923482	C	T	Born	Others
NC_035078.1	4120770	C	T	Born	gene_id LOC110536337
NC_035078.1	4148998	G	A	Born	gene_id LOC110536367
NC_035078.1	4153396	G	A	Silver Steelhead	gene_id LOC110536367
NC_035078.1	4412894	G	A	Born	Others
NC_035078.1	4597444	T	C	Born	gene_id kiaa0907
NC_035078.1	4597599	T	G	Born	gene_id kiaa0907
NC_035078.1	4856367	C	T	Silver Steelhead	gene_id LOC110536755
NC_035078.1	4878048	C	T	Silver Steelhead	gene_id LOC110536762
NC_035078.1	4924083	C	A	Silver Steelhead	Others
NC_035078.1	4924323	A	T	Silver Steelhead	Others
NC_035078.1	4924719	G	A	Born	gene_id LOC110536796
NC_035078.1	4946347	G	A	Silver Steelhead	gene_id LOC110534340
NC_035078.1	4946348	C	T	Silver Steelhead	gene_id LOC110534340
NC_035078.1	4947458	G	C	Silver Steelhead	gene_id LOC110534340
NC_035078.1	4947569	G	A	Born	gene_id LOC110534340
NC_035078.1	5307238	T	A	Silver Steelhead	Others
NC_035078.1	5308392	C	T	Born	gene_id LOC110537051
NC_035078.1	5467547	G	C	Born	gene_id LOC110537113
NC_035078.1	5526503	A	T	Silver Steelhead	Others
NC_035078.1	5526577	A	T	opposite_hom	Others
NC_035078.1	5527493	T	A,*	Silver Steelhead	Others
NC_035078.1	5527573	T	G	Silver Steelhead	Others
NC_035078.1	5528777	G	T	opposite_hom	Others
NC_035078.1	5641473	A	G	Born	gene_id LOC110537243
NC_035078.1	5764821	A	G	Born	gene_id LOC110537275
NC_035078.1	5786986	C	A	Silver Steelhead	gene_id LOC110537283
NC_035078.1	5818731	C	T	Silver Steelhead	gene_id LOC110537299
NC_035078.1	6003973	T	A	Born	gene_id LOC110537340
NC_035078.1	6004368	G	A	Born	gene_id LOC110537340
NC_035078.1	6005487	G	A	Silver Steelhead	gene_id LOC110537340
NC_035078.1	6005649	T	C	Silver Steelhead	gene_id LOC110537340
NC_035078.1	6005759	T	G	Silver Steelhead	gene_id LOC110537340
NC_035078.1	6005772	G	C	Born	gene_id LOC110537340
NC_035078.1	6025822	G	T	Silver Steelhead	gene_id emg1
NC_035078.1	6035452	G	A	Silver Steelhead	gene_id LOC110537356
NC_035078.1	6035963	G	T	Silver Steelhead	gene_id LOC110537356
NC_035078.1	6036650	C	T	Born	gene_id LOC110537356
NC_035078.1	6036960	A	G	Silver Steelhead	gene_id LOC110537356
NC_035078.1	6036985	A	T	Born	gene_id LOC110537356
NC_035078.1	6062542	C	T	Silver Steelhead	Others
NC_035078.1	6062544	T	A	Silver Steelhead	Others
NC_035078.1	6226503	C	A	Born	gene_id LOC110537423
NC_035078.1	6792426	C	G	Silver Steelhead	gene_id LOC110537588
NC_035078.1	6793163	G	A	Silver Steelhead	gene_id LOC110537588
NC_035078.1	6793725	T	G	Born	gene_id LOC110537588
NC_035078.1	7384511	A	G	Born	Others
NC_035078.1	7384515	T	A	Born	Others
NC_035078.1	7384783	G	A	Born	Others
NC_035078.1	7384800	A	G	Silver Steelhead	Others
NC_035078.1	7385456	G	A	Silver Steelhead	Others
NC_035078.1	7386109	G	A	Born	Others
NC_035078.1	7387203	G	C	Silver Steelhead	Others
NC_035078.1	7390974	T	C	Silver Steelhead	Others
NC_035078.1	7602393	T	C	Silver Steelhead	gene_id LOC110537882
NC_035078.1	7602708	C	T	Silver Steelhead	gene_id LOC110537882
NC_035078.1	8071521	T	A	Silver Steelhead	gene_id LOC110538019
NC_035078.1	8250973	T	G	Silver Steelhead	gene_id LOC110538268
NC_035078.1	8251875	G	A	Silver Steelhead	gene_id LOC110538268
NC_035078.1	8252028	G	C	Silver Steelhead	gene_id LOC110538268
NC_035078.1	8360619	C	A	Born	gene_id LOC110538306
NC_035078.1	8528359	C	T	Born	gene_id LOC110538290
NC_035078.1	9289213	C	G	Silver Steelhead	gene_id LOC110538629
NC_035078.1	9357342	C	T	Born	gene_id gapdh
NC_035078.1	9358361	G	A	Born	Others
NC_035078.1	9366948	C	T	Silver Steelhead	gene_id LOC110538648
NC_035078.1	9367125	C	A	Silver Steelhead	gene_id LOC110538648
NC_035078.1	9367147	T	G	Silver Steelhead	gene_id LOC110538648
NC_035078.1	9411905	T	G	Born	gene_id LOC110538681
NC_035078.1	9544595	G	A	opposite_hom	Others
NC_035078.1	9546134	T	G	Born	Others
NC_035078.1	9546926	A	G	Silver Steelhead	Others
NC_035078.1	9546944	T	G	Silver Steelhead	Others
NC_035078.1	9547782	C	A	Silver Steelhead	Others
NC_035078.1	9570906	C	A	Silver Steelhead	gene_id LOC110538776
NC_035078.1	10489528	G	T	Silver Steelhead	gene_id LOC110539034
NC_035078.1	11255038	A	C	Silver Steelhead	Others
NC_035078.1	11692941	C	T	Silver Steelhead	gene_id LOC110539162
NC_035078.1	12317224	C	A	Silver Steelhead	gene_id LOC110485403
NC_035078.1	12330120	G	A	Born	gene_id LOC110485403
NC_035078.1	12331327	G	A	Silver Steelhead	gene_id LOC110485403
NC_035078.1	12416742	G	T	Silver Steelhead	gene_id LOC110485500
NC_035078.1	12513543	C	T	Silver Steelhead	gene_id LOC110485571
NC_035078.1	12513704	G	A	Silver Steelhead	gene_id LOC110485571
NC_035078.1	14629208	T	A	Born	gene_id LOC110486243
NC_035078.1	15252336	C	T	Born	Others
NC_035078.1	16417591	C	T	Silver Steelhead	gene_id LOC110486984
NC_035078.1	16432885	T	G	Silver Steelhead	gene_id dctn3
NC_035078.1	17232360	C	T	Silver Steelhead	gene_id scnm1
NC_035078.1	17234307	C	T	Born	gene_id LOC110487143
NC_035078.1	17288053	G	T	Silver Steelhead	gene_id LOC110487180
NC_035078.1	17349331	C	A	Born	gene_id LOC110487241
NC_035078.1	17349362	T	G	Born	gene_id LOC110487241
NC_035078.1	17350119	C	T	Silver Steelhead	Others
NC_035078.1	17350329	T	C	Born	Others
NC_035078.1	17350659	C	A	Born	Others
NC_035078.1	17353822	C	G	Born	gene_id LOC110487241
NC_035078.1	17356490	C	G	Silver Steelhead	gene_id LOC110487241
NC_035078.1	17358657	A	G	Born	gene_id LOC100136757
NC_035078.1	17358732	T	C	Silver Steelhead	gene_id LOC100136757
NC_035078.1	17860675	A	T	Silver Steelhead	gene_id LOC110487525
NC_035078.1	17861151	C	T	Silver Steelhead	gene_id LOC110487525
NC_035078.1	17887755	T	G	Born	gene_id LOC110487581
NC_035078.1	18042482	T	G	Born	gene_id LOC110487618
NC_035078.1	18042740	C	A	Silver Steelhead	gene_id LOC110487618
NC_035078.1	18043322	T	A	Born	gene_id LOC110487618
NC_035078.1	18043342	A	G	Born	gene_id LOC110487618
NC_035078.1	18233207	C	A	Born	gene_id LOC110487670
NC_035078.1	18551239	G	A	Silver Steelhead	gene_id LOC110487821
NC_035078.1	18551321	A	T	Born	gene_id LOC110487821
NC_035078.1	18565274	G	T	Born	gene_id LOC110487833
NC_035078.1	18580800	G	A	Silver Steelhead	gene_id LOC110487866
NC_035078.1	19023479	C	T	Silver Steelhead	gene_id LOC110488005
NC_035078.1	19242595	G	A	Born	gene_id LOC110488078
NC_035078.1	19243267	C	T	Silver Steelhead	gene_id LOC110488078
NC_035078.1	19243720	T	C	Silver Steelhead	gene_id LOC110488078
NC_035078.1	19279275	G	T	Born	gene_id LOC110488092
NC_035078.1	19279460	C	T	Born	gene_id LOC110488092
NC_035078.1	20004953	G	A	Silver Steelhead	gene_id LOC110488360
NC_035078.1	20150672	C	T	Silver Steelhead	gene_id LOC110488465
NC_035078.1	21004963	G	C	Born	Others
NC_035078.1	21395779	A	G	Silver Steelhead	gene_id LOC110488866
NC_035078.1	21396546	T	C	Born	gene_id LOC110488866
NC_035078.1	21397231	A	C	Born	gene_id LOC110488866
NC_035078.1	21633213	C	T	Born	Others
NC_035078.1	22079598	A	G	Silver Steelhead	gene_id utp11
NC_035078.1	22079926	A	T	Silver Steelhead	gene_id utp11
NC_035078.1	22637707	G	T	Silver Steelhead	gene_id LOC110489062
NC_035078.1	22776000	A	C	Silver Steelhead	gene_id LOC110489105
NC_035078.1	23671383	T	C	Born	gene_id LOC110489249
NC_035078.1	24032309	T	C	Born	gene_id LOC110489418
NC_035078.1	24035488	T	G	Silver Steelhead	gene_id LOC110489418
NC_035078.1	24076330	G	A	Born	gene_id LOC110489446
NC_035078.1	24076868	A	T	Born	gene_id LOC110489446
NC_035078.1	24139864	A	G	Silver Steelhead	gene_id LOC110489505
NC_035078.1	25927002	A	G	Born	gene_id LOC110489806
NC_035078.1	25927017	T	G	Born	gene_id LOC110489806
NC_035078.1	25927096	A	T	Born	gene_id LOC110489806
NC_035078.1	25927109	C	T	Born	gene_id LOC110489806
NC_035078.1	25942115	A	G	Silver Steelhead	gene_id LOC110489806
NC_035078.1	26233195	G	A	Born	gene_id LOC110489834
NC_035078.1	26684327	T	G	Silver Steelhead	gene_id LOC110489894
NC_035078.1	26684465	A	C	Born	gene_id LOC110489894
NC_035078.1	26691174	T	A	Born	gene_id LOC110489894
NC_035078.1	26691523	T	C	Silver Steelhead	gene_id LOC110489894
NC_035078.1	26692521	G	C	Silver Steelhead	gene_id LOC110489894
NC_035078.1	26700742	G	A	Silver Steelhead	gene_id LOC110489894
NC_035078.1	26701081	G	A	Silver Steelhead	gene_id LOC110489894
NC_035078.1	26728023	C	A	opposite_hom	gene_id LOC110489902
NC_035078.1	27285622	C	T	opposite_hom	gene_id LOC110489996
NC_035078.1	27677066	A	T	opposite_hom	gene_id LOC110490056
NC_035078.1	27677692	C	A	Silver Steelhead	gene_id LOC110490056
NC_035078.1	27678229	A	C	Born	gene_id LOC110490056
NC_035078.1	27806297	C	A	opposite_hom	gene_id LOC110490122
NC_035078.1	27941358	G	A	Silver Steelhead	gene_id rrp15
NC_035078.1	27993327	C	T	Silver Steelhead	gene_id LOC110490166
NC_035078.1	27993366	G	T	Silver Steelhead	gene_id LOC110490166
NC_035078.1	27994285	G	A	Born	gene_id LOC110490166
NC_035078.1	27994286	C	T	Born	gene_id LOC110490166
NC_035078.1	32192871	C	A	Silver Steelhead	Others
NC_035078.1	32688745	C	A	Silver Steelhead	gene_id LOC110490665
NC_035078.1	32945403	C	A	opposite_hom	gene_id LOC110490679
NC_035078.1	32945510	T	C	Silver Steelhead	gene_id LOC110490679
NC_035078.1	33140432	T	C	Born	gene_id LOC110490704
NC_035078.1	33140661	G	A	Born	gene_id LOC110490704
NC_035078.1	33955145	A	G	opposite_hom	gene_id LOC110490868
NC_035078.1	33955493	A	C	Born	gene_id LOC110490868
NC_035078.1	33955552	T	A	Born	gene_id LOC110490868
NC_035078.1	34914591	G	T	Born	gene_id LOC110491010
NC_035078.1	34930473	T	G	Born	gene_id LOC110491010
NC_035078.1	34936599	C	T	Silver Steelhead	gene_id LOC110491010
NC_035078.1	35370422	G	A	Born	gene_id LOC110491079
NC_035078.1	36047076	T	G	Silver Steelhead	gene_id LOC110491269
NC_035078.1	36047981	C	A	Silver Steelhead	Others
NC_035078.1	36058215	G	A	Silver Steelhead	Others
NC_035078.1	36058694	G	A	Silver Steelhead	Others
NC_035078.1	36059165	C	T	Born	Others
NC_035078.1	36059231	C	T	Born	Others
NC_035078.1	36060414	T	C	Born	Others
NC_035078.1	36060550	G	T	Born	Others
NC_035078.1	36312840	A	C	Silver Steelhead	gene_id LOC110491314
NC_035078.1	36327548	T	C	Silver Steelhead	gene_id rl28
NC_035078.1	38241564	A	T	Born	gene_id sin3a
NC_035078.1	38317864	C	T	opposite_hom	gene_id wdr61
NC_035078.1	38329241	G	T	Silver Steelhead	gene_id wdr61
NC_035078.1	38393779	T	C	Silver Steelhead	gene_id ireb2
NC_035078.1	38397138	C	T	Silver Steelhead	gene_id ireb2
NC_035078.1	38397820	T	C	Silver Steelhead	gene_id ireb2
NC_035078.1	38421319	T	G	Silver Steelhead	gene_id LOC110491437
NC_035078.1	38428673	T	C	Silver Steelhead	Others
NC_035078.1	38429152	C	T	Silver Steelhead	Others
NC_035078.1	39146991	A	G	Born	gene_id LOC110491707
NC_035078.1	39777150	G	C	Born	gene_id fam96a
NC_035078.1	39777197	G	T	Silver Steelhead	gene_id fam96a
NC_035078.1	39777203	T	G	opposite_hom	gene_id fam96a
NC_035078.1	39777372	T	G	opposite_hom	gene_id fam96a
NC_035078.1	39781095	G	A	Silver Steelhead	gene_id fam96a
NC_035078.1	40774086	T	C	Silver Steelhead	Others
NC_035078.1	41001896	A	C	Born	gene_id LOC110491985
NC_035078.1	41002129	T	G	Silver Steelhead	gene_id LOC110491985
NC_035078.1	41002173	T	G	Silver Steelhead	gene_id LOC110491985
NC_035078.1	41002780	G	A	Silver Steelhead	gene_id LOC110491985
NC_035078.1	41112978	C	A	Silver Steelhead	gene_id LOC110492035
NC_035078.1	41113260	A	T	Born	gene_id LOC110492035
NC_035078.1	41113279	A	C	Silver Steelhead	gene_id LOC110492035
NC_035078.1	41376037	C	T	Silver Steelhead	gene_id LOC110492111
NC_035078.1	41756590	T	C	Born	gene_id LOC110492408
NC_035078.1	41756747	A	T	Silver Steelhead	gene_id LOC110492408
NC_035078.1	42257610	T	C	Silver Steelhead	gene_id akip1
NC_035078.1	42467717	T	C	Silver Steelhead	gene_id LOC110492308
NC_035078.1	42467725	C	G	Silver Steelhead	gene_id LOC110492308
NC_035078.1	42695948	T	G	Silver Steelhead	gene_id LOC110492538
NC_035078.1	45473004	G	T	Born	gene_id LOC110492911
NC_035078.1	46059114	T	G	Born	gene_id LOC110493154
NC_035078.1	46133850	A	C	Born	gene_id LOC110493207
NC_035078.1	46133945	A	T	Born	gene_id LOC110493207
NC_035078.1	46153798	C	T	Silver Steelhead	Others
NC_035078.1	46153951	A	G	Silver Steelhead	Others
NC_035078.1	46154791	A	G	Silver Steelhead	Others
NC_035078.1	46159105	G	A	Silver Steelhead	Others
NC_035078.1	46159231	C	T	Silver Steelhead	Others
NC_035078.1	47748523	T	G	Silver Steelhead	gene_id hdac10
NC_035078.1	47775342	C	T	Silver Steelhead	gene_id parvg
NC_035078.1	48652058	G	A	Silver Steelhead	gene_id LOC110493658
NC_035078.1	48652382	C	T	Silver Steelhead	gene_id LOC110493658
NC_035078.1	48652909	C	T	Silver Steelhead	gene_id LOC110493658
NC_035078.1	49236829	A	G	Silver Steelhead	gene_id LOC110493808
NC_035078.1	49237548	G	T	Silver Steelhead	gene_id LOC110493808
NC_035078.1	49237554	G	T	Silver Steelhead	gene_id LOC110493808
NC_035078.1	49238754	T	A	Born	gene_id LOC110493808
NC_035078.1	49238971	A	T	Silver Steelhead	gene_id LOC110493808
NC_035078.1	50002853	T	C	Born	gene_id zcchc14
NC_035078.1	50872914	A	T	Born	gene_id wwp2
NC_035078.1	50873041	C	A	Born	gene_id wwp2
NC_035078.1	51135895	C	A	Born	gene_id LOC110494385
NC_035078.1	51145007	C	T	Silver Steelhead	gene_id LOC110494385
NC_035078.1	53489935	T	G	Born	gene_id sf3b3
NC_035078.1	53577580	C	T	Silver Steelhead	gene_id aars
NC_035078.1	54356338	T	C	Silver Steelhead	gene_id LOC110494952
NC_035078.1	54356671	T	A	Born	gene_id LOC110494952
NC_035078.1	54363964	G	T	Born	gene_id LOC110494952
NC_035078.1	54658741	G	A	Born	gene_id LOC110495070
NC_035078.1	57496041	T	C	Silver Steelhead	gene_id LOC110495666
NC_035078.1	57500442	G	T	Silver Steelhead	gene_id LOC110495666
NC_035078.1	57500465	C	T	Silver Steelhead	gene_id LOC110495666
NC_035078.1	57500504	T	C	Silver Steelhead	gene_id LOC110495666
NC_035078.1	57500764	C	A	Silver Steelhead	gene_id LOC110495666
NC_035078.1	57500866	T	G	Silver Steelhead	Others
NC_035078.1	57500944	T	C	Silver Steelhead	Others
NC_035078.1	57500981	C	T	Silver Steelhead	Others
NC_035078.1	57501163	C	T	Silver Steelhead	Others
NC_035078.1	57501164	G	A	Silver Steelhead	Others
NC_035078.1	57501208	G	T	Silver Steelhead	Others
NC_035078.1	57501315	G	T	Silver Steelhead	Others
NC_035078.1	57572533	G	A	Silver Steelhead	gene_id LOC110495736
NC_035078.1	57581167	A	C	Silver Steelhead	gene_id LOC110495736
NC_035078.1	57753753	C	A	Silver Steelhead	gene_id LOC110495782
NC_035078.1	57755114	G	T	Born	gene_id LOC110495782
NC_035078.1	58044982	C	A	Silver Steelhead	gene_id LOC110495904
NC_035078.1	58578257	C	A	Silver Steelhead	Others
NC_035078.1	58578390	T	G	Silver Steelhead	Others
NC_035078.1	58581972	T	G	Silver Steelhead	gene_id LOC110496007
NC_035078.1	58583847	C	A	Born	gene_id LOC110496007
NC_035078.1	58676221	G	T	Silver Steelhead	gene_id LOC110496053
NC_035078.1	58894202	G	A	Silver Steelhead	gene_id fam107b
NC_035078.1	60117827	A	C	Silver Steelhead	gene_id LOC110496216
NC_035078.1	60200419	A	C	Silver Steelhead	Others
NC_035078.1	60358298	G	T	Born	gene_id LOC110496295, gene_id ddx11
NC_035078.1	60393233	C	G	Born	gene_id LOC110496313
NC_035078.1	60755297	T	C	Silver Steelhead	gene_id LOC110496495
NC_035078.1	60828985	G	T	Silver Steelhead	gene_id prpf18
NC_035078.1	60869127	G	A	Silver Steelhead	gene_id LOC110496527
NC_035078.1	60873367	T	A	Silver Steelhead	gene_id LOC110496527
NC_035078.1	60873368	G	T	Silver Steelhead	gene_id LOC110496527
NC_035078.1	62387054	T	A	Born	Others
NC_035078.1	65049457	T	A	Born	gene_id c2h11orf74
NC_035078.1	65374660	A	G	Silver Steelhead	Others
NC_035078.1	65403543	A	C	Silver Steelhead	gene_id LOC110497320
NC_035078.1	65493587	G	A	Silver Steelhead	gene_id LOC110497338
NC_035078.1	65494204	A	T	Silver Steelhead	gene_id LOC110497338
NC_035078.1	66665426	C	T	Born	gene_id LOC110497629
NC_035078.1	67048521	G	A	Silver Steelhead	gene_id LOC110497727
NC_035078.1	67263714	G	C	Silver Steelhead	gene_id LOC110497803
NC_035078.1	67270899	G	A	Silver Steelhead	gene_id LOC110497803
NC_035078.1	67271032	A	G	Silver Steelhead	gene_id LOC110497803
NC_035078.1	67271109	A	G	Silver Steelhead	gene_id LOC110497803
NC_035078.1	67384770	G	A	Born	gene_id polr3b
NC_035078.1	69925058	G	T	Born	gene_id LOC110498123
NC_035078.1	69929807	G	A	Born	gene_id LOC110498123
NC_035078.1	69931215	T	C	Born	gene_id LOC110498123
NC_035078.1	69931218	C	A	Born	gene_id LOC110498123
NC_035078.1	69931351	C	A	Born	gene_id LOC110498123
NC_035078.1	69932290	C	T	Silver Steelhead	Others
NC_035078.1	69977964	C	G	Silver Steelhead	gene_id LOC110498185
NC_035078.1	69986796	G	A	Born	gene_id LOC110498185
NC_035078.1	69988216	C	A	Born	Others
NC_035078.1	69988225	C	A	Born	Others
NC_035078.1	70352461	T	G	Silver Steelhead	gene_id LOC110498391
NC_035078.1	70352712	G	A	Silver Steelhead	gene_id LOC110498391
NC_035078.1	70352981	G	A	Silver Steelhead	gene_id LOC110498391
NC_035078.1	70353245	C	T	Silver Steelhead	gene_id LOC110498391
NC_035078.1	70353358	A	C	Silver Steelhead	gene_id LOC110498391
NC_035078.1	70353590	A	C	Silver Steelhead	gene_id LOC110498391
NC_035078.1	70353665	T	A	Born	gene_id LOC110498391
NC_035078.1	70354389	G	T	Born	gene_id LOC110498391
NC_035078.1	70354967	C	T	Silver Steelhead	gene_id LOC110498391
NC_035078.1	70355029	T	C	Silver Steelhead	gene_id LOC110498391
NC_035078.1	70355195	G	A	Silver Steelhead	gene_id LOC110498391
NC_035078.1	70355983	T	C	Silver Steelhead	gene_id LOC110498391
NC_035078.1	70356306	A	G	Silver Steelhead	gene_id LOC110498391
NC_035078.1	70918303	A	C	Born	gene_id LOC110498636
NC_035078.1	72782802	A	T	Born	gene_id LOC110499075
NC_035078.1	72783326	T	C	Silver Steelhead	gene_id LOC110499075
NC_035078.1	72783540	A	T	Born	gene_id LOC110499075
NC_035078.1	72783552	T	A	Born	gene_id LOC110499075
NC_035078.1	72784214	G	C	Born	gene_id LOC110499075
NC_035078.1	72784272	A	C	Born	gene_id LOC110499075
NC_035078.1	72784606	G	A	Silver Steelhead	gene_id LOC110499075
NC_035078.1	72787222	G	A	Silver Steelhead	gene_id LOC110499075
NC_035078.1	72913410	T	C	Silver Steelhead	gene_id znf277
NC_035078.1	73247869	T	A	Born	gene_id LOC110499184
NC_035078.1	73248472	C	T	opposite_hom	gene_id dus2
NC_035078.1	73614205	G	A	Silver Steelhead	Others
NC_035078.1	73665122	G	A	Silver Steelhead	gene_id LOC110499257
NC_035078.1	73679087	A	T	Born	gene_id LOC110499257
NC_035078.1	73689194	A	G	Silver Steelhead	gene_id LOC110499293
NC_035078.1	73689634	G	A	Silver Steelhead	gene_id LOC110499293
NC_035078.1	73689705	G	C	Silver Steelhead	gene_id LOC110499293
NC_035078.1	73690070	C	T	Silver Steelhead	gene_id LOC110499293
NC_035078.1	73690538	C	T	Born	gene_id LOC110499293
NC_035078.1	73941640	A	C	Born	gene_id LOC110499385
NC_035078.1	74415210	A	G	Silver Steelhead	gene_id LOC110499482
NC_035078.1	74415294	G	T	Silver Steelhead	gene_id LOC110499482
NC_035078.1	74415512	C	A	Silver Steelhead	gene_id LOC110499482
NC_035078.1	74415635	G	A	Silver Steelhead	gene_id LOC110499482
NC_035078.1	74686007	T	C	Silver Steelhead	gene_id LOC110502335
NC_035078.1	74694723	G	A	Born	gene_id LOC110502335
NC_035078.1	74833085	G	T	Silver Steelhead	gene_id dusp6
NC_035078.1	74833724	C	T	Born	gene_id dusp6
NC_035078.1	75372058	A	C	Silver Steelhead	gene_id LOC110499615
NC_035078.1	76248713	C	T	Silver Steelhead	gene_id LOC110499816
NC_035078.1	77146004	G	A	Silver Steelhead	gene_id LOC110499968
NC_035078.1	78462810	C	T	Born	gene_id LOC110500174
NC_035078.1	78609807	A	C	Silver Steelhead	gene_id LOC110500246
NC_035078.1	78612405	T	C	Silver Steelhead	gene_id LOC110500246
NC_035078.1	78620837	G	A	Silver Steelhead	gene_id LOC110500246
NC_035078.1	78621090	T	G	Born	gene_id LOC110500246
NC_035078.1	78621954	G	A	Silver Steelhead	gene_id LOC110500283
NC_035078.1	78638584	T	C	Silver Steelhead	gene_id LOC110500283
NC_035078.1	78807588	T	A	Born	Others
NC_035078.1	78811679	C	T	Born	Others
NC_035078.1	79579591	C	T	Silver Steelhead	gene_id grp94
NC_035078.1	79581060	T	C	Born	gene_id grp94
NC_035078.1	79581761	C	T	Born	gene_id grp94
NC_035078.1	79583978	A	C	Silver Steelhead	gene_id grp94
NC_035078.1	79585225	G	A	Silver Steelhead	gene_id grp94
NC_035078.1	79585271	T	A	Silver Steelhead	gene_id grp94
NC_035078.1	79585284	T	C	Silver Steelhead	gene_id grp94
NC_035078.1	79605464	C	T	Silver Steelhead	gene_id LOC110500466
NC_035078.1	81827520	T	C	Silver Steelhead	gene_id lmo2
NC_035078.1	82805396	G	A	Born	gene_id LOC110500919
NC_035078.1	82805430	G	T	Born	gene_id LOC110500919
NC_035078.1	82805519	G	C	Silver Steelhead	gene_id LOC110500919
NC_035078.1	82805584	G	T	Silver Steelhead	gene_id LOC110500919
NC_035078.1	82805613	G	A	Silver Steelhead	gene_id LOC110500919
NC_035078.1	82805626	G	A	Silver Steelhead	gene_id LOC110500919
NC_035078.1	82805658	C	G	Silver Steelhead	gene_id LOC110500919
NC_035078.1	82805790	T	G	Silver Steelhead	gene_id LOC110500919
NC_035078.1	82806270	C	A	Silver Steelhead	gene_id LOC110500919
NC_035078.1	84112334	G	A	Born	Others
NC_035078.1	84113242	A	C	Silver Steelhead	gene_id LOC110501272
NC_035078.1	84115107	A	G	Silver Steelhead	gene_id LOC110501272
NC_035078.1	84420698	T	G	Silver Steelhead	gene_id gatd1
NC_035078.1	84421482	C	G	Silver Steelhead	gene_id gatd1
NC_035078.1	84604367	C	T	Silver Steelhead	gene_id anxa2
NC_035078.1	85237611	A	G	Silver Steelhead	gene_id LOC110501471
NC_035079.1	1408301	G	A	Born	Others
NC_035079.1	2345970	G	T	Silver Steelhead	gene_id LOC110506351
NC_035079.1	5223351	G	T	Silver Steelhead	gene_id LOC110506699
NC_035079.1	9400213	C	A	Silver Steelhead	Others
NC_035079.1	9549580	G	T	Silver Steelhead	gene_id LOC110520770
NC_035079.1	9549644	C	A	Born	gene_id LOC110520770
NC_035079.1	9549645	A	T	Born	gene_id LOC110520770
NC_035079.1	9741544	A	T	Born	gene_id LOC110507826
NC_035079.1	10553405	C	T	Silver Steelhead	gene_id LOC110508220
NC_035079.1	10982819	C	T	Born	gene_id LOC110508390
NC_035079.1	11109675	A	C	Born	gene_id LOC110520785
NC_035079.1	11109788	G	A	Silver Steelhead	gene_id LOC110520785
NC_035079.1	11109802	A	T	Silver Steelhead	gene_id LOC110520785
NC_035079.1	11116879	T	C	Silver Steelhead	gene_id LOC110520785
NC_035079.1	11119127	G	T	Silver Steelhead	Others
NC_035079.1	11119538	G	T	Silver Steelhead	Others
NC_035079.1	11297570	G	A	Silver Steelhead	gene_id LOC110520788
NC_035079.1	11299397	T	C	Born	gene_id LOC110520788
NC_035079.1	12047077	A	C	Born	Others
NC_035079.1	12158851	A	G	Born	Others
NC_035079.1	12381144	C	T	Born	gene_id LOC110520880
NC_035079.1	12453743	G	C	Silver Steelhead	gene_id LOC110520892
NC_035079.1	13283649	G	A	Born	gene_id LOC110520856
NC_035079.1	13284130	G	A	Born	gene_id LOC110520856
NC_035079.1	13284165	A	G	Born	gene_id LOC110520856
NC_035079.1	13729004	A	G	Silver Steelhead	gene_id LOC110508611
NC_035079.1	13832908	C	T	Born	Others
NC_035079.1	13876278	G	A	opposite_hom	gene_id mboat7
NC_035079.1	13877495	T	A	Born	gene_id mboat7
NC_035079.1	13878156	C	T	Silver Steelhead	gene_id mboat7
NC_035079.1	13912125	A	C	Born	gene_id LOC110520825
NC_035079.1	13912290	G	A	Born	gene_id LOC110520825
NC_035079.1	13912344	A	G	Born	gene_id LOC110520825
NC_035079.1	13912921	A	G	Silver Steelhead	gene_id LOC110520825
NC_035079.1	13913329	A	C	Born	gene_id LOC110520825
NC_035079.1	13913572	A	C	Born	gene_id LOC110520825
NC_035079.1	13913662	T	G	Born	gene_id LOC110520825
NC_035079.1	13913829	G	T	Born	gene_id LOC110520825
NC_035079.1	13914296	G	T	Silver Steelhead	gene_id LOC110520825
NC_035079.1	13915428	A	G	Born	gene_id LOC110520825
NC_035079.1	13916198	C	A	Born	gene_id LOC110520825
NC_035079.1	13917586	C	G	Silver Steelhead	gene_id LOC110520825
NC_035079.1	14725520	A	T	Silver Steelhead	gene_id LOC110508966
NC_035079.1	14726095	A	C	Silver Steelhead	gene_id LOC110508966
NC_035079.1	14726976	T	C	Born	gene_id LOC110508966
NC_035079.1	14727420	G	A	opposite_hom	gene_id LOC110508966
NC_035079.1	14735378	G	A	Silver Steelhead	gene_id LOC110508966
NC_035079.1	14736375	G	C	Born	gene_id LOC110508966
NC_035079.1	14736477	A	C	Born	gene_id LOC110508966
NC_035079.1	14749047	T	C	Born	gene_id LOC110508973
NC_035079.1	14756336	A	T	Silver Steelhead	gene_id LOC110508973
NC_035079.1	15092612	A	G	Born	gene_id LOC110509143
NC_035079.1	15093716	G	A	opposite_hom	gene_id LOC110509143
NC_035079.1	15093765	C	T	Silver Steelhead	gene_id LOC110509143
NC_035079.1	15094073	G	A	Born	gene_id LOC110509143
NC_035079.1	15094077	G	A	Born	gene_id LOC110509143
NC_035079.1	15102937	A	G,T	Silver Steelhead	gene_id LOC110509154
NC_035079.1	15121029	C	T	Silver Steelhead	gene_id LOC110509171
NC_035079.1	15123564	C	T	Silver Steelhead	gene_id LOC110509171
NC_035079.1	15263685	G	A	Silver Steelhead	Others
NC_035079.1	15294712	T	C	Born	gene_id LOC110509359
NC_035079.1	15294830	C	A	Silver Steelhead	gene_id LOC110509359
NC_035079.1	15310552	G	A	Born	gene_id ncapd2
NC_035079.1	15310553	C	G	Born	gene_id ncapd2
NC_035079.1	15312002	C	T	Born	gene_id ncapd2
NC_035079.1	15317169	C	T	Silver Steelhead	gene_id ncapd2
NC_035079.1	15402157	G	A	Silver Steelhead	gene_id LOC110509537
NC_035079.1	15402403	A	G	Born	gene_id LOC110509537
NC_035079.1	15402499	A	G	Silver Steelhead	gene_id LOC110509537
NC_035079.1	15402580	C	A	Silver Steelhead	gene_id LOC110509537
NC_035079.1	15402704	G	A	Silver Steelhead	gene_id LOC110509537
NC_035079.1	15402743	T	A	Silver Steelhead	gene_id LOC110509537
NC_035079.1	15402836	C	T	Silver Steelhead	gene_id LOC110509537
NC_035079.1	15402946	C	A	Silver Steelhead	gene_id LOC110509537
NC_035079.1	15403104	G	A	Silver Steelhead	gene_id LOC110509537
NC_035079.1	15403149	C	T	Silver Steelhead	gene_id LOC110509537
NC_035079.1	15437136	T	G	Silver Steelhead	Others
NC_035079.1	15496894	A	C	Silver Steelhead	Others
NC_035079.1	15496912	G	A	Silver Steelhead	Others
NC_035079.1	15510518	A	G	opposite_hom	Others
NC_035079.1	15591787	A	G	Silver Steelhead	Others
NC_035079.1	15695783	A	G	Silver Steelhead	Others
NC_035079.1	15791206	G	T	Silver Steelhead	Others
NC_035079.1	15791302	G	T	Born	Others
NC_035079.1	15791354	T	C	Born	Others
NC_035079.1	15791691	G	A	Silver Steelhead	gene_id LOC110503575
NC_035079.1	15791737	A	C	Born	gene_id LOC110503575
NC_035079.1	15792821	G	A	Born	gene_id LOC110503575
NC_035079.1	15815846	T	G	Born	gene_id LOC110509434
NC_035079.1	15816081	A	C	Born	gene_id LOC110509434
NC_035079.1	15837595	G	A	Born	gene_id LOC110509434
NC_035079.1	15837888	G	A	Born	gene_id LOC110509434
NC_035079.1	16123991	A	G	Born	gene_id LOC110509817
NC_035079.1	17094754	A	G	Born	gene_id LOC110503633
NC_035079.1	17095252	T	C	Born	gene_id LOC110503633
NC_035079.1	17095395	A	T	Born	gene_id LOC110503633
NC_035079.1	17095427	A	G	Born	gene_id LOC110503633
NC_035079.1	17095779	C	T	Silver Steelhead	gene_id LOC110503633
NC_035079.1	17095992	G	A	Born	gene_id LOC110503633
NC_035079.1	17096224	T	A	Born	gene_id LOC110503633
NC_035079.1	17097908	G	C	Born	gene_id LOC110503633
NC_035079.1	17101762	G	A	Born	gene_id LOC110510079
NC_035079.1	17102233	T	G	Silver Steelhead	gene_id LOC110510079
NC_035079.1	17102238	C	T	Silver Steelhead	gene_id LOC110510079
NC_035079.1	17321281	G	T	Silver Steelhead	gene_id LOC110510175
NC_035079.1	17321344	C	A	Born	gene_id LOC110510175
NC_035079.1	17322962	G	C	Born	gene_id LOC110510175
NC_035079.1	17561635	A	C	Silver Steelhead	gene_id rs19
NC_035079.1	17720962	A	G	Silver Steelhead	gene_id LOC110510354
NC_035079.1	17721350	C	A	Born	gene_id LOC110510354
NC_035079.1	17757619	T	C	Silver Steelhead	gene_id LOC110510327
NC_035079.1	17758124	T	A	Silver Steelhead	gene_id LOC110510327
NC_035079.1	17758307	G	T	Silver Steelhead	gene_id LOC110510327
NC_035079.1	17758338	T	G	Silver Steelhead	gene_id LOC110510327
NC_035079.1	18051446	T	C	opposite_hom	gene_id LOC110510755
NC_035079.1	18051920	C	T	Silver Steelhead	gene_id LOC110510755
NC_035079.1	18053588	C	T	Born	gene_id LOC110510755
NC_035079.1	18157104	C	G	opposite_hom	gene_id LOC110510776
NC_035079.1	18157185	C	G	opposite_hom	gene_id LOC110510776
NC_035079.1	18158676	T	G	Silver Steelhead	gene_id LOC110510776
NC_035079.1	18159901	G	A	Silver Steelhead	gene_id LOC110510776
NC_035079.1	18279315	C	A	Silver Steelhead	Others
NC_035079.1	18281973	C	A	Silver Steelhead	Others
NC_035079.1	18283139	C	T	Silver Steelhead	gene_id LOC110510742
NC_035079.1	18313525	A	T	opposite_hom	gene_id antol
NC_035079.1	18327902	G	A	Silver Steelhead	gene_id LOC110510813
NC_035079.1	18327940	C	T	Silver Steelhead	gene_id LOC110510813
NC_035079.1	18327971	T	G	Silver Steelhead	gene_id LOC110510813
NC_035079.1	18328029	T	A	Silver Steelhead	gene_id LOC110510813
NC_035079.1	18328083	T	G	Silver Steelhead	gene_id LOC110510813
NC_035079.1	18407210	C	T	Silver Steelhead	gene_id LOC110510370
NC_035079.1	19540364	T	A	Born	Others
NC_035079.1	19540492	T	G	Born	Others
NC_035079.1	19611361	C	T	Silver Steelhead	gene_id LOC110511506
NC_035079.1	19612972	C	A	Silver Steelhead	gene_id LOC110511506
NC_035079.1	20278656	G	A	Born	gene_id LOC110511923
NC_035079.1	20697636	G	A	Silver Steelhead	gene_id LOC110511964
NC_035079.1	20697796	G	A	Born	gene_id LOC110511964
NC_035079.1	22129621	T	C	Born	gene_id hace1
NC_035079.1	22312599	G	A	Silver Steelhead	Others
NC_035079.1	22389010	C	T	Born	gene_id LOC110512218
NC_035079.1	22389357	G	T	Silver Steelhead	gene_id LOC110512218
NC_035079.1	22391100	G	A	Born	gene_id LOC110512218
NC_035079.1	22392800	G	T	Silver Steelhead	gene_id LOC110512218
NC_035079.1	22457464	C	T	Born	gene_id LOC110512261
NC_035079.1	22565900	A	T	Born	gene_id LOC110512327
NC_035079.1	22566135	A	C	Silver Steelhead	gene_id LOC110512327
NC_035079.1	22566219	T	C	Silver Steelhead	gene_id LOC110512327
NC_035079.1	22980083	G	C	Born	gene_id LOC110512409
NC_035079.1	22980119	T	A	Born	gene_id LOC110512409
NC_035079.1	22980184	C	A	Silver Steelhead	gene_id LOC110512409
NC_035079.1	23183663	A	G	Born	gene_id LOC110512609
NC_035079.1	23183866	G	A	Silver Steelhead	gene_id LOC110512609
NC_035079.1	23183953	C	A	Silver Steelhead	gene_id LOC110512609
NC_035079.1	24840900	C	T	Born	gene_id LOC110513504
NC_035079.1	24947504	C	T	Silver Steelhead	gene_id LOC110513517
NC_035079.1	24948267	T	C	Silver Steelhead	gene_id LOC110513517
NC_035079.1	25068761	A	G	Born	gene_id LOC110513633
NC_035079.1	25069067	A	C	Born	gene_id LOC110513633
NC_035079.1	25079060	C	T	Born	Others
NC_035079.1	25089838	T	C	Silver Steelhead	Others
NC_035079.1	25090065	A	G	Silver Steelhead	gene_id pmvk
NC_035079.1	25250618	C	T	Born	gene_id LOC110513791
NC_035079.1	25251052	T	C	Silver Steelhead	gene_id LOC110513791
NC_035079.1	26050134	G	A	Silver Steelhead	gene_id LOC110514295
NC_035079.1	26051965	C	G	Born	gene_id LOC110514295
NC_035079.1	26314027	G	T	Born	gene_id dpy19l1
NC_035079.1	26314208	T	C	Silver Steelhead	gene_id dpy19l1
NC_035079.1	26887001	C	T	Born	gene_id LOC110514526
NC_035079.1	26887246	G	A	Silver Steelhead	gene_id LOC110514526
NC_035079.1	26887674	A	T	Silver Steelhead	gene_id LOC110514526
NC_035079.1	26887862	T	A	Born	gene_id LOC110514526
NC_035079.1	26889449	C	T	Born	gene_id LOC110514548
NC_035079.1	26951134	A	C	Born	gene_id LOC110514588
NC_035079.1	26951135	C	A	Born	gene_id LOC110514588
NC_035079.1	26951270	G	A	Silver Steelhead	gene_id LOC110514588
NC_035079.1	26952014	A	C	Born	gene_id LOC110514588
NC_035079.1	27015478	G	T	Born	gene_id LOC100136261
NC_035079.1	27017932	G	A	Born	gene_id LOC100136261
NC_035079.1	27131179	G	A	Silver Steelhead	gene_id isg20l2
NC_035079.1	27418246	C	T	Silver Steelhead	gene_id gpatch4
NC_035079.1	27516500	T	C	Silver Steelhead	gene_id LOC110514944
NC_035079.1	27516940	G	A	Born	gene_id LOC110514944
NC_035079.1	27517080	G	A	Born	gene_id LOC110514944
NC_035079.1	27538983	A	C	Silver Steelhead	gene_id mapip
NC_035079.1	27539037	T	C	Silver Steelhead	gene_id mapip
NC_035079.1	27564602	G	A	Silver Steelhead	gene_id LOC110514995
NC_035079.1	27577594	C	T	Silver Steelhead	gene_id LOC110514973
NC_035079.1	27578018	C	A	Silver Steelhead	gene_id LOC110514973
NC_035079.1	28452334	G	T	Silver Steelhead	gene_id LOC110515290
NC_035079.1	28452610	C	A	Silver Steelhead	gene_id LOC110515290
NC_035079.1	28453257	C	A	Silver Steelhead	gene_id LOC110515290
NC_035079.1	28455590	C	G	Born	gene_id LOC110515290
NC_035079.1	28457331	G	A	Born	gene_id LOC110515290
NC_035079.1	28457347	T	C	Silver Steelhead	gene_id LOC110515290
NC_035079.1	28458998	T	C	Born	gene_id LOC110515302
NC_035079.1	28460538	T	C	Silver Steelhead	gene_id LOC110515302
NC_035079.1	28467908	A	C	Born	gene_id LOC110515353
NC_035079.1	28498495	C	A	Born	gene_id LOC100136302
NC_035079.1	29190491	G	A	Born	gene_id LOC110515724
NC_035079.1	29191362	T	A	Born	gene_id LOC110515724
NC_035079.1	29191704	T	G	Silver Steelhead	gene_id LOC110515724
NC_035079.1	29191894	C	T	Born	gene_id LOC110515724, gene_id LOC110515750
NC_035079.1	29772217	A	T	Born	gene_id LOC110503977
NC_035079.1	29971142	T	G	Born	gene_id LOC110516190
NC_035079.1	29973095	C	T	Silver Steelhead	gene_id LOC110516190
NC_035079.1	30371535	C	T	Silver Steelhead	gene_id LOC110516512
NC_035079.1	30383994	T	G	Silver Steelhead	gene_id LOC110516537
NC_035079.1	30384729	C	T	Silver Steelhead	gene_id LOC110516537
NC_035079.1	30384739	G	A	Silver Steelhead	gene_id LOC110516537
NC_035079.1	30385672	A	G	Born	gene_id LOC110516537
NC_035079.1	30420716	A	G	Silver Steelhead	gene_id LOC110516594
NC_035079.1	30421831	C	T	Silver Steelhead	gene_id LOC110516594
NC_035079.1	30426327	C	T	Silver Steelhead	Others
NC_035079.1	30426706	C	A	Born	Others
NC_035079.1	30429256	A	T	Silver Steelhead	gene_id LOC110516606
NC_035079.1	30437187	T	A	Born	gene_id LOC110516606
NC_035079.1	30614852	A	T	Silver Steelhead	gene_id LOC110516750
NC_035079.1	30615480	T	A	Born	gene_id LOC110516750
NC_035079.1	30648515	G	A	Born	gene_id LOC110516767
NC_035079.1	30648677	A	C	Silver Steelhead	gene_id LOC110516767
NC_035079.1	30648881	C	T	Born	gene_id LOC110516767
NC_035079.1	31078857	A	T	Silver Steelhead	Others
NC_035079.1	31080692	G	A	Silver Steelhead	Others
NC_035079.1	31081203	G	A	Silver Steelhead	Others
NC_035079.1	31246289	C	G	Born	gene_id LOC110517020
NC_035079.1	31246385	C	A	Born	gene_id LOC110517020
NC_035079.1	31246793	C	T	Born	gene_id LOC110517020
NC_035079.1	31458057	T	G	Born	gene_id LOC110504004
NC_035079.1	31652729	T	G	Silver Steelhead	gene_id LOC110517114
NC_035079.1	32679541	G	C	Born	gene_id LOC110517404
NC_035079.1	32681477	G	A	Born	gene_id LOC110517404
NC_035079.1	32681487	T	G	Silver Steelhead	gene_id LOC110517404
NC_035079.1	32681564	A	T	Born	gene_id LOC110517404
NC_035079.1	32682029	G	A	Silver Steelhead	gene_id LOC110517404
NC_035079.1	32682251	A	G	Silver Steelhead	gene_id LOC110517404
NC_035079.1	32836836	A	C	Silver Steelhead	gene_id LOC110517486
NC_035079.1	32836837	G	A	Silver Steelhead	gene_id LOC110517486
NC_035079.1	32836959	C	T	Silver Steelhead	gene_id LOC110517486
NC_035079.1	32836960	G	A	Silver Steelhead	gene_id LOC110517486
NC_035079.1	32837034	G	A	Silver Steelhead	gene_id LOC110517486
NC_035079.1	32837065	A	G	Silver Steelhead	gene_id LOC110517486
NC_035079.1	32837749	C	T	Silver Steelhead	gene_id LOC110517486
NC_035079.1	32843127	T	C	Silver Steelhead	gene_id LOC110517474
NC_035079.1	32843169	T	C	Silver Steelhead	gene_id LOC110517474
NC_035079.1	32856566	C	G	Silver Steelhead	gene_id csf3r
NC_035079.1	32856637	G	A	Silver Steelhead	gene_id csf3r
NC_035079.1	32856862	G	A	Born	gene_id csf3r
NC_035079.1	32857003	G	A	Silver Steelhead	gene_id csf3r
NC_035079.1	32859013	A	T	Silver Steelhead	gene_id csf3r
NC_035079.1	32864104	C	T	Silver Steelhead	Others
NC_035079.1	32864660	A	G	Silver Steelhead	Others
NC_035079.1	32864794	A	G	Silver Steelhead	Others
NC_035079.1	32865496	G	A	Born	Others
NC_035079.1	32865703	C	T	Born	Others
NC_035079.1	32865724	T	G	Silver Steelhead	Others
NC_035079.1	32866201	C	T	Silver Steelhead	Others
NC_035079.1	32867461	T	G	Silver Steelhead	Others
NC_035079.1	32867533	G	A	Born	Others
NC_035079.1	33554950	G	T	Silver Steelhead	gene_id LOC110517587
NC_035079.1	33566210	G	A	Silver Steelhead	gene_id LOC110517587
NC_035079.1	33567233	C	T	Born	gene_id LOC110517587
NC_035079.1	33568472	T	C	Silver Steelhead	gene_id LOC110517587
NC_035079.1	33575781	G	A	Silver Steelhead	gene_id LOC110517587
NC_035079.1	33595435	C	G	Born	Others
NC_035079.1	33595686	G	T	Born	Others
NC_035079.1	33596392	A	G	Born	Others
NC_035079.1	33948648	C	T	Born	gene_id LOC110517766
NC_035079.1	33948744	C	T	Born	gene_id LOC110517766
NC_035079.1	33951386	G	A	Silver Steelhead	gene_id LOC110517766
NC_035079.1	33952555	A	G	Born	gene_id LOC110517766
NC_035079.1	33952585	A	G	Born	gene_id LOC110517766
NC_035079.1	33960736	A	G	Born	gene_id LOC110517766
NC_035079.1	33991017	C	G	Born	gene_id LOC110517847
NC_035079.1	33991087	C	G	Born	gene_id LOC110517847
NC_035079.1	33995550	C	A	Born	gene_id LOC110517847
NC_035079.1	34016953	C	A	Born	gene_id LOC110517876
NC_035079.1	34088169	G	A	Born	gene_id LOC110517966
NC_035079.1	34170143	G	A	Born	gene_id LOC100136285
NC_035079.1	34170222	A	G	Born	gene_id LOC100136285
NC_035079.1	34170399	A	C	Born	gene_id LOC100136285
NC_035079.1	34170577	C	T	Born	gene_id LOC100136285
NC_035079.1	34190721	T	C	Born	gene_id cops7a
NC_035079.1	35946439	A	C	Silver Steelhead	gene_id if36
NC_035079.1	35947596	A	G	Silver Steelhead	gene_id if36
NC_035079.1	35948288	G	A	Silver Steelhead	gene_id if36
NC_035079.1	36064165	G	A	Silver Steelhead	gene_id LOC110518706
NC_035079.1	36206287	T	A	Silver Steelhead	gene_id LOC110518743
NC_035079.1	37255833	C	T	Silver Steelhead	gene_id LOC110519097
NC_035079.1	37256601	G	C	Born	Others
NC_035079.1	37256952	T	C	Born	Others
NC_035079.1	37257022	G	A	Silver Steelhead	gene_id LOC110519097
NC_035079.1	40876289	C	A	Born	Others
NC_035079.1	41908332	C	T	Born	gene_id LOC110519948
NC_035079.1	41908333	T	C	Born	gene_id LOC110519948
NC_035079.1	45520030	C	A	Born	Others
NC_035079.1	45522024	G	C	Silver Steelhead	Others
NC_035079.1	45522806	A	C	Silver Steelhead	Others
NC_035079.1	45522855	C	T	Silver Steelhead	Others
NC_035079.1	45523427	A	T	Silver Steelhead	Others
NC_035079.1	45550113	T	G	Silver Steelhead	gene_id LOC110519991
NC_035079.1	46090391	C	A	Silver Steelhead	gene_id LOC110519989
NC_035079.1	46090945	G	A	Born	gene_id LOC110519989
NC_035079.1	46991864	T	C	Silver Steelhead	gene_id LOC110519994
NC_035079.1	46992063	A	G	Born	gene_id LOC110519994
NC_035079.1	48054135	G	A	Silver Steelhead	gene_id cd18
NC_035079.1	48054270	C	T	Silver Steelhead	gene_id cd18
NC_035079.1	48054378	C	T	Silver Steelhead	gene_id cd18
NC_035079.1	48165946	G	A	Silver Steelhead	gene_id LOC110520010
NC_035079.1	48171750	A	C	Born	Others
NC_035079.1	48402732	T	G	Silver Steelhead	gene_id LOC110520017
NC_035079.1	48402737	C	T	Silver Steelhead	gene_id LOC110520017
NC_035079.1	48404696	T	G	Born	gene_id LOC110520017
NC_035079.1	48405216	C	T	Silver Steelhead	gene_id LOC110520017
NC_035079.1	48669486	T	G	Silver Steelhead	gene_id LOC110520024
NC_035079.1	48710000	G	A	Silver Steelhead	gene_id LOC110520025
NC_035079.1	48710047	C	A	Born	gene_id LOC110520025
NC_035079.1	48712296	A	G	Silver Steelhead	gene_id LOC110520025
NC_035079.1	48712302	C	G	Silver Steelhead	gene_id LOC110520025
NC_035079.1	48754536	G	A	Born	gene_id LOC110520030
NC_035079.1	50283297	A	G	Born	gene_id LOC110520049
NC_035079.1	50386665	T	G	Born	gene_id LOC110520055
NC_035079.1	50578441	C	G	Silver Steelhead	gene_id LOC110520057
NC_035079.1	50987237	T	C	Silver Steelhead	gene_id LOC110520063
NC_035079.1	52524794	T	C	Born	gene_id LOC110520102
NC_035079.1	52565647	C	T	Silver Steelhead	gene_id hat1
NC_035079.1	53017523	G	A	Silver Steelhead	Others
NC_035079.1	53457818	T	C	Silver Steelhead	gene_id LOC110520134
NC_035079.1	53467558	C	T	Silver Steelhead	gene_id LOC101268905
NC_035079.1	53468654	G	C	Silver Steelhead	gene_id LOC101268905
NC_035079.1	53516036	T	A	Born	gene_id LOC110520137
NC_035079.1	53579680	C	G	Born	gene_id LOC110520139
NC_035079.1	53579925	G	A	Silver Steelhead	gene_id LOC110520139
NC_035079.1	54255171	G	T	Silver Steelhead	gene_id dnajc3
NC_035079.1	54261257	G	A	Silver Steelhead	gene_id dnajc3
NC_035079.1	54915428	G	A	Silver Steelhead	gene_id LOC110520174
NC_035079.1	54915446	A	T	Born	gene_id LOC110520174
NC_035079.1	55769171	G	A	Silver Steelhead	gene_id LOC110520179
NC_035079.1	55770154	T	C	Silver Steelhead	gene_id LOC110520179
NC_035079.1	55943134	C	A	Silver Steelhead	gene_id LOC110520180
NC_035079.1	56012756	C	T	Silver Steelhead	gene_id LOC110520183
NC_035079.1	57860230	C	T	Silver Steelhead	gene_id LOC110520220
NC_035079.1	57861216	G	A	Born	gene_id LOC110520220
NC_035079.1	57861297	A	G	Born	gene_id LOC110520220
NC_035079.1	57866435	T	A	Silver Steelhead	gene_id LOC110520221
NC_035079.1	57883546	A	G	Silver Steelhead	gene_id LOC110520222
NC_035079.1	59038613	C	A	Silver Steelhead	gene_id LOC110520239
NC_035079.1	59066417	T	C	Born	gene_id LOC110520240
NC_035079.1	59069249	C	T	Silver Steelhead	gene_id LOC110520240
NC_035079.1	59070159	C	T	Born	gene_id LOC110520240
NC_035079.1	59072450	G	A	Born	gene_id LOC110520240
NC_035079.1	59117490	A	C	Born	gene_id LOC110520241
NC_035079.1	59123818	G	A	Born	gene_id LOC110520241
NC_035079.1	59690178	G	C	Born	gene_id LOC110520261
NC_035079.1	59690296	T	C	Born	gene_id LOC110520261
NC_035079.1	59880755	G	T	Silver Steelhead	gene_id LOC110520266
NC_035079.1	60790626	C	A	Silver Steelhead	gene_id LOC110520284
NC_035079.1	60790869	G	A	Born	gene_id LOC110520284
NC_035079.1	61122148	C	T	Born	Others
NC_035079.1	61123221	C	T	Silver Steelhead	Others
NC_035079.1	61160593	C	A	Born	gene_id ralb
NC_035079.1	61160594	C	T	Born	gene_id ralb
NC_035079.1	61161065	T	G	Silver Steelhead	Others
NC_035079.1	61161162	C	G	Silver Steelhead	Others
NC_035079.1	61161187	A	G	Born	Others
NC_035079.1	61161693	T	C	Silver Steelhead	Others
NC_035079.1	61938529	T	C	Born	gene_id LOC110520288
NC_035079.1	64706258	A	C	Silver Steelhead	Others
NC_035079.1	64707645	G	T	Born	Others
NC_035079.1	65165752	C	G	Silver Steelhead	gene_id il-1rii
NC_035079.1	65379203	A	C	Born	gene_id lcp1
NC_035079.1	65380027	G	A	Born	gene_id lcp1
NC_035079.1	65381185	C	G	Born	Others
NC_035079.1	65386558	C	T	Silver Steelhead	gene_id lcp1
NC_035079.1	65427559	G	C	Born	gene_id LOC110520342
NC_035079.1	65466208	A	T	Born	gene_id LOC110520344
NC_035079.1	65730471	C	A	Silver Steelhead	gene_id rubcnl
NC_035079.1	66852325	G	A	Silver Steelhead	gene_id LOC110520375
NC_035079.1	66852456	T	A	Silver Steelhead	gene_id LOC110520375
NC_035079.1	66852469	G	A	Silver Steelhead	gene_id LOC110520375
NC_035079.1	66852630	G	A	Silver Steelhead	gene_id LOC110520375
NC_035079.1	66853173	C	T	Silver Steelhead	gene_id LOC110520375
NC_035079.1	66874741	A	C	Silver Steelhead	Others
NC_035079.1	67893500	C	T	Silver Steelhead	gene_id LOC110520387
NC_035079.1	67894695	C	T	Silver Steelhead	gene_id LOC110520387
NC_035079.1	67895236	C	A	Silver Steelhead	gene_id LOC110520387
NC_035079.1	68368393	G	A	Born	gene_id LOC110520404
NC_035079.1	68368962	G	T	Silver Steelhead	gene_id LOC110520404
NC_035079.1	68369217	T	C	Born	gene_id LOC110520404
NC_035079.1	68553617	G	T	Silver Steelhead	gene_id LOC100136743
NC_035079.1	68558538	C	T	Silver Steelhead	gene_id LOC110520412
NC_035079.1	68558730	G	A	opposite_hom	gene_id LOC110520412
NC_035079.1	68562046	C	T	Born	gene_id LOC110520412
NC_035079.1	69070327	G	A	Born	gene_id ttf2
NC_035079.1	69491210	C	A	Born	Others
NC_035079.1	70621193	A	C	Born	Others
NC_035079.1	70622574	C	T	Silver Steelhead	Others
NC_035079.1	70628306	G	T	Silver Steelhead	gene_id LOC110520454
NC_035079.1	72262758	A	T	Born	gene_id LOC110520480
NC_035079.1	72263105	C	T	Silver Steelhead	gene_id LOC110520480
NC_035079.1	72578315	A	T	Silver Steelhead	gene_id LOC110520490
NC_035079.1	72652102	C	G	Silver Steelhead	Others
NC_035079.1	72655989	C	A	Born	Others
NC_035079.1	72656786	A	T	Born	gene_id gabpa
NC_035079.1	72657836	A	G	Born	gene_id gabpa
NC_035079.1	72749221	C	T	Born	Others
NC_035079.1	72751782	C	A	Silver Steelhead	gene_id LOC110520496
NC_035079.1	73344381	G	A	Silver Steelhead	gene_id LOC110520506
NC_035079.1	73344444	C	T	Born	gene_id LOC110520506
NC_035079.1	73345765	G	A	Born	gene_id LOC110520506
NC_035079.1	73346330	A	C	Silver Steelhead	gene_id LOC110520506
NC_035079.1	73346386	G	T	Born	gene_id LOC110520506
NC_035079.1	73354819	G	T	Silver Steelhead	Others
NC_035079.1	74644666	G	A	Born	gene_id LOC110520524
NC_035079.1	74644768	A	G	Born	gene_id LOC110520524
NC_035079.1	74644876	T	C	Silver Steelhead	gene_id LOC110520524
NC_035079.1	74644954	T	A	Silver Steelhead	gene_id LOC110520524
NC_035079.1	74644988	T	A	Silver Steelhead	gene_id LOC110520524
NC_035079.1	74645548	A	G	Silver Steelhead	gene_id LOC110520524
NC_035079.1	75078779	C	T	Born	gene_id LOC110504668
NC_035079.1	75249207	T	A	Silver Steelhead	gene_id LOC110504714
NC_035079.1	75249421	A	G	Born	gene_id LOC110504714
NC_035079.1	75755214	T	C	Silver Steelhead	Others
NC_035079.1	75760288	C	G	Born	Others
NC_035079.1	75968617	T	G	Born	gene_id LOC110520557
NC_035079.1	76171024	C	A	Silver Steelhead	gene_id LOC110520571
NC_035079.1	76423158	G	A	Silver Steelhead	gene_id LOC100136284
NC_035079.1	76456706	T	C	Born	gene_id LOC110520578
NC_035079.1	76457405	A	T	Born	gene_id LOC110520578
NC_035079.1	76457421	C	T	Born	gene_id LOC110520578
NC_035079.1	76457726	G	A	Born	gene_id LOC110520578
NC_035079.1	76458191	C	T	Born	gene_id LOC110520578
NC_035079.1	76458294	G	A	Silver Steelhead	gene_id LOC110520578
NC_035079.1	76919702	G	A	Silver Steelhead	gene_id LOC110520587
NC_035079.1	76919703	A	T	Silver Steelhead	gene_id LOC110520587
NC_035079.1	77553497	T	G	Born	gene_id LOC110520591
NC_035079.1	77554444	C	T	Born	gene_id LOC110520591
NC_035079.1	77554466	T	C	Born	gene_id LOC110520591
NC_035079.1	77554775	C	T	Born	gene_id LOC110520591
NC_035079.1	77554862	T	C	Born	gene_id LOC110520591
NC_035079.1	77562041	A	T	Born	gene_id LOC110520592
NC_035079.1	79824977	C	T	Silver Steelhead	gene_id LOC110520627
NC_035079.1	79828707	A	T	Born	Others
NC_035079.1	79940000	A	G	Silver Steelhead	gene_id rrp1b
NC_035079.1	80013205	A	T	Silver Steelhead	gene_id LOC110520634
NC_035079.1	80013265	G	T	Born	gene_id LOC110520634
NC_035079.1	80015638	A	C	Born	gene_id LOC110520634
NC_035079.1	80016338	G	A	Born	gene_id LOC110520634
NC_035079.1	80026696	A	G	Born	gene_id LOC100301644
NC_035079.1	80116577	C	T	Born	gene_id crfb4
NC_035079.1	84721683	G	C,T	Silver Steelhead	gene_id LOC110520680
NC_035079.1	84721853	A	G	Born	gene_id LOC110520680
NC_035079.1	84721868	G	A	Silver Steelhead	gene_id LOC110520680
NC_035079.1	84721891	C	A	Silver Steelhead	gene_id LOC110520680
NC_035079.1	84722161	T	C	Silver Steelhead	gene_id LOC110520680
NC_035080.1	987120	C	T	Silver Steelhead	gene_id LOC100136055
NC_035080.1	989045	C	T	Born	gene_id LOC100136055
NC_035080.1	991959	A	G	Silver Steelhead	gene_id LOC100136055
NC_035080.1	1586922	G	C	Silver Steelhead	gene_id LOC110521162
NC_035080.1	1588475	A	G	Silver Steelhead	gene_id LOC110521162
NC_035080.1	3021186	A	T	Born	gene_id LOC110521188
NC_035080.1	3021196	A	C	Born	gene_id LOC110521188
NC_035080.1	4203627	A	C	Silver Steelhead	gene_id LOC110521223
NC_035080.1	4526007	C	G	Silver Steelhead	gene_id LOC110521232
NC_035080.1	5767892	C	T	Silver Steelhead	Others
NC_035080.1	6020985	G	A	Silver Steelhead	gene_id LOC110521255
NC_035080.1	6021140	A	C	Silver Steelhead	gene_id LOC110521255
NC_035080.1	6021365	T	C	opposite_hom	gene_id LOC110521255
NC_035080.1	6021374	A	G	Silver Steelhead	gene_id LOC110521255
NC_035080.1	6023687	C	T	Silver Steelhead	gene_id LOC110521255
NC_035080.1	6570724	G	A	Silver Steelhead	gene_id bca3
NC_035080.1	6574105	G	T	Silver Steelhead	gene_id LOC110521278
NC_035080.1	6579310	T	C	Silver Steelhead	gene_id LOC110521278
NC_035080.1	8036853	A	G	Silver Steelhead	gene_id LOC110521306
NC_035080.1	8045679	C	T	Born	gene_id LOC110521306
NC_035080.1	8046047	G	A	Born	gene_id LOC110521306
NC_035080.1	8046059	A	C	Born	gene_id LOC110521306
NC_035080.1	8050108	G	T	Born	gene_id LOC110521306
NC_035080.1	8050190	A	C	Born	gene_id LOC110521306
NC_035080.1	8050260	T	A	Born	gene_id LOC110521306
NC_035080.1	8050297	T	A	Born	gene_id LOC110521306
NC_035080.1	8050352	C	T	Born	gene_id LOC110521306
NC_035080.1	8050403	A	G	Born	gene_id LOC110521306
NC_035080.1	8051164	T	C	Silver Steelhead	gene_id LOC110521306
NC_035080.1	8051626	A	T	opposite_hom	gene_id LOC110521306
NC_035080.1	8349128	G	A	Born	gene_id cerk
NC_035080.1	9505983	C	T	Silver Steelhead	gene_id pot1
NC_035080.1	10114889	C	A	Born	gene_id LOC110521345
NC_035080.1	10122744	T	C	Silver Steelhead	gene_id LOC110521345
NC_035080.1	10821809	T	A	Silver Steelhead	Others
NC_035080.1	10855993	G	T	Born	gene_id rfwd3
NC_035080.1	10875676	T	C	Silver Steelhead	gene_id LOC110521374
NC_035080.1	10875700	G	A	Silver Steelhead	gene_id LOC110521374
NC_035080.1	10875816	T	A	Silver Steelhead	gene_id LOC110521374
NC_035080.1	10880340	G	T	Born	gene_id LOC110521374
NC_035080.1	10942964	A	G	Silver Steelhead	Others
NC_035080.1	10943124	A	T	Silver Steelhead	Others
NC_035080.1	10943338	C	T	Silver Steelhead	Others
NC_035080.1	10953731	G	A	Silver Steelhead	gene_id LOC110521378
NC_035080.1	11013322	G	T	Silver Steelhead	gene_id LOC110521379
NC_035080.1	11102973	A	T	Born	gene_id LOC110521385
NC_035080.1	11111526	G	T	Silver Steelhead	gene_id LOC110521385
NC_035080.1	11111715	G	C	Born	gene_id LOC110521385
NC_035080.1	11909211	A	C	Born	gene_id LOC110521395
NC_035080.1	11909345	G	A	Silver Steelhead	gene_id LOC110521395
NC_035080.1	13335014	C	T	Silver Steelhead	gene_id cfd
NC_035080.1	13336338	C	T	Born	Others
NC_035080.1	13956921	G	T	Born	gene_id LOC110521429
NC_035080.1	14163787	G	A	Silver Steelhead	gene_id tmek
NC_035080.1	14164504	T	A	Born	gene_id tmek
NC_035080.1	14432279	G	C	Silver Steelhead	Others
NC_035080.1	15696806	G	A	Silver Steelhead	gene_id LOC110521471
NC_035080.1	16742823	T	G	Born	gene_id LOC110521500
NC_035080.1	16932541	G	A	Silver Steelhead	gene_id LOC110521504
NC_035080.1	16933234	C	T	Born	gene_id LOC110521504
NC_035080.1	16966922	A	G	Silver Steelhead	gene_id LOC110521506
NC_035080.1	16969334	A	G	Silver Steelhead	gene_id LOC110521506
NC_035080.1	16972653	C	T	Silver Steelhead	gene_id LOC110521506
NC_035080.1	17107881	C	T	Born	gene_id LOC110521512
NC_035080.1	17107912	C	T	Silver Steelhead	gene_id LOC110521512
NC_035080.1	17107920	A	G	Silver Steelhead	gene_id LOC110521512
NC_035080.1	17109131	A	G	Silver Steelhead	gene_id LOC110521512
NC_035080.1	17109191	T	A	Silver Steelhead	gene_id LOC110521512
NC_035080.1	17110192	A	G	Born	gene_id LOC110521512
NC_035080.1	17356526	A	T	Born	gene_id LOC110521516
NC_035080.1	17358750	T	G	Silver Steelhead	gene_id LOC110521516
NC_035080.1	17389597	T	G	Silver Steelhead	gene_id LOC110521518
NC_035080.1	17492932	G	T	Born	Others
NC_035080.1	17496587	C	A	Born	gene_id LOC110521529
NC_035080.1	18166058	C	T	Born	gene_id LOC110521543
NC_035080.1	18166869	C	T	Born	gene_id LOC110521543
NC_035080.1	18167429	C	A	Born	gene_id LOC110521543
NC_035080.1	18167541	A	C	Silver Steelhead	gene_id LOC110521543
NC_035080.1	18167939	A	G	Silver Steelhead	gene_id LOC110521543
NC_035080.1	19003541	T	G	Born	gene_id LOC110521556
NC_035080.1	19911179	A	G	Silver Steelhead	gene_id LOC110521567
NC_035080.1	19930079	G	A	Born	Others
NC_035080.1	20504864	G	T	Born	gene_id LOC110521582
NC_035080.1	22957581	T	A	Silver Steelhead	gene_id prdx6
NC_035080.1	23074985	G	A	Born	gene_id LOC110521622
NC_035080.1	23788847	G	T	Silver Steelhead	gene_id LOC110521636
NC_035080.1	23788993	C	T	opposite_hom	gene_id LOC110521636
NC_035080.1	23789224	C	T	Born	gene_id LOC110521636
NC_035080.1	23789299	A	G	Born	gene_id LOC110521636
NC_035080.1	23790846	T	C	Silver Steelhead	gene_id LOC110521636
NC_035080.1	24311020	T	C	Born	gene_id LOC110521648
NC_035080.1	24324024	G	A	Silver Steelhead	gene_id LOC110521649
NC_035080.1	24324161	C	T	Silver Steelhead	gene_id LOC110521649
NC_035080.1	24324397	C	T	Born	gene_id LOC110521649
NC_035080.1	24639541	C	T	Born	gene_id LOC110521657
NC_035080.1	25724066	C	T	Born	gene_id ppat
NC_035080.1	25732680	G	A	Silver Steelhead	gene_id LOC110521683
NC_035080.1	25934012	G	A	Silver Steelhead	gene_id LOC110521688
NC_035080.1	25934196	C	T	Silver Steelhead	gene_id LOC110521688
NC_035080.1	25934457	G	A	Silver Steelhead	gene_id LOC110521688
NC_035080.1	25934476	G	A	Silver Steelhead	gene_id LOC110521688
NC_035080.1	25934580	T	G	Silver Steelhead	gene_id LOC110521688
NC_035080.1	25935379	T	G	Silver Steelhead	gene_id LOC110521688
NC_035080.1	26052594	A	T	Born	Others
NC_035080.1	28558563	C	A	Born	gene_id LOC110521718
NC_035080.1	30407179	C	A	Silver Steelhead	gene_id LOC110521740
NC_035080.1	30408011	C	T	Born	gene_id LOC110521740
NC_035080.1	30409207	G	A	Born	gene_id LOC110521740
NC_035080.1	31137073	G	C	Silver Steelhead	gene_id LOC110521746
NC_035080.1	31137173	T	A	Born	gene_id LOC110521746
NC_035080.1	31137757	T	A	Silver Steelhead	gene_id LOC110521746
NC_035080.1	31478682	G	A	Born	gene_id eef1d
NC_035080.1	31479426	C	T	Born	gene_id eef1d
NC_035080.1	31913998	A	G	Born	Others
NC_035080.1	32217329	T	A	Born	gene_id LOC110521760
NC_035080.1	32219851	T	C	Born	gene_id LOC110521762
NC_035080.1	33303854	A	C	Born	gene_id LOC110521778
NC_035080.1	33333029	A	T	Born	gene_id LOC110521779
NC_035080.1	33742223	T	C	Born	gene_id LOC110521788
NC_035080.1	36600600	C	G	Born	gene_id LOC110521821
NC_035080.1	36600944	C	T	Silver Steelhead	gene_id LOC110521821
NC_035080.1	38762365	A	G	Born	Others
NC_035080.1	39373232	C	T	Born	gene_id LOC110521844
NC_035080.1	39455693	A	C	Born	gene_id LOC110521845
NC_035080.1	39460150	A	T	Silver Steelhead	gene_id LOC110521845
NC_035080.1	39460252	A	G	Silver Steelhead	gene_id LOC110521845
NC_035080.1	40891240	G	A	Silver Steelhead	gene_id LOC110521878
NC_035080.1	41101450	A	C	Silver Steelhead	gene_id LOC110521889
NC_035080.1	41199167	T	G	Born	Others
NC_035080.1	41386414	G	A	Born	gene_id LOC110521904
NC_035080.1	41390337	T	C	Born	gene_id LOC110521904
NC_035080.1	41390479	T	G	Born	gene_id LOC110521904
NC_035080.1	41390497	C	T	Born	gene_id LOC110521904
NC_035080.1	41390644	C	T	Born	gene_id LOC110521904
NC_035080.1	41390726	T	C	Born	gene_id LOC110521904
NC_035080.1	41438679	G	A	Born	gene_id LOC110521907
NC_035080.1	41680603	G	A	Silver Steelhead	Others
NC_035080.1	41714398	C	T	Born	gene_id LOC110521915
NC_035080.1	41812784	A	T	Silver Steelhead	Others
NC_035080.1	41813219	C	T	Silver Steelhead	Others
NC_035080.1	41813611	T	A	Born	Others
NC_035080.1	41814974	T	C	Silver Steelhead	Others
NC_035080.1	41817420	C	T	Silver Steelhead	gene_id LOC110521917
NC_035080.1	41818153	A	G	Silver Steelhead	gene_id LOC110521917
NC_035080.1	42110886	A	T	Silver Steelhead	gene_id LOC110521922
NC_035080.1	42110887	T	C	Silver Steelhead	gene_id LOC110521922
NC_035080.1	48080030	A	G	Silver Steelhead	gene_id LOC110521982
NC_035080.1	50753132	A	G	Born	Others
NC_035080.1	50753380	T	G	Silver Steelhead	Others
NC_035080.1	50754219	C	T	Born	Others
NC_035080.1	51487381	A	T	Born	gene_id LOC110522031
NC_035080.1	52351313	G	T	Born	gene_id hsp90bb
NC_035080.1	52356516	T	C,*	Born	gene_id hsp90bb
NC_035080.1	52356526	A	G,*	Born	gene_id hsp90bb
NC_035080.1	52402699	C	T	Silver Steelhead	gene_id LOC110522049
NC_035080.1	53372585	C	T	Born	gene_id cpsf3
NC_035080.1	53397474	T	G	Silver Steelhead	Others
NC_035080.1	53397831	C	T	Silver Steelhead	Others
NC_035080.1	53397892	A	T	Silver Steelhead	Others
NC_035080.1	53398193	G	C	Silver Steelhead	Others
NC_035080.1	53398502	C	T	Born	Others
NC_035080.1	53398982	A	T	Silver Steelhead	Others
NC_035080.1	53399755	A	C	Born	Others
NC_035080.1	53531633	C	T	Silver Steelhead	gene_id LOC110522064
NC_035080.1	53531670	C	A	Silver Steelhead	gene_id LOC110522064
NC_035080.1	53541286	A	G	Silver Steelhead	gene_id rrm2
NC_035080.1	53542400	C	T	Silver Steelhead	gene_id rrm2
NC_035080.1	53545014	G	C	Born	gene_id rrm2
NC_035080.1	53554786	C	T	Born	gene_id LOC110522066
NC_035080.1	54162151	G	A	Born	gene_id LOC110522080
NC_035080.1	56954386	G	T	Silver Steelhead	gene_id LOC110522137
NC_035080.1	56958558	T	G	Born	gene_id LOC110522138
NC_035080.1	58489100	A	T	Born	Others
NC_035080.1	59740325	C	T	Born	gene_id LOC110522207
NC_035080.1	60027423	T	C	Born	gene_id cep85l
NC_035080.1	60027455	G	A	Born	gene_id cep85l
NC_035080.1	60028227	T	A	Silver Steelhead	gene_id cep85l
NC_035080.1	60028236	T	C	Silver Steelhead	gene_id cep85l
NC_035080.1	60565819	G	T	Silver Steelhead	gene_id LOC110522221
NC_035080.1	60567613	C	T	Silver Steelhead	gene_id LOC110522220
NC_035080.1	60568737	C	T	Silver Steelhead	gene_id LOC110522220
NC_035080.1	60568745	A	G	Silver Steelhead	gene_id LOC110522220
NC_035080.1	61222400	C	T	Born	Others
NC_035080.1	61222466	A	C	Silver Steelhead	Others
NC_035080.1	62807854	C	T	Silver Steelhead	gene_id msra
NC_035080.1	62807862	T	C	Silver Steelhead	gene_id msra
NC_035080.1	62961818	T	A	Born	Others
NC_035080.1	63299374	G	T	Born	gene_id LOC110522282
NC_035080.1	64260302	C	T	Silver Steelhead	gene_id LOC110522300
NC_035080.1	64261634	A	G	Born	gene_id LOC110522300
NC_035080.1	64262583	C	T	Born	gene_id LOC110522300
NC_035080.1	64377905	C	T	Born	gene_id LOC110522311
NC_035080.1	64783967	A	G	Born	gene_id pgm3
NC_035080.1	65726056	C	T	Born	gene_id tcp1
NC_035080.1	65926515	C	T	Born	gene_id LOC110522356
NC_035080.1	65967166	G	A	Born	gene_id LOC110522359
NC_035080.1	65967338	A	C	Born	gene_id LOC110522359
NC_035080.1	66265097	C	T	Silver Steelhead	Others
NC_035080.1	66265629	T	C	Silver Steelhead	Others
NC_035080.1	66266309	A	T	Born	Others
NC_035080.1	66266383	C	G	Born	Others
NC_035080.1	66585739	C	T	Silver Steelhead	gene_id cdc40
NC_035080.1	66601064	C	A	Born	gene_id cdc40
NC_035080.1	67822766	G	T	Born	gene_id LOC110521066
NC_035080.1	68334420	A	G	Born	gene_id armt1
NC_035080.1	68334716	T	C	Born	gene_id armt1
NC_035080.1	68335046	G	T	Silver Steelhead	gene_id armt1
NC_035080.1	68858346	A	G	Silver Steelhead	gene_id acp1
NC_035080.1	69002607	T	C	Silver Steelhead	gene_id LOC110522419
NC_035080.1	69003818	A	C	Silver Steelhead	Others
NC_035080.1	69004026	A	G	Silver Steelhead	Others
NC_035080.1	69174074	C	T	Born	gene_id LOC110522421
NC_035080.1	69207184	G	T	Silver Steelhead	gene_id parp1
NC_035080.1	69357209	G	T	Silver Steelhead	gene_id LOC110522428
NC_035080.1	69357539	T	G	Silver Steelhead	gene_id LOC110522428
NC_035080.1	69357950	G	A	Born	gene_id LOC110522428
NC_035080.1	69357993	A	C	Silver Steelhead	gene_id LOC110522428
NC_035080.1	69358040	G	A	Born	gene_id LOC110522428
NC_035080.1	69365235	G	A	Born	gene_id LOC110522428
NC_035080.1	70701369	C	A	Born	gene_id LOC110522444
NC_035080.1	71927911	T	C	Silver Steelhead	gene_id LOC110522464
NC_035080.1	71928480	G	A	Born	gene_id LOC110522464
NC_035080.1	72042702	T	A	Silver Steelhead	Others
NC_035080.1	72096221	T	C	Born	gene_id LOC110522469
NC_035080.1	72105737	C	T	Silver Steelhead	gene_id LOC110522470
NC_035080.1	72108612	A	C	Silver Steelhead	gene_id LOC110522470
NC_035080.1	73160458	G	T	Silver Steelhead	gene_id LOC110522490
NC_035080.1	73169802	G	A	Born	Others
NC_035080.1	73172552	G	T	Silver Steelhead	Others
NC_035080.1	73366836	G	A	opposite_hom	gene_id LOC110522493
NC_035080.1	73536194	G	A	Silver Steelhead	gene_id LOC110521077
NC_035080.1	74694515	T	C	Born	Others
NC_035080.1	75279397	A	G	Silver Steelhead	gene_id LOC110522515
NC_035080.1	76306709	G	A	Born	Others
NC_035080.1	77346184	T	C	Born	gene_id LOC110522557
NC_035080.1	77388341	C	A	Silver Steelhead	gene_id LOC110522558
NC_035080.1	77453022	G	A	Silver Steelhead	gene_id LOC110522560
NC_035080.1	78251604	C	A	Silver Steelhead	gene_id LOC110522566
NC_035080.1	78257536	C	T	Silver Steelhead	gene_id LOC110522566
NC_035080.1	78263706	G	A	Born	gene_id LOC110522566
NC_035080.1	79018496	T	C	Born	gene_id LOC110522579
NC_035080.1	79018527	G	A	Born	gene_id LOC110522579
NC_035080.1	79018600	G	A	Born	gene_id LOC110522579
NC_035080.1	79019043	A	G	Silver Steelhead	gene_id LOC110522579
NC_035080.1	79908834	G	C	Silver Steelhead	Others
NC_035080.1	79916206	T	C	Born	Others
NC_035080.1	79916933	C	T	Born	gene_id LOC110522591
NC_035080.1	79956927	C	A	Silver Steelhead	gene_id LOC110522592
NC_035080.1	79957073	C	A	Silver Steelhead	gene_id LOC110522592
NC_035080.1	81237976	A	G	Silver Steelhead	gene_id LOC110522616
NC_035080.1	81586786	C	G	Silver Steelhead	gene_id elp3
NC_035080.1	81586838	T	G	Silver Steelhead	gene_id elp3
NC_035080.1	81820478	T	C	Silver Steelhead	Others
NC_035080.1	81820484	C	G	Silver Steelhead	Others
NC_035080.1	81821227	T	C	Born	Others
NC_035081.1	477282	A	G	opposite_hom	Others
NC_035081.1	477726	C	T	Born	Others
NC_035081.1	576390	T	A	Silver Steelhead	gene_id LOC110523074
NC_035081.1	577441	T	C	Silver Steelhead	gene_id LOC110523074
NC_035081.1	599553	A	G	Silver Steelhead	gene_id LOC110523074
NC_035081.1	612171	A	G	Born	gene_id LOC110523074
NC_035081.1	765210	C	T	Silver Steelhead	gene_id LOC110523088
NC_035081.1	3960255	C	A	Born	gene_id fech
NC_035081.1	3960260	C	T	Born	gene_id fech
NC_035081.1	4523620	A	G	Born	Others
NC_035081.1	4547810	C	T	Silver Steelhead	gene_id LOC110523126
NC_035081.1	6389444	G	T	Silver Steelhead	gene_id hint1
NC_035081.1	6524411	T	C	Born	gene_id sptlc1
NC_035081.1	6672810	A	G	Born	gene_id nfil3
NC_035081.1	6673137	C	T	Born	gene_id nfil3
NC_035081.1	6673365	C	T	Born	gene_id nfil3
NC_035081.1	6725219	C	T	Silver Steelhead	gene_id auh
NC_035081.1	6768730	A	G	Born	gene_id syk
NC_035081.1	6769064	T	A	Silver Steelhead	gene_id syk
NC_035081.1	6769093	A	T	Born	gene_id syk
NC_035081.1	6934840	A	C	Born	gene_id lyz2
NC_035081.1	7272536	T	C	Silver Steelhead	Others
NC_035081.1	7356237	G	T	Silver Steelhead	gene_id reep5
NC_035081.1	7388885	T	G	Silver Steelhead	gene_id dcp2
NC_035081.1	7507871	C	A	Born	Others
NC_035081.1	7507948	C	A	Born	Others
NC_035081.1	7508181	A	C	Born	Others
NC_035081.1	7538468	G	T	Silver Steelhead	gene_id LOC110524947
NC_035081.1	7559602	A	G	Born	gene_id LOC110524947
NC_035081.1	7559910	G	A	Born	gene_id LOC110524947
NC_035081.1	7712014	A	G	Born	gene_id map3k1
NC_035081.1	7860383	C	A	Silver Steelhead	gene_id LOC110523172
NC_035081.1	8197756	G	A	Born	gene_id cd209a
NC_035081.1	8474279	G	A	Silver Steelhead	Others
NC_035081.1	8476113	C	T	Born	gene_id LOC110523184
NC_035081.1	8477094	T	A	Silver Steelhead	Others
NC_035081.1	8482331	C	T	Silver Steelhead	gene_id LOC110523185
NC_035081.1	8487294	C	T	Silver Steelhead	gene_id LOC110523185
NC_035081.1	9305688	G	T	Silver Steelhead	Others
NC_035081.1	10146710	G	T	Born	gene_id psmb7
NC_035081.1	10160733	C	T	Born	gene_id psmb7
NC_035081.1	10523597	A	G	Silver Steelhead	gene_id cdk9
NC_035081.1	10534868	A	C	Silver Steelhead	gene_id crat
NC_035081.1	10870798	T	A	Silver Steelhead	gene_id ntmt1
NC_035081.1	10935924	G	A	Born	gene_id pole3
NC_035081.1	11108510	G	T	Born	gene_id LOC110524955
NC_035081.1	11109203	A	G	Born	gene_id LOC110524955
NC_035081.1	11652029	G	A	Silver Steelhead	gene_id LOC110523257
NC_035081.1	11685458	G	A	Silver Steelhead	Others
NC_035081.1	11685644	G	A	Silver Steelhead	Others
NC_035081.1	11686116	A	T	Born	Others
NC_035081.1	11686582	G	A	Born	Others
NC_035081.1	11744888	T	C	Silver Steelhead	gene_id LOC110523261
NC_035081.1	11763509	A	G	Silver Steelhead	gene_id LOC110523261
NC_035081.1	11763992	C	T	Silver Steelhead	gene_id LOC110523261
NC_035081.1	12221309	T	C	Silver Steelhead	gene_id LOC110523277
NC_035081.1	12221711	G	A	Born	gene_id LOC110523277, gene_id nup188
NC_035081.1	12508058	T	C	Silver Steelhead	Others
NC_035081.1	13116956	A	C	Born	gene_id c5h9orf78
NC_035081.1	13676318	G	C	Silver Steelhead	gene_id LOC110523330
NC_035081.1	13676364	G	A	Silver Steelhead	gene_id LOC110523330
NC_035081.1	13676485	C	T	Silver Steelhead	gene_id LOC110523330
NC_035081.1	13901668	G	A	Silver Steelhead	gene_id nudcd3
NC_035081.1	13913104	G	T	Silver Steelhead	Others
NC_035081.1	13914185	G	A	Born	gene_id gns
NC_035081.1	13914490	G	C	Born	gene_id gns
NC_035081.1	13953813	C	T	Born	gene_id LOC110523337
NC_035081.1	13953884	G	A	Born	gene_id LOC110523337
NC_035081.1	13953893	T	C	Born	gene_id LOC110523337
NC_035081.1	13953926	C	T	Born	gene_id LOC110523337
NC_035081.1	13954230	G	T	Silver Steelhead	gene_id LOC110523337
NC_035081.1	13954810	A	G	Born	gene_id LOC110523337
NC_035081.1	13955022	G	A	Born	gene_id LOC110523337
NC_035081.1	13955287	T	G	Silver Steelhead	gene_id LOC110523337
NC_035081.1	13960510	C	T	Born	gene_id LOC110523338
NC_035081.1	13960527	A	T	Silver Steelhead	gene_id LOC110523338
NC_035081.1	14301520	G	A	Silver Steelhead	gene_id haus1
NC_035081.1	15189596	C	T	Silver Steelhead	gene_id LOC110523362
NC_035081.1	15190163	C	T	Born	gene_id LOC110523362
NC_035081.1	15192150	G	A	Born	gene_id LOC110523362
NC_035081.1	15192203	G	T	Silver Steelhead	gene_id LOC110523362
NC_035081.1	15527868	T	C	Silver Steelhead	gene_id LOC110523366
NC_035081.1	15617706	C	T	Silver Steelhead	gene_id LOC110523367
NC_035081.1	15618802	T	A	Born	gene_id LOC110523369
NC_035081.1	16288952	T	C	Silver Steelhead	gene_id LOC110523375
NC_035081.1	16289474	G	A	Silver Steelhead	gene_id LOC110523375
NC_035081.1	16291135	A	G	Silver Steelhead	gene_id LOC110523375
NC_035081.1	16426762	G	T	Silver Steelhead	gene_id LOC110523377, gene_id LOC110523379
NC_035081.1	17883022	T	A	Silver Steelhead	gene_id LOC110523394
NC_035081.1	17883107	T	C	Silver Steelhead	gene_id LOC110523394
NC_035081.1	17883143	G	A	Silver Steelhead	gene_id LOC110523394
NC_035081.1	17888098	C	T	Silver Steelhead	gene_id LOC110523394
NC_035081.1	18158609	G	A	Silver Steelhead	gene_id LOC110523403
NC_035081.1	18315206	T	C	Born	gene_id LOC110523401
NC_035081.1	18571053	A	G	Born	gene_id LOC110523413
NC_035081.1	18887698	G	T	Silver Steelhead	gene_id LOC110523424
NC_035081.1	19097866	G	A	Silver Steelhead	gene_id LOC110523434
NC_035081.1	19583931	A	T	Silver Steelhead	Others
NC_035081.1	19584117	A	T	Silver Steelhead	Others
NC_035081.1	19585384	A	G	Silver Steelhead	Others
NC_035081.1	20040486	C	T	Silver Steelhead	gene_id tbca
NC_035081.1	20501291	T	A	Silver Steelhead	gene_id LOC110523461
NC_035081.1	20502122	A	C	Silver Steelhead	gene_id LOC110523461
NC_035081.1	20531760	T	A	Silver Steelhead	gene_id vatg1
NC_035081.1	20886275	A	C	Born	gene_id LOC110523474
NC_035081.1	20913773	T	A	Silver Steelhead	Others
NC_035081.1	20913908	A	C	Silver Steelhead	Others
NC_035081.1	21280730	A	T	Born	Others
NC_035081.1	21282385	A	T	Silver Steelhead	gene_id srek1
NC_035081.1	21288375	A	C	Born	gene_id srek1
NC_035081.1	21292553	C	A	Silver Steelhead	gene_id srek1
NC_035081.1	21308165	C	T	Silver Steelhead	gene_id erbin
NC_035081.1	23072891	G	T	Silver Steelhead	gene_id LOC110523505
NC_035081.1	23073276	C	G	Born	gene_id LOC110523505
NC_035081.1	23654134	C	T	Silver Steelhead	gene_id LOC110523521
NC_035081.1	23662207	C	T	Silver Steelhead	gene_id LOC110523522
NC_035081.1	23662787	G	T	Silver Steelhead	gene_id LOC110523523
NC_035081.1	25504402	C	A	Born	gene_id LOC110523552
NC_035081.1	25672849	C	G,*	Born	gene_id zfand5
NC_035081.1	25673740	G	T	Born	gene_id zfand5
NC_035081.1	25720686	A	G	Silver Steelhead	gene_id LOC110523559
NC_035081.1	25722355	A	G	Born	gene_id LOC110523559
NC_035081.1	25909817	T	A	Born	Others
NC_035081.1	25909825	C	T	Silver Steelhead	Others
NC_035081.1	25910401	C	A	Silver Steelhead	Others
NC_035081.1	25911265	A	C	Born	gene_id LOC110523569
NC_035081.1	25911934	A	T	Born	gene_id LOC110523569
NC_035081.1	26114010	G	T	Silver Steelhead	gene_id LOC110523578
NC_035081.1	26116127	T	A	Silver Steelhead	gene_id LOC110523578
NC_035081.1	26752982	G	C	Silver Steelhead	Others
NC_035081.1	27001825	T	C	Silver Steelhead	gene_id LOC110523602
NC_035081.1	27015022	C	A	Silver Steelhead	gene_id LOC110523600
NC_035081.1	27015379	C	A	Silver Steelhead	gene_id LOC110523600
NC_035081.1	27015872	A	G	Silver Steelhead	gene_id LOC110523600
NC_035081.1	27016759	C	T	Silver Steelhead	gene_id LOC110523600
NC_035081.1	27258371	A	G	Silver Steelhead	gene_id rgs3
NC_035081.1	29371905	C	T	Silver Steelhead	gene_id LOC110523621
NC_035081.1	30214564	C	G	Silver Steelhead	gene_id LOC110523643
NC_035081.1	31209644	G	A	Silver Steelhead	gene_id LOC110523654
NC_035081.1	31289948	C	T	Silver Steelhead	gene_id LOC110523659
NC_035081.1	32251477	G	A	Born	gene_id LOC110523665
NC_035081.1	32252455	C	A	Born	gene_id LOC110523665
NC_035081.1	32503503	G	A	Silver Steelhead	gene_id depdc5
NC_035081.1	32503552	A	C	Silver Steelhead	gene_id depdc5
NC_035081.1	32552362	C	A	Silver Steelhead	gene_id LOC110523678
NC_035081.1	32552942	G	A	Silver Steelhead	gene_id LOC110523678
NC_035081.1	32738838	G	A	Silver Steelhead	gene_id LOC110523685
NC_035081.1	32772022	G	A	Silver Steelhead	gene_id LOC110523688
NC_035081.1	32774016	C	A	Silver Steelhead	gene_id LOC110523688
NC_035081.1	32774893	G	T	Born	gene_id LOC110523688
NC_035081.1	32791082	G	T	Silver Steelhead	gene_id LOC110523689
NC_035081.1	33380372	T	A	Silver Steelhead	gene_id LOC110523715
NC_035081.1	33380374	G	A	Silver Steelhead	gene_id LOC110523715
NC_035081.1	33390995	T	G	Silver Steelhead	gene_id LOC110523715
NC_035081.1	33517584	T	C	Born	Others
NC_035081.1	34729546	T	C	Silver Steelhead	gene_id LOC110523757
NC_035081.1	35943207	T	C	Born	gene_id nadk2
NC_035081.1	36124594	T	C	Silver Steelhead	gene_id LOC110523781
NC_035081.1	36124645	T	C	Silver Steelhead	gene_id LOC110523781
NC_035081.1	36227188	A	T	Silver Steelhead	gene_id rl17
NC_035081.1	36227499	C	G	Silver Steelhead	gene_id rl17
NC_035081.1	36227540	A	C	Silver Steelhead	gene_id rl17
NC_035081.1	36393274	G	A	Born	gene_id helq
NC_035081.1	36523169	T	C	Silver Steelhead	gene_id LOC110523798
NC_035081.1	36775809	T	C	Silver Steelhead	gene_id LOC110523801
NC_035081.1	36776093	A	C	Silver Steelhead	gene_id LOC110523801
NC_035081.1	36778782	G	C	Silver Steelhead	gene_id LOC110523801
NC_035081.1	36781214	A	C	Silver Steelhead	gene_id LOC110523801
NC_035081.1	36782277	A	C	Silver Steelhead	gene_id LOC110523801
NC_035081.1	37173655	C	T	Silver Steelhead	gene_id pum3
NC_035081.1	37173718	G	T	Silver Steelhead	gene_id pum3
NC_035081.1	37328279	G	A	Silver Steelhead	gene_id LOC100499601
NC_035081.1	37352023	T	C	Silver Steelhead	Others
NC_035081.1	37352840	T	G	Silver Steelhead	Others
NC_035081.1	37352845	A	C	Silver Steelhead	Others
NC_035081.1	37352929	A	G	Silver Steelhead	Others
NC_035081.1	37354062	G	A	Silver Steelhead	gene_id LOC110523821
NC_035081.1	37570850	G	T	Silver Steelhead	gene_id LOC110523826
NC_035081.1	37631071	T	A	Silver Steelhead	gene_id LOC110523829
NC_035081.1	37807424	G	A	Silver Steelhead	gene_id LOC110523837
NC_035081.1	37807454	C	T	Silver Steelhead	gene_id LOC110523837
NC_035081.1	37807556	T	C	Silver Steelhead	gene_id LOC110523837
NC_035081.1	37808678	G	A	Silver Steelhead	gene_id LOC110523837
NC_035081.1	37808945	C	T	Silver Steelhead	gene_id LOC110523837
NC_035081.1	37856899	A	C	Silver Steelhead	gene_id LOC110523838
NC_035081.1	37857040	C	T	Born	gene_id LOC110523838
NC_035081.1	38320070	C	T	Silver Steelhead	gene_id LOC110523854
NC_035081.1	38498395	G	T	Silver Steelhead	gene_id sec31a
NC_035081.1	38499383	A	G	Silver Steelhead	gene_id sec31a
NC_035081.1	38500376	C	G	Silver Steelhead	gene_id sec31a
NC_035081.1	39095281	G	A	Silver Steelhead	gene_id pja2
NC_035081.1	39095388	T	C	Silver Steelhead	gene_id pja2
NC_035081.1	39097318	T	A	Born	gene_id pja2
NC_035081.1	39224932	A	G	Silver Steelhead	gene_id wdr36
NC_035081.1	39226292	C	A	Silver Steelhead	gene_id wdr36
NC_035081.1	39226312	A	T	Silver Steelhead	gene_id wdr36
NC_035081.1	39321076	T	C	Silver Steelhead	gene_id LOC110523885
NC_035081.1	39330070	C	T	Silver Steelhead	gene_id LOC110523885
NC_035081.1	41076870	T	C	Silver Steelhead	gene_id LOC110523911
NC_035081.1	41101835	T	C	Silver Steelhead	Others
NC_035081.1	41136803	C	G	Silver Steelhead	gene_id LOC110523914
NC_035081.1	41143109	G	C	Silver Steelhead	gene_id LOC110523914
NC_035081.1	41143134	G	A	Silver Steelhead	gene_id LOC110523914
NC_035081.1	41236078	T	C	Silver Steelhead	gene_id tcp4
NC_035081.1	41256011	G	T	Silver Steelhead	gene_id LOC110523917
NC_035081.1	41706424	T	A	Silver Steelhead	gene_id ndufa8
NC_035081.1	41706714	T	A	Born	gene_id ndufa8
NC_035081.1	41984186	A	C	Silver Steelhead	gene_id rabgap1
NC_035081.1	42002126	G	C	Silver Steelhead	Others
NC_035081.1	42002707	A	G	Silver Steelhead	Others
NC_035081.1	42892219	C	T	Silver Steelhead	gene_id LOC110523953
NC_035081.1	43144634	A	G	Silver Steelhead	Others
NC_035081.1	43144724	C	G	Silver Steelhead	Others
NC_035081.1	43144747	T	G	Silver Steelhead	Others
NC_035081.1	43145060	A	G	Silver Steelhead	Others
NC_035081.1	43151738	G	A	Silver Steelhead	gene_id oaz1b
NC_035081.1	43341107	C	T	Silver Steelhead	gene_id LOC110523963
NC_035081.1	43517236	A	C	Silver Steelhead	gene_id LOC110523965
NC_035081.1	43524284	A	T	Silver Steelhead	gene_id LOC110523965
NC_035081.1	43529629	T	C	Silver Steelhead	gene_id LOC110523965
NC_035081.1	43529826	A	G	Silver Steelhead	gene_id LOC110523965
NC_035081.1	43739185	C	T	Silver Steelhead	gene_id nop14
NC_035081.1	43739190	C	T	Silver Steelhead	gene_id nop14
NC_035081.1	44933655	T	C	Silver Steelhead	gene_id sec16a
NC_035081.1	46000380	A	C	Silver Steelhead	gene_id psmd5
NC_035081.1	46000824	G	A	Silver Steelhead	gene_id psmd5
NC_035081.1	46000962	C	A	Silver Steelhead	gene_id psmd5
NC_035081.1	47741783	T	A	Silver Steelhead	gene_id LOC110524004
NC_035081.1	47741785	T	A	Silver Steelhead	gene_id LOC110524004
NC_035081.1	47741867	C	T	Silver Steelhead	gene_id LOC110524004
NC_035081.1	48623027	G	A	Silver Steelhead	gene_id LOC110524014
NC_035081.1	48716571	T	A	Silver Steelhead	gene_id LOC110524019
NC_035081.1	49885469	C	T	Silver Steelhead	gene_id LOC110524026
NC_035081.1	49886503	A	G	Born	gene_id LOC110524026
NC_035081.1	49890576	G	A	Silver Steelhead	gene_id LOC110524026
NC_035081.1	49895956	T	C	Silver Steelhead	gene_id LOC110524026
NC_035081.1	49901032	A	G	Silver Steelhead	gene_id LOC110524026
NC_035081.1	50347782	G	C	Silver Steelhead	gene_id LOC110524032
NC_035081.1	51419588	C	T	Silver Steelhead	gene_id LOC110524063
NC_035081.1	51419693	C	T	Silver Steelhead	gene_id LOC110524063
NC_035081.1	52615497	A	T	Silver Steelhead	gene_id LOC110524085
NC_035081.1	53033821	T	A	Silver Steelhead	Others
NC_035081.1	53355034	T	A	Silver Steelhead	gene_id LOC100136253
NC_035081.1	53355095	G	T	Silver Steelhead	gene_id LOC100136253
NC_035081.1	53355420	C	T	Silver Steelhead	gene_id LOC100136253
NC_035081.1	53355467	T	G	Silver Steelhead	gene_id LOC100136253
NC_035081.1	53355684	A	G	Silver Steelhead	gene_id LOC100136253
NC_035081.1	53355784	T	C	Silver Steelhead	gene_id LOC100136253
NC_035081.1	53356286	T	C	Silver Steelhead	gene_id LOC100136253
NC_035081.1	53356431	A	C	Silver Steelhead	gene_id LOC100136253
NC_035081.1	53360101	C	T	Silver Steelhead	gene_id LOC100136253
NC_035081.1	53360185	C	T	Silver Steelhead	gene_id LOC100136253
NC_035081.1	53361439	G	T	Silver Steelhead	Others
NC_035081.1	53363282	C	T	Silver Steelhead	Others
NC_035081.1	53437232	C	T	Silver Steelhead	gene_id LOC110524106
NC_035081.1	53437362	G	T	Silver Steelhead	gene_id LOC110524106
NC_035081.1	53526194	A	G	Silver Steelhead	gene_id LOC110524110
NC_035081.1	53549368	C	T	Silver Steelhead	gene_id LOC110524109
NC_035081.1	53549739	G	A	Silver Steelhead	gene_id LOC110524109
NC_035081.1	53549742	T	C	Silver Steelhead	gene_id LOC110524109
NC_035081.1	53590309	A	G	Silver Steelhead	gene_id c5h19orf25
NC_035081.1	53862885	C	T	Silver Steelhead	gene_id LOC110524120
NC_035081.1	53863174	C	T	Silver Steelhead	gene_id LOC110524120
NC_035081.1	53863461	A	G	Born	gene_id LOC110524120
NC_035081.1	53864006	T	G	Silver Steelhead	gene_id LOC110524120
NC_035081.1	53864577	A	T	Silver Steelhead	gene_id LOC110524120
NC_035081.1	53864666	A	T	Silver Steelhead	gene_id LOC110524120
NC_035081.1	53864667	C	A	Silver Steelhead	gene_id LOC110524120
NC_035081.1	54129713	T	C	Silver Steelhead	gene_id LOC110524127
NC_035081.1	54473289	G	A	Silver Steelhead	gene_id LOC110524135
NC_035081.1	54473512	C	A	Silver Steelhead	gene_id LOC110524135
NC_035081.1	54473600	A	G	Silver Steelhead	gene_id LOC110524135
NC_035081.1	54473637	T	A	Silver Steelhead	gene_id LOC110524135
NC_035081.1	54473788	C	A	Silver Steelhead	gene_id LOC110524135
NC_035081.1	54473947	C	T	Silver Steelhead	gene_id LOC110524135
NC_035081.1	54474160	T	A	Silver Steelhead	gene_id LOC110524135
NC_035081.1	54577717	G	A	Silver Steelhead	Others
NC_035081.1	54610945	A	G	Silver Steelhead	gene_id LOC110524139
NC_035081.1	54612890	T	G	Silver Steelhead	gene_id LOC110524139
NC_035081.1	55129101	C	G	Silver Steelhead	gene_id LOC110524155
NC_035081.1	55278042	T	C	Silver Steelhead	gene_id LOC110524164
NC_035081.1	55280921	C	T	Silver Steelhead	gene_id LOC110524164
NC_035081.1	55284689	A	T	Silver Steelhead	gene_id LOC110524164
NC_035081.1	55286005	G	C	Silver Steelhead	gene_id LOC110524164
NC_035081.1	55403563	C	T	Silver Steelhead	gene_id ndufa7
NC_035081.1	55406246	T	C	Silver Steelhead	gene_id ndufa7
NC_035081.1	55406311	A	G	Silver Steelhead	gene_id ndufa7
NC_035081.1	55499351	T	C	Silver Steelhead	gene_id LOC110524172
NC_035081.1	55869152	C	T	Born	gene_id LOC110524180
NC_035081.1	55869599	C	T	Silver Steelhead	gene_id LOC110524180
NC_035081.1	55870774	A	T	Silver Steelhead	gene_id LOC110524180
NC_035081.1	55970559	T	C	Born	gene_id LOC110524183
NC_035081.1	55975480	C	A	Born	gene_id LOC110524184
NC_035081.1	55975481	G	A	Silver Steelhead	gene_id LOC110524184
NC_035081.1	55975602	C	T	Born	gene_id LOC110524184
NC_035081.1	56104887	T	G	Silver Steelhead	gene_id LOC110524186
NC_035081.1	56105011	G	C	Silver Steelhead	gene_id LOC110524186
NC_035081.1	56105651	C	A	Silver Steelhead	gene_id LOC110524186
NC_035081.1	56106880	G	T	Silver Steelhead	gene_id LOC110524186
NC_035081.1	56107106	T	G	Silver Steelhead	gene_id LOC110524186
NC_035081.1	56107318	C	T	Silver Steelhead	gene_id LOC110524186
NC_035081.1	56107338	G	T	Silver Steelhead	gene_id LOC110524186
NC_035081.1	56107437	G	A	Born	gene_id LOC110524186
NC_035081.1	56107473	G	A	Silver Steelhead	gene_id LOC110524186
NC_035081.1	56165779	G	A	Silver Steelhead	gene_id LOC110524187
NC_035081.1	56165780	T	A	Silver Steelhead	gene_id LOC110524187
NC_035081.1	56217210	A	G	Silver Steelhead	gene_id cope
NC_035081.1	56250604	C	T	Born	gene_id LOC110524192
NC_035081.1	56278328	T	A	Born	gene_id LOC110524193
NC_035081.1	56278568	T	C	Silver Steelhead	gene_id LOC110524193
NC_035081.1	56466168	C	T	Silver Steelhead	gene_id LOC110524202
NC_035081.1	56477849	C	T	Silver Steelhead	gene_id LOC110524203
NC_035081.1	56612436	T	G	Silver Steelhead	gene_id LOC110524206
NC_035081.1	56612442	C	A	Silver Steelhead	gene_id LOC110524206
NC_035081.1	56625784	T	C	Silver Steelhead	gene_id LOC110524206
NC_035081.1	56663490	C	T	Silver Steelhead	gene_id LOC110524204
NC_035081.1	56663957	C	T	Silver Steelhead	gene_id LOC110524204
NC_035081.1	56671053	A	G	Silver Steelhead	Others
NC_035081.1	56671542	C	T	Silver Steelhead	gene_id LOC110524208
NC_035081.1	56671770	C	T	Silver Steelhead	gene_id LOC110524208
NC_035081.1	56678515	G	A	Silver Steelhead	gene_id LOC110524208
NC_035081.1	56681198	T	C	Silver Steelhead	gene_id LOC110524208
NC_035081.1	56681352	G	T	Silver Steelhead	gene_id LOC110524208
NC_035081.1	56681505	T	C	Silver Steelhead	gene_id LOC110524208
NC_035081.1	56783183	G	T	Silver Steelhead	Others
NC_035081.1	56783206	T	C	Silver Steelhead	Others
NC_035081.1	56783306	T	G	Silver Steelhead	Others
NC_035081.1	56784098	T	C	Silver Steelhead	gene_id lpl
NC_035081.1	56784753	G	T	Silver Steelhead	gene_id lpl
NC_035081.1	56871480	G	A	Silver Steelhead	gene_id LOC110524211
NC_035081.1	56871571	C	A	Silver Steelhead	gene_id LOC110524211
NC_035081.1	56872462	C	T	Silver Steelhead	gene_id LOC110524211
NC_035081.1	56872547	T	A	Silver Steelhead	gene_id LOC110524211, gene_id LOC110524214
NC_035081.1	56883851	C	T	Silver Steelhead	gene_id LOC110524213
NC_035081.1	56944061	A	C	Silver Steelhead	gene_id LOC110524218
NC_035081.1	56981823	G	A	Silver Steelhead	gene_id LOC110524219
NC_035081.1	56981919	G	A	Born	gene_id LOC110524219
NC_035081.1	56982003	A	G	Silver Steelhead	gene_id LOC110524219
NC_035081.1	56982115	G	T	Silver Steelhead	gene_id LOC110524219
NC_035081.1	56982116	A	T	Born	gene_id LOC110524219
NC_035081.1	56982302	G	A	Born	gene_id LOC110524219
NC_035081.1	56982478	A	G	Born	gene_id LOC110524219
NC_035081.1	56982501	T	G	Born	gene_id LOC110524219
NC_035081.1	56982545	G	T	Silver Steelhead	gene_id LOC110524219
NC_035081.1	56982737	A	G	Born	gene_id LOC110524219
NC_035081.1	56982820	C	T	Born	gene_id LOC110524219
NC_035081.1	56982986	T	A	Silver Steelhead	gene_id LOC110524219
NC_035081.1	56983045	G	T	Silver Steelhead	gene_id LOC110524219
NC_035081.1	57387794	T	A	Silver Steelhead	gene_id LOC110524230
NC_035081.1	57417622	T	C	Silver Steelhead	gene_id LOC110524234
NC_035081.1	57566109	T	G	Silver Steelhead	gene_id LOC110524240
NC_035081.1	57566188	G	A	Silver Steelhead	gene_id LOC110524240
NC_035081.1	57566296	C	T	Silver Steelhead	gene_id LOC110524240
NC_035081.1	57566406	A	T	Silver Steelhead	gene_id LOC110524240
NC_035081.1	57566545	C	T	Born	gene_id LOC110524240
NC_035081.1	57567447	G	A	Silver Steelhead	gene_id LOC110524240
NC_035081.1	57567858	G	T	Silver Steelhead	gene_id LOC110524240
NC_035081.1	57568462	G	A	Born	gene_id LOC110524240
NC_035081.1	57569053	C	T	Born	gene_id LOC110524240
NC_035081.1	57570510	A	G	Silver Steelhead	gene_id LOC110524240
NC_035081.1	57570867	A	G	Silver Steelhead	gene_id LOC110524240
NC_035081.1	57571425	C	T	Silver Steelhead	gene_id LOC110524240
NC_035081.1	57627658	A	G	Silver Steelhead	gene_id LOC110524243
NC_035081.1	57627925	T	C	Silver Steelhead	gene_id LOC110524243
NC_035081.1	57627977	G	T	Silver Steelhead	gene_id LOC110524243
NC_035081.1	57628325	C	G	Silver Steelhead	gene_id LOC110524243
NC_035081.1	57629146	A	T	Silver Steelhead	gene_id LOC110524243
NC_035081.1	58509606	T	G	Silver Steelhead	gene_id LOC110524260
NC_035081.1	58509879	G	A	Silver Steelhead	gene_id LOC110524260
NC_035081.1	58509942	T	A	Silver Steelhead	gene_id LOC110524260
NC_035081.1	58517434	G	A	Silver Steelhead	gene_id LOC110524259
NC_035081.1	58517614	C	G	Silver Steelhead	gene_id LOC110524259
NC_035081.1	58518755	G	A	Silver Steelhead	Others
NC_035081.1	58518792	C	T	Silver Steelhead	Others
NC_035081.1	58519600	G	A	Silver Steelhead	Others
NC_035081.1	58519819	T	C	Silver Steelhead	gene_id LOC110524259
NC_035081.1	58519895	G	A	Born	gene_id LOC110524259
NC_035081.1	58521459	G	A	Silver Steelhead	gene_id LOC110524259
NC_035081.1	58521667	G	A	Silver Steelhead	gene_id LOC110524259
NC_035081.1	58826897	G	C	Silver Steelhead	Others
NC_035081.1	58835748	C	T	Silver Steelhead	gene_id LOC110524268
NC_035081.1	58837423	G	A	Silver Steelhead	gene_id LOC110524268
NC_035081.1	58837464	G	C	Silver Steelhead	gene_id LOC110524268
NC_035081.1	58837476	C	T	Silver Steelhead	gene_id LOC110524268
NC_035081.1	58837512	G	T	Silver Steelhead	gene_id LOC110524268
NC_035081.1	58837524	C	A	Silver Steelhead	gene_id LOC110524268
NC_035081.1	58840810	A	T	Silver Steelhead	gene_id LOC110524268
NC_035081.1	58840884	C	T	Silver Steelhead	gene_id LOC110524268
NC_035081.1	59137336	A	G	Silver Steelhead	Others
NC_035081.1	59137431	T	C	Silver Steelhead	Others
NC_035081.1	59138811	C	T	Silver Steelhead	Others
NC_035081.1	59139166	C	A	Silver Steelhead	Others
NC_035081.1	59139197	A	C	Silver Steelhead	Others
NC_035081.1	59139444	T	A	Born	Others
NC_035081.1	59139491	T	C	Silver Steelhead	Others
NC_035081.1	59139492	G	T	Silver Steelhead	Others
NC_035081.1	59139704	A	G	Silver Steelhead	gene_id LOC110524274
NC_035081.1	59140212	A	G	Silver Steelhead	gene_id LOC110524274
NC_035081.1	59140222	C	A	Silver Steelhead	gene_id LOC110524274
NC_035081.1	59145388	G	A	Silver Steelhead	gene_id LOC110524275
NC_035081.1	59148155	T	A	Silver Steelhead	gene_id LOC110524277
NC_035081.1	59591999	C	T	Silver Steelhead	gene_id LOC110524284
NC_035081.1	59704990	C	A	Born	Others
NC_035081.1	59780163	G	A	Born	gene_id LOC110524297
NC_035081.1	60056821	A	G	Silver Steelhead	Others
NC_035081.1	60169411	C	T	Silver Steelhead	gene_id LOC110524309
NC_035081.1	61180625	T	A	Silver Steelhead	gene_id LOC110524334
NC_035081.1	61248823	A	C	Silver Steelhead	gene_id LOC110524337
NC_035081.1	61256521	T	A	Born	gene_id LOC110524336
NC_035081.1	61256564	A	G	Silver Steelhead	gene_id LOC110524336
NC_035081.1	61256794	T	G	Silver Steelhead	gene_id LOC110524336
NC_035081.1	61256941	G	A	Silver Steelhead	gene_id LOC110524336
NC_035081.1	61257167	T	C	Silver Steelhead	gene_id LOC110524336
NC_035081.1	61259804	G	T	Silver Steelhead	Others
NC_035081.1	61262529	G	A	Silver Steelhead	gene_id LOC110524336
NC_035081.1	61263718	T	C	Silver Steelhead	gene_id LOC110524336
NC_035081.1	61901099	G	A	Silver Steelhead	gene_id LOC110524358
NC_035081.1	61901285	G	A	Silver Steelhead	gene_id LOC110524358
NC_035081.1	61901679	C	A	Silver Steelhead	gene_id LOC110524358
NC_035081.1	61902627	T	G	Silver Steelhead	gene_id LOC110524358
NC_035081.1	62378423	G	A	Silver Steelhead	gene_id LOC110524371
NC_035081.1	62383778	C	A	Silver Steelhead	gene_id LOC110524371
NC_035081.1	62383791	G	C	Silver Steelhead	gene_id LOC110524371
NC_035081.1	62428247	G	T	Silver Steelhead	gene_id LOC110524374
NC_035081.1	62428253	T	C	Silver Steelhead	gene_id LOC110524374
NC_035081.1	62429813	G	A	Silver Steelhead	gene_id LOC110524374
NC_035081.1	62525565	C	A	Silver Steelhead	gene_id LOC110524377
NC_035081.1	62525861	C	T	Silver Steelhead	gene_id LOC110524377
NC_035081.1	62527766	C	T	Silver Steelhead	gene_id LOC110524377
NC_035081.1	62810488	C	A	Born	Others
NC_035081.1	62959641	C	T	Silver Steelhead	gene_id LOC110524392
NC_035081.1	62974355	C	T	Silver Steelhead	gene_id LOC110524394
NC_035081.1	62974529	C	A	Silver Steelhead	gene_id LOC110524394
NC_035081.1	62974697	C	A	Silver Steelhead	gene_id LOC110524394
NC_035081.1	62974781	A	C	Silver Steelhead	gene_id LOC110524394
NC_035081.1	62974785	T	G	Silver Steelhead	gene_id LOC110524394
NC_035081.1	62975107	G	C	Silver Steelhead	gene_id LOC110524394
NC_035081.1	62975514	A	T	Born	gene_id cep19
NC_035081.1	62975602	A	G	Silver Steelhead	gene_id cep19
NC_035081.1	63982535	C	A	Born	gene_id lrrc40
NC_035081.1	65229553	A	T	Silver Steelhead	gene_id LOC110524433
NC_035081.1	65233996	G	A	Silver Steelhead	Others
NC_035081.1	65234002	A	T	Silver Steelhead	Others
NC_035081.1	65234398	A	G	Silver Steelhead	Others
NC_035081.1	65236350	T	G	Silver Steelhead	gene_id LOC110524433
NC_035081.1	65238009	T	C	Silver Steelhead	gene_id LOC110524433
NC_035081.1	65238382	G	A	Born	gene_id LOC110524433
NC_035081.1	65244100	G	A	Born	gene_id LOC110524433
NC_035081.1	65931877	G	T	Silver Steelhead	gene_id LOC110524451
NC_035081.1	67266100	G	T	Silver Steelhead	Others
NC_035081.1	67266402	A	G	Silver Steelhead	Others
NC_035081.1	67481116	C	A	Silver Steelhead	gene_id LOC110524481
NC_035081.1	67481278	A	G	Silver Steelhead	gene_id LOC110524481
NC_035081.1	67485055	A	G	Silver Steelhead	gene_id LOC110524481
NC_035081.1	67495064	G	A	Silver Steelhead	gene_id LOC110524481
NC_035081.1	67567174	C	T	Silver Steelhead	gene_id pfas
NC_035081.1	69214530	C	A	Silver Steelhead	gene_id LOC110524524
NC_035081.1	70970613	C	G	Silver Steelhead	gene_id LOC110524565
NC_035081.1	70971667	A	G	Silver Steelhead	gene_id LOC110524565
NC_035081.1	70981452	A	C	Silver Steelhead	gene_id LOC110524564
NC_035081.1	70981886	C	T	Silver Steelhead	gene_id LOC110524564
NC_035081.1	70984703	T	C	Silver Steelhead	gene_id LOC110524564
NC_035081.1	70986073	G	C	Silver Steelhead	gene_id LOC110524564
NC_035081.1	71100948	G	A	Silver Steelhead	gene_id LOC110524571, gene_id LOC110524570
NC_035081.1	71103070	T	C	Silver Steelhead	gene_id LOC110524570
NC_035081.1	71149095	G	T	Silver Steelhead	gene_id LOC110524572
NC_035081.1	71149308	G	A	Silver Steelhead	gene_id LOC110524572
NC_035081.1	71149401	T	G	Silver Steelhead	gene_id LOC110524572
NC_035081.1	71149439	A	T	Silver Steelhead	gene_id LOC110524572
NC_035081.1	71150573	C	T	Silver Steelhead	gene_id LOC110524572
NC_035081.1	71542560	C	T	Silver Steelhead	gene_id LOC110524579
NC_035081.1	71542940	G	A	Silver Steelhead	gene_id LOC110524579
NC_035081.1	72503289	T	C	Silver Steelhead	gene_id LOC110524586
NC_035081.1	72503566	A	T	Born	gene_id LOC110524586
NC_035081.1	72503720	A	G	Silver Steelhead	gene_id LOC110524586
NC_035081.1	72504103	A	C	Silver Steelhead	gene_id LOC110524586
NC_035081.1	72504278	T	A	Silver Steelhead	gene_id LOC110524586
NC_035081.1	73533554	C	T	Silver Steelhead	gene_id LOC110524610
NC_035081.1	75024771	C	T	Silver Steelhead	gene_id LOC110524636
NC_035081.1	78955753	T	G	Silver Steelhead	gene_id LOC110524693
NC_035081.1	78995011	A	G	Silver Steelhead	gene_id tmco1
NC_035081.1	79000873	G	A	Silver Steelhead	gene_id aldh9a1
NC_035081.1	79022552	T	G	Silver Steelhead	gene_id aldh9a1
NC_035081.1	79074833	A	G	Silver Steelhead	gene_id LOC110524697
NC_035081.1	79075784	A	C	Silver Steelhead	gene_id LOC110524699
NC_035081.1	79092650	T	A	Silver Steelhead	gene_id LOC110524701
NC_035081.1	79092823	G	A	Silver Steelhead	gene_id LOC110524701
NC_035081.1	79093037	T	C	Silver Steelhead	gene_id LOC110524701
NC_035081.1	79093591	A	G	Silver Steelhead	gene_id LOC110524701
NC_035081.1	79095814	G	C	Born	gene_id LOC110524701
NC_035081.1	79116446	T	A	Silver Steelhead	gene_id LOC110524700
NC_035081.1	79116453	C	T	Silver Steelhead	gene_id LOC110524700
NC_035081.1	79116979	G	A	Silver Steelhead	gene_id LOC110524700
NC_035081.1	79249510	C	T	Silver Steelhead	gene_id stxbp3
NC_035081.1	79606649	A	C	Born	gene_id LOC110524713
NC_035081.1	80243565	A	G	Silver Steelhead	gene_id LOC110524723
NC_035081.1	80244036	A	G	Born	gene_id LOC110524723
NC_035081.1	80244304	T	C	Silver Steelhead	gene_id LOC110524723
NC_035081.1	80824785	G	T	Silver Steelhead	gene_id jak1
NC_035081.1	80833454	G	A	Born	gene_id jak1
NC_035081.1	80835032	G	A	Silver Steelhead	Others
NC_035081.1	80835215	G	T	Silver Steelhead	Others
NC_035081.1	81426188	G	A	Born	gene_id LOC110524738
NC_035081.1	81776861	T	A	Silver Steelhead	Others
NC_035081.1	82556952	G	C	Born	gene_id LOC110524756
NC_035081.1	82560906	C	T	Silver Steelhead	gene_id orc1
NC_035081.1	83709681	T	A	Silver Steelhead	gene_id trmt1l
NC_035081.1	83790116	A	G	Born	gene_id ivns1abp
NC_035081.1	84097201	G	T	Born	Others
NC_035081.1	84853456	T	C	Born	gene_id LOC110524785
NC_035081.1	85380589	A	T	Born	gene_id LOC110524796
NC_035081.1	85392375	C	T	Born	gene_id LOC110524796
NC_035081.1	85394748	G	A	Silver Steelhead	gene_id LOC110524796
NC_035081.1	85399927	C	A	Silver Steelhead	gene_id LOC110524796
NC_035081.1	85555133	G	A	Silver Steelhead	Others
NC_035081.1	85555589	C	T	Silver Steelhead	Others
NC_035081.1	85555790	G	T	Born	gene_id plvap
NC_035081.1	85556012	G	A	Silver Steelhead	gene_id plvap
NC_035081.1	85556044	T	C	Born	gene_id plvap
NC_035081.1	85558253	T	C	Born	gene_id plvap
NC_035081.1	85761974	C	T	Silver Steelhead	Others
NC_035081.1	86189305	A	G	Silver Steelhead	gene_id ncbp2
NC_035081.1	86191129	A	G	Silver Steelhead	gene_id ncbp2
NC_035081.1	86191225	C	T	Born	gene_id ncbp2
NC_035081.1	86478016	C	T	Silver Steelhead	gene_id LOC110524830
NC_035081.1	86478037	C	T	Silver Steelhead	gene_id LOC110524830
NC_035081.1	86478092	C	T	Born	gene_id LOC110524830
NC_035081.1	86590999	G	A	Silver Steelhead	Others
NC_035081.1	86593433	T	C	Silver Steelhead	gene_id lmnb2
NC_035081.1	86596016	G	A	Silver Steelhead	Others
NC_035081.1	86600140	G	A	Silver Steelhead	gene_id lmnb2
NC_035081.1	86628167	C	T	Silver Steelhead	gene_id lonp1
NC_035081.1	86701146	C	G	Born	Others
NC_035081.1	87012206	G	T	Born	gene_id LOC110524842
NC_035081.1	87095521	C	T	Born	Others
NC_035081.1	88748698	G	A	Silver Steelhead	gene_id LOC110524859
NC_035081.1	89556882	G	A	Born	gene_id hdlbp
NC_035081.1	89749463	C	T	Silver Steelhead	gene_id dtymk
NC_035081.1	89750221	A	T	Born	gene_id dtymk
NC_035081.1	89757693	T	A	Born	gene_id dtymk
NC_035081.1	90052206	G	T	Silver Steelhead	Others
NC_035081.1	90052275	A	G	Silver Steelhead	Others
NC_035081.1	90052454	C	G	Silver Steelhead	Others
NC_035081.1	90053394	C	T	Silver Steelhead	Others
NC_035081.1	91179162	G	A	Born	gene_id LOC110524889
NC_035081.1	91179230	C	T	Born	gene_id LOC110524889
NC_035081.1	91179344	G	A	Born	gene_id LOC110524889
NC_035081.1	91179419	G	A	Silver Steelhead	gene_id LOC110524889
NC_035081.1	91179439	C	G	Silver Steelhead	gene_id LOC110524889
NC_035081.1	91179772	T	A	Silver Steelhead	gene_id LOC110524889
NC_035081.1	91179773	C	T	Silver Steelhead	gene_id LOC110524889
NC_035081.1	92003982	C	A	Silver Steelhead	gene_id tomm70
NC_035081.1	92005875	G	A	Silver Steelhead	Others
NC_035082.1	1657956	G	A	Silver Steelhead	Others
NC_035082.1	1723181	T	A	Born	gene_id LOC110525148
NC_035082.1	1723384	T	C	Silver Steelhead	gene_id LOC110525148
NC_035082.1	2557777	A	G	Silver Steelhead	Others
NC_035082.1	2595101	A	G	Born	gene_id mtmr12
NC_035082.1	5339178	C	T	Silver Steelhead	gene_id LOC110525212
NC_035082.1	6310722	A	G	Silver Steelhead	gene_id LOC110525224
NC_035082.1	6530060	G	A	Born	gene_id bri3bp
NC_035082.1	6531329	T	C	Born	gene_id bri3bp
NC_035082.1	6532222	T	C	Born	Others
NC_035082.1	6532307	G	A	Silver Steelhead	Others
NC_035082.1	6532326	C	T	Silver Steelhead	Others
NC_035082.1	7597062	C	T	Born	gene_id me2
NC_035082.1	7597151	C	A	Born	gene_id me2
NC_035082.1	7597407	C	T	Born	gene_id me2
NC_035082.1	7597619	G	T	Born	gene_id me2
NC_035082.1	7664266	G	A	Silver Steelhead	gene_id LOC110525244
[truncated: 6,668 more rows]

## Sheet: A1_SNPs_Heart
Putative SNPs detected between both strains in heart tissue (according to Analysis 1)
Chromosome	Position	Ref	Alt	Variant.Strain	gene_id
NC_035077.1	3585065	C	T	Born	gene_id LOC100135911
NC_035077.1	3585086	G	T	Born	gene_id LOC100135911
NC_035077.1	3587431	C	G	Silver Steelhead	gene_id LOC100135911
NC_035077.1	3591498	A	G	Silver Steelhead	gene_id LOC100135911
NC_035077.1	5190034	A	C	Born	Others
NC_035077.1	5190482	T	G	Silver Steelhead	Others
NC_035077.1	5551150	A	G	Born	gene_id psmd1
NC_035077.1	5604402	G	A	Silver Steelhead	gene_id psmd1
NC_035077.1	5952010	C	A	Born	Others
NC_035077.1	5952064	T	C	Silver Steelhead	Others
NC_035077.1	6561068	G	A	Silver Steelhead	Others
NC_035077.1	6561145	C	T	Silver Steelhead	Others
NC_035077.1	6561213	G	A	Silver Steelhead	Others
NC_035077.1	6561517	T	G	Silver Steelhead	Others
NC_035077.1	6561527	C	A	Silver Steelhead	Others
NC_035077.1	6566839	G	C	Silver Steelhead	gene_id LOC110533192
NC_035077.1	6567331	C	T	Silver Steelhead	gene_id LOC110533192
NC_035077.1	6574862	C	A	Silver Steelhead	gene_id LOC110533192
NC_035077.1	6586737	C	T	Born	gene_id LOC110533192
NC_035077.1	6590584	A	C	Silver Steelhead	gene_id LOC110533192
NC_035077.1	9091856	T	G	Born	gene_id tnni3k
NC_035077.1	9095857	A	C	Born	gene_id tnni3k
NC_035077.1	9095861	T	G	Born	gene_id tnni3k
NC_035077.1	11650419	G	A	Silver Steelhead	gene_id LOC110488652
NC_035077.1	11777638	C	T	Born	gene_id trmt13
NC_035077.1	11777639	T	A	Born	gene_id trmt13
NC_035077.1	13082787	T	C	Silver Steelhead	gene_id LOC110492606
NC_035077.1	13490842	C	T	Born	gene_id LOC110494221
NC_035077.1	13504190	C	G	Silver Steelhead	gene_id smim7
NC_035077.1	14565547	A	G	Silver Steelhead	gene_id LOC110497920
NC_035077.1	14565697	G	T	Born	gene_id LOC110497920
NC_035077.1	15283802	T	C	Born	gene_id LOC110501271
NC_035077.1	15283862	A	T	Silver Steelhead	gene_id LOC110501271
NC_035077.1	15285330	T	C	Silver Steelhead	gene_id LOC110501271
NC_035077.1	15497883	G	A	Silver Steelhead	gene_id fam32a
NC_035077.1	15498005	G	A	Silver Steelhead	gene_id fam32a
NC_035077.1	15506279	C	G	Silver Steelhead	gene_id LOC110501512
NC_035077.1	15507798	G	A	Born	gene_id LOC110501512
NC_035077.1	15626199	A	G	Born	gene_id LOC110501969
NC_035077.1	15626742	C	T	Born	gene_id LOC110501969
NC_035077.1	15627762	C	T	Silver Steelhead	gene_id LOC110501969
NC_035077.1	15630119	T	C	Born	gene_id LOC110501969
NC_035077.1	15689001	G	C	Born	gene_id LOC110502382
NC_035077.1	15689356	T	C	Silver Steelhead	gene_id LOC110502382
NC_035077.1	15985432	C	T	Born	gene_id LOC110503510
NC_035077.1	16011151	G	T	Silver Steelhead	gene_id LOC110503939
NC_035077.1	16011336	G	T	Silver Steelhead	gene_id LOC110503939
NC_035077.1	16011746	A	T	Silver Steelhead	gene_id LOC110503939
NC_035077.1	17002031	T	C	Born	gene_id LOC110505227
NC_035077.1	17136213	G	A	Silver Steelhead	gene_id LOC110506115
NC_035077.1	17781505	A	C	Born	gene_id LOC110532071
NC_035077.1	18037634	C	T	Born	gene_id LOC110507530
NC_035077.1	18123574	G	A	Silver Steelhead	gene_id LOC110507674
NC_035077.1	18357278	C	A	Born	gene_id LOC110508066
NC_035077.1	18357324	C	T	Born	gene_id LOC110508066
NC_035077.1	20535981	T	A	Silver Steelhead	gene_id LOC110511247
NC_035077.1	20536578	T	C	Silver Steelhead	gene_id LOC110511247
NC_035077.1	21115783	T	C	Silver Steelhead	Others
NC_035077.1	21302271	C	T	Born	Others
NC_035077.1	21308578	A	T	Born	Others
NC_035077.1	21313960	C	A	Silver Steelhead	gene_id LOC110515869, gene_id LOC110515744
NC_035077.1	21529005	G	A	Silver Steelhead	Others
NC_035077.1	21841817	T	C	Silver Steelhead	gene_id kiaa0513
NC_035077.1	21842102	G	A	Born	gene_id kiaa0513
NC_035077.1	24758522	C	G	Silver Steelhead	gene_id LOC110520365
NC_035077.1	25730171	T	A	Silver Steelhead	Others
NC_035077.1	25730191	T	A	Silver Steelhead	Others
NC_035077.1	25730387	G	A	Silver Steelhead	Others
NC_035077.1	25730677	C	A	Born	Others
NC_035077.1	25731152	C	G	Silver Steelhead	Others
NC_035077.1	25731160	A	C	Silver Steelhead	Others
NC_035077.1	25731200	G	T	Silver Steelhead	Others
NC_035077.1	28298902	C	T	Born	gene_id tspan3
NC_035077.1	28345215	A	T	Born	Others
NC_035077.1	28346152	G	A	Born	Others
NC_035077.1	28347651	T	C	Born	gene_id LOC110521169
NC_035077.1	28722411	G	A	Born	gene_id LOC110521263
NC_035077.1	28725948	C	T	Born	gene_id LOC110521263
NC_035077.1	28725990	G	C	Born	gene_id LOC110521263
NC_035077.1	28956316	A	C	Born	gene_id LOC110521435
NC_035077.1	28956380	T	A	Silver Steelhead	gene_id LOC110521435
NC_035077.1	29075592	A	G	Born	Others
NC_035077.1	29075636	A	T	Silver Steelhead	Others
NC_035077.1	29086729	T	C	Silver Steelhead	gene_id LOC110521431
NC_035077.1	29086973	G	A	Silver Steelhead	gene_id LOC110521431
NC_035077.1	29087029	C	T	Born	gene_id LOC110521431
NC_035077.1	29087307	C	T	Silver Steelhead	gene_id LOC110521431
NC_035077.1	29087313	C	T	Born	gene_id LOC110521431
NC_035077.1	29087495	C	T	Silver Steelhead	gene_id LOC110521431
NC_035077.1	29602875	C	T	Born	gene_id LOC110521511
NC_035077.1	30791235	C	A	Born	gene_id LOC110521627
NC_035077.1	30791412	G	A	Silver Steelhead	gene_id LOC110521627
NC_035077.1	30851197	T	A	Born	gene_id LOC110521736
NC_035077.1	31096118	T	C	Born	gene_id LOC110521734
NC_035077.1	32523325	T	C	Silver Steelhead	gene_id LOC110521997
NC_035077.1	32523649	G	A	Born	gene_id LOC110521997
NC_035077.1	32524174	G	A	Born	gene_id LOC110521997
NC_035077.1	34018008	C	G	Born	gene_id pdhx
NC_035077.1	36088588	C	T	Silver Steelhead	gene_id kip1
NC_035077.1	37277910	A	C	Born	gene_id LOC110522659
NC_035077.1	37299088	A	G	Silver Steelhead	gene_id sspn
NC_035077.1	37299361	T	G	Silver Steelhead	gene_id sspn
NC_035077.1	37798758	C	T	Silver Steelhead	gene_id ppfibp1
NC_035077.1	37799353	A	G	Born	gene_id ppfibp1, gene_id LOC110522807
NC_035077.1	39417555	C	T	Silver Steelhead	gene_id LOC110523110
NC_035077.1	39457473	T	C	Born	gene_id LOC110523110
NC_035077.1	39475889	C	A	Silver Steelhead	gene_id LOC110523110
NC_035077.1	40881291	A	T	Silver Steelhead	gene_id LOC110523440
NC_035077.1	40883929	T	G	Silver Steelhead	gene_id LOC110523440
NC_035077.1	41955988	G	T	Silver Steelhead	gene_id LOC110523743
NC_035077.1	42101921	G	A	Silver Steelhead	gene_id LOC110523812
NC_035077.1	42135030	C	T	Silver Steelhead	gene_id LOC110523834
NC_035077.1	42135800	G	A	Born	gene_id LOC110523834
NC_035077.1	42136203	C	T	Silver Steelhead	gene_id LOC110523834
NC_035077.1	42141399	T	G	Silver Steelhead	Others
NC_035077.1	42153099	C	T	Born	gene_id LOC110523834
NC_035077.1	43341458	C	G	Silver Steelhead	gene_id LOC110524008
NC_035077.1	43342229	G	C	Born	gene_id LOC110524008
NC_035077.1	43391492	C	T	Silver Steelhead	gene_id LOC110524008
NC_035077.1	43392851	C	A	Silver Steelhead	gene_id LOC110524008
NC_035077.1	43395347	C	T	Born	gene_id LOC110524008
NC_035077.1	43395368	G	T	Born	gene_id LOC110524008
NC_035077.1	43415055	C	T	Silver Steelhead	gene_id LOC110524008
NC_035077.1	43425011	G	C	Silver Steelhead	gene_id LOC110524008, gene_id LOC110524015
NC_035077.1	43425390	G	A	Silver Steelhead	gene_id LOC110524008, gene_id LOC110524015
NC_035077.1	43497883	A	G	Born	Others
NC_035077.1	43498804	T	C	Silver Steelhead	Others
NC_035077.1	43498966	A	G	Silver Steelhead	Others
NC_035077.1	43505043	T	C	Silver Steelhead	gene_id LOC110524028
NC_035077.1	43505381	C	T	Silver Steelhead	gene_id LOC110524028
NC_035077.1	43505690	C	T	Silver Steelhead	gene_id LOC110524028
NC_035077.1	45103777	C	G	Born	gene_id cttnbp2
NC_035077.1	45308038	A	G	Silver Steelhead	gene_id LOC110524359
NC_035077.1	45463878	A	T	Silver Steelhead	Others
NC_035077.1	45463925	T	C	Silver Steelhead	Others
NC_035077.1	45464448	T	G	Silver Steelhead	Others
NC_035077.1	45464564	G	A	Born	Others
NC_035077.1	45464646	T	G	Silver Steelhead	Others
NC_035077.1	45464670	T	G	Silver Steelhead	Others
NC_035077.1	45464776	A	G	Silver Steelhead	Others
NC_035077.1	45467347	T	A	Silver Steelhead	gene_id cav1
NC_035077.1	45505226	T	A	Silver Steelhead	gene_id cav2
NC_035077.1	45505245	T	G	Silver Steelhead	gene_id cav2
NC_035077.1	46264156	G	A	Born	gene_id LOC110524413
NC_035077.1	48157645	C	A	Silver Steelhead	gene_id LOC110524599
NC_035077.1	49048873	T	G	Silver Steelhead	gene_id LOC110524730
NC_035077.1	49062904	C	A	Silver Steelhead	gene_id LOC110524730
NC_035077.1	49381872	G	T	Born	gene_id LOC110524847
NC_035077.1	49385346	C	T	Born	gene_id LOC110524847
NC_035077.1	49401500	A	G	Silver Steelhead	gene_id LOC110524847
NC_035077.1	49401540	C	T	Silver Steelhead	gene_id LOC110524847
NC_035077.1	49401706	G	A	Silver Steelhead	gene_id LOC110524847
NC_035077.1	49401729	A	T	Silver Steelhead	gene_id LOC110524847
NC_035077.1	49523964	G	T	Born	gene_id LOC110524937
NC_035077.1	49655334	G	A	Born	Others
NC_035077.1	54951194	G	A	Born	Others
NC_035077.1	54958459	C	A	Born	gene_id LOC110525667
NC_035077.1	55259493	C	T	Born	gene_id LOC110525695
NC_035077.1	56216568	G	T	Born	gene_id LOC110525977
NC_035077.1	56229890	C	G	Silver Steelhead	gene_id LOC110525977
NC_035077.1	57473987	C	G	Born	gene_id lrrfip2
NC_035077.1	57473988	T	A	Born	gene_id lrrfip2
NC_035077.1	57482574	A	G	Born	gene_id lrrfip2
NC_035077.1	57490751	C	T	Born	gene_id lrrfip2
NC_035077.1	57629029	A	G	Silver Steelhead	gene_id LOC110526243
NC_035077.1	57631350	C	T	Born	gene_id LOC110526243
NC_035077.1	57740264	G	A	Born	gene_id tial1
NC_035077.1	57772622	A	C	Born	Others
NC_035077.1	57773954	A	C	Born	Others
NC_035077.1	57832017	C	T	Silver Steelhead	gene_id LOC110526329
NC_035077.1	57986641	A	G	Born	gene_id LOC110526371
NC_035077.1	57986854	C	T	Born	gene_id LOC110526371
NC_035077.1	57986858	T	G	Silver Steelhead	gene_id LOC110526371
NC_035077.1	57986917	C	T	Born	gene_id LOC110526371
NC_035077.1	58004973	T	G	Silver Steelhead	gene_id LOC110526377
NC_035077.1	58005584	A	G	Born	gene_id LOC110526377
NC_035077.1	58006810	T	G	Silver Steelhead	gene_id LOC110526377
NC_035077.1	58013520	T	A	Born	gene_id LOC110526377
NC_035077.1	58015318	T	G	Silver Steelhead	gene_id LOC110526377
NC_035077.1	58054411	G	A	Silver Steelhead	gene_id LOC110526377
NC_035077.1	58473801	A	G	Born	gene_id LOC110526511
NC_035077.1	58479854	A	T	Silver Steelhead	gene_id LOC110526511
NC_035077.1	61343827	G	A	Born	gene_id calm2
NC_035077.1	61344486	A	G	Silver Steelhead	gene_id calm2
NC_035077.1	61539750	G	A	Silver Steelhead	gene_id thada
NC_035077.1	61543748	C	T	Born	gene_id thada
NC_035077.1	61582772	C	A	Born	gene_id zfp36l2
NC_035077.1	63485144	C	A	Silver Steelhead	gene_id LOC110527584
NC_035077.1	63889989	C	T	Born	Others
NC_035077.1	63890498	C	A	Born	Others
NC_035077.1	63890508	C	T	Born	Others
NC_035077.1	63890620	T	G	Born	Others
NC_035077.1	63890951	A	T	Born	Others
NC_035077.1	63891271	T	A	Born	Others
NC_035077.1	63891301	A	C	Born	Others
NC_035077.1	63891370	T	C	Born	Others
NC_035077.1	63891528	T	C	Born	Others
NC_035077.1	63891691	A	G,*	Born	Others
NC_035077.1	63891712	G	A	Born	Others
NC_035077.1	63891924	G	C	Born	Others
NC_035077.1	63891925	C	T	Born	Others
NC_035077.1	63891961	G	A	Born	Others
NC_035077.1	63892059	C	T	Born	Others
NC_035077.1	63892112	A	T	Born	Others
NC_035077.1	63892113	A	T	Born	Others
NC_035077.1	63892511	A	C	Born	Others
NC_035077.1	63892515	C	A	Born	Others
NC_035077.1	64251680	C	T	Silver Steelhead	Others
NC_035077.1	64514100	C	G	Born	gene_id borcs7
NC_035077.1	64870180	C	A	Silver Steelhead	gene_id LOC110528049
NC_035077.1	68364203	C	T	Silver Steelhead	gene_id gtpbp2
NC_035077.1	69653017	C	T	Born	Others
NC_035077.1	72485385	A	T	Silver Steelhead	Others
NC_035077.1	72485503	C	T	Silver Steelhead	Others
NC_035077.1	72485512	C	G	Silver Steelhead	Others
NC_035077.1	72487095	A	G	Silver Steelhead	gene_id LOC110529651
NC_035077.1	72489396	A	G	Silver Steelhead	Others
NC_035077.1	72492790	C	T	Born	gene_id LOC110529651
NC_035077.1	72493169	T	C	Silver Steelhead	gene_id LOC110529651
NC_035077.1	72493489	A	G	Silver Steelhead	gene_id LOC110529651
NC_035077.1	72493827	C	T	Silver Steelhead	gene_id LOC110529651
NC_035077.1	72494285	G	A	Born	Others
NC_035077.1	72494297	A	T	opposite_hom	Others
NC_035077.1	72494710	C	T	Silver Steelhead	Others
NC_035077.1	72495159	C	T	Born	gene_id LOC110529651
NC_035077.1	72495459	C	T	Born	gene_id LOC110529651
NC_035077.1	72495770	G	T	Born	gene_id LOC110529651
NC_035077.1	72495906	C	T	Silver Steelhead	gene_id LOC110529651
NC_035077.1	72495924	A	T	Silver Steelhead	gene_id LOC110529651
NC_035077.1	72496275	G	A	Silver Steelhead	gene_id LOC110529651
NC_035077.1	72496422	G	A	Silver Steelhead	Others
NC_035077.1	72496557	A	G	Silver Steelhead	Others
NC_035077.1	72496994	T	A	Silver Steelhead	Others
NC_035077.1	72577212	G	C	opposite_hom	gene_id LOC110529657
NC_035077.1	72586605	T	C	Silver Steelhead	gene_id LOC110529657
NC_035077.1	72589167	T	A	Silver Steelhead	gene_id LOC110529657
NC_035077.1	72598140	C	T	Silver Steelhead	Others
NC_035077.1	72598257	A	C	Silver Steelhead	Others
NC_035077.1	72598272	A	C	Silver Steelhead	Others
NC_035077.1	72598335	C	A	Silver Steelhead	Others
NC_035077.1	72598397	A	G	Silver Steelhead	Others
NC_035077.1	72599425	A	G	Silver Steelhead	Others
NC_035077.1	72599468	C	T	Silver Steelhead	Others
NC_035077.1	72601082	T	C	Silver Steelhead	Others
NC_035077.1	72601698	T	G	Silver Steelhead	Others
NC_035077.1	72601886	G	A	opposite_hom	Others
NC_035077.1	72602254	C	T	Silver Steelhead	Others
NC_035077.1	72602550	T	G	Silver Steelhead	Others
NC_035077.1	73104777	T	A	Born	gene_id LOC110529822
NC_035077.1	73454859	T	C	Silver Steelhead	gene_id LOC110529936
NC_035077.1	73739079	C	T	Silver Steelhead	gene_id LOC110529992
NC_035077.1	75199772	A	G	Silver Steelhead	gene_id rtn4
NC_035077.1	75199945	A	G	Silver Steelhead	gene_id rtn4
NC_035077.1	75200095	T	A	Silver Steelhead	gene_id rtn4
NC_035077.1	75210200	G	A	Born	gene_id rtn4
NC_035077.1	75210248	C	A	Born	gene_id rtn4
NC_035077.1	75216482	A	C	Silver Steelhead	gene_id rtn4
NC_035077.1	75227026	A	C	Silver Steelhead	gene_id rtn4, gene_id LOC110530112
NC_035077.1	75323048	A	G	Silver Steelhead	gene_id LOC110530138
NC_035077.1	75323124	A	G	Born	gene_id LOC110530138
NC_035077.1	75323277	C	T	Silver Steelhead	gene_id LOC110530138
NC_035077.1	75323650	G	T	Silver Steelhead	gene_id LOC110530138
NC_035077.1	75327801	C	T	Silver Steelhead	gene_id LOC110530138
NC_035077.1	75328125	C	T	Silver Steelhead	Others
NC_035077.1	75328303	C	T	Silver Steelhead	Others
NC_035077.1	75328545	C	T	Silver Steelhead	Others
NC_035077.1	75328980	A	T	Silver Steelhead	Others
NC_035077.1	75331630	T	A	Born	Others
NC_035077.1	75360893	T	G	Silver Steelhead	gene_id LOC110530138
NC_035077.1	75365824	G	A	Born	gene_id LOC110530138
NC_035077.1	75367530	C	G	Born	gene_id LOC110530138
NC_035077.1	75367531	A	C	Born	gene_id LOC110530138
NC_035077.1	75369892	G	A	Silver Steelhead	gene_id LOC110530138
NC_035077.1	75976636	C	T	Silver Steelhead	gene_id LOC110530243
NC_035077.1	75977144	G	A	Silver Steelhead	gene_id LOC110530243
NC_035077.1	75977750	C	A	Silver Steelhead	gene_id LOC110530243
NC_035077.1	76205455	A	T	Silver Steelhead	gene_id LOC110530274
NC_035077.1	76206114	G	A	Silver Steelhead	Others
NC_035077.1	76294438	G	A	Silver Steelhead	gene_id LOC110530346
NC_035077.1	77412512	G	A	Silver Steelhead	gene_id eif4ebp2
NC_035077.1	77418051	T	C	Silver Steelhead	gene_id eif4ebp2
NC_035077.1	77947584	C	T	Born	Others
NC_035077.1	77947767	T	G	Born	Others
NC_035077.1	79463964	G	A	Born	gene_id LOC110530886
NC_035077.1	79464411	G	A	Silver Steelhead	gene_id LOC110530886
NC_035077.1	79465105	T	G	Silver Steelhead	gene_id LOC110530886
NC_035077.1	79465152	T	A	Silver Steelhead	gene_id LOC110530886
NC_035077.1	79687004	C	A	Born	gene_id LOC110530965
NC_035077.1	79688001	G	A	Born	gene_id LOC110530947
NC_035077.1	79688250	A	C	Born	gene_id LOC110530947
NC_035077.1	79688316	A	T	Born	gene_id LOC110530947
NC_035077.1	79688625	A	T	Born	gene_id LOC110530947
NC_035077.1	79689132	T	C	Born	gene_id LOC110530947
NC_035077.1	79689373	T	G	Born	gene_id LOC110530947
NC_035077.1	79690919	A	C	Silver Steelhead	gene_id LOC110530947
NC_035077.1	79691183	G	A	Silver Steelhead	gene_id LOC110530947
NC_035077.1	82022100	T	A	Silver Steelhead	Others
NC_035077.1	82542569	G	A	Born	gene_id LOC110531588
NC_035077.1	83495261	G	A	Silver Steelhead	gene_id LOC110531764
NC_035077.1	83499285	C	T	Born	gene_id LOC110531764
NC_035078.1	686778	C	T	Silver Steelhead	gene_id ctnnb1
NC_035078.1	688393	G	A	Born	gene_id ctnnb1
NC_035078.1	2949025	G	A	Born	gene_id LOC110535961
NC_035078.1	2949098	A	G	Born	gene_id LOC110535961
NC_035078.1	2949577	G	A	Silver Steelhead	gene_id LOC110535961
NC_035078.1	2984000	C	T	Silver Steelhead	gene_id LOC110535991
NC_035078.1	2984068	C	T	Silver Steelhead	gene_id LOC110535991
NC_035078.1	2984105	T	G	Born	gene_id LOC110535991
NC_035078.1	3254548	T	G	Born	gene_id LOC110536075
NC_035078.1	3734363	G	A	Born	gene_id LOC110536275
NC_035078.1	4486445	G	T	Born	Others
NC_035078.1	4486566	C	T	Silver Steelhead	Others
NC_035078.1	4487050	A	T	Born	Others
NC_035078.1	4487096	C	T	opposite_hom	Others
NC_035078.1	4487160	G	C	Silver Steelhead	Others
NC_035078.1	4489477	C	A	Silver Steelhead	Others
NC_035078.1	4489577	T	C	Born	Others
NC_035078.1	4489597	C	T	Born	Others
NC_035078.1	4489629	A	G	Born	Others
NC_035078.1	4489710	T	A	Silver Steelhead	Others
NC_035078.1	4489867	A	G	Born	Others
NC_035078.1	4489972	G	A	Silver Steelhead	Others
NC_035078.1	4490073	A	G	Born	Others
NC_035078.1	4663819	T	C	Born	Others
NC_035078.1	4663936	C	A	Born	Others
NC_035078.1	4664392	A	G	Silver Steelhead	Others
NC_035078.1	4664653	C	G	Silver Steelhead	Others
NC_035078.1	4664989	T	G	Born	Others
NC_035078.1	4924719	G	A	Born	gene_id LOC110536796
NC_035078.1	4938372	C	T	Born	gene_id LOC110536807
NC_035078.1	4940178	C	T	Born	gene_id LOC110536807
NC_035078.1	4940484	G	A	Silver Steelhead	gene_id LOC110536807
NC_035078.1	4940675	G	A	Born	gene_id LOC110536807
NC_035078.1	4940912	C	T	Born	gene_id LOC110536807
NC_035078.1	4941075	C	T	Silver Steelhead	gene_id LOC110536807
NC_035078.1	4941124	A	C	Born	gene_id LOC110536807
NC_035078.1	4946711	G	A	Silver Steelhead	gene_id LOC110534340
NC_035078.1	5404095	G	A	Silver Steelhead	gene_id isoc2
NC_035078.1	5641473	A	G	Born	gene_id LOC110537243
NC_035078.1	5764821	A	G	Born	gene_id LOC110537275
NC_035078.1	5818731	C	T	Silver Steelhead	gene_id LOC110537299
NC_035078.1	6005487	G	A	Silver Steelhead	gene_id LOC110537340
NC_035078.1	6084555	A	G	Born	gene_id LOC100329212
NC_035078.1	6125774	C	A	Silver Steelhead	gene_id LOC110537383
NC_035078.1	6125913	T	C	Silver Steelhead	gene_id LOC110537383
NC_035078.1	6125968	T	C	Silver Steelhead	gene_id LOC110537383
NC_035078.1	7384783	G	A	Born	Others
NC_035078.1	7384800	A	G	Silver Steelhead	Others
NC_035078.1	8549383	C	T	Born	gene_id LOC110538181
NC_035078.1	9086523	C	T	Born	Others
NC_035078.1	9089392	G	A	Born	Others
NC_035078.1	9271362	A	G	Silver Steelhead	Others
NC_035078.1	9357342	C	T	Born	gene_id gapdh
NC_035078.1	9881496	G	A	Silver Steelhead	Others
NC_035078.1	9972852	C	T	Silver Steelhead	gene_id LOC110538967
NC_035078.1	9973123	C	T	Silver Steelhead	gene_id LOC110538967
NC_035078.1	9974368	C	T	Silver Steelhead	gene_id LOC110538967
NC_035078.1	9976366	T	G	Silver Steelhead	gene_id LOC110538967
NC_035078.1	9976576	G	T	Silver Steelhead	gene_id LOC110538967
NC_035078.1	12405512	T	C	Born	gene_id LOC110485483
NC_035078.1	12513543	C	T	Silver Steelhead	gene_id LOC110485571
NC_035078.1	13331022	T	C	Born	Others
NC_035078.1	14219514	T	C	Born	gene_id LOC110486049
NC_035078.1	15248431	C	A	Born	gene_id LOC110486492
NC_035078.1	16417591	C	T	Silver Steelhead	gene_id LOC110486984
NC_035078.1	16432850	C	T	Silver Steelhead	gene_id dctn3
NC_035078.1	16432885	T	G	Silver Steelhead	gene_id dctn3
NC_035078.1	17288053	G	T	Silver Steelhead	gene_id LOC110487180
NC_035078.1	17358732	T	C	Silver Steelhead	gene_id LOC100136757
NC_035078.1	17782389	C	A	Born	gene_id LOC110487447, gene_id LOC110487461
NC_035078.1	17782758	C	A	Silver Steelhead	gene_id LOC110487461
NC_035078.1	17782870	A	C	Born	gene_id LOC110487461
NC_035078.1	17782941	G	T	Born	gene_id LOC110487461
NC_035078.1	17887755	T	G	Born	gene_id LOC110487581
NC_035078.1	17915075	G	A	Silver Steelhead	gene_id LOC110487583
NC_035078.1	18090244	C	T	Silver Steelhead	gene_id LOC110487629
NC_035078.1	18562971	A	C	Silver Steelhead	gene_id LOC110487856
NC_035078.1	18563063	G	A	Silver Steelhead	gene_id LOC110487856
NC_035078.1	19180601	A	T	Born	gene_id LOC100135954
NC_035078.1	19182643	C	T	Silver Steelhead	gene_id LOC100135954
NC_035078.1	19183125	T	G	Born	gene_id LOC100135954
NC_035078.1	19242595	G	A	Born	gene_id LOC110488078
NC_035078.1	19243204	A	C	Born	gene_id LOC110488078
NC_035078.1	20045618	T	G	Silver Steelhead	Others
NC_035078.1	20150672	C	T	Silver Steelhead	gene_id LOC110488465
NC_035078.1	20590058	T	C	Silver Steelhead	gene_id LOC110488667
NC_035078.1	21002487	T	A,*	Silver Steelhead	Others
NC_035078.1	23925829	T	G	Silver Steelhead	gene_id LOC110489325
NC_035078.1	24076330	G	A	Born	gene_id LOC110489446
NC_035078.1	25618617	G	A	Silver Steelhead	gene_id LOC110489723
NC_035078.1	25623030	C	T	Born	gene_id LOC110489723
NC_035078.1	25623570	G	A	Born	gene_id LOC110489723
NC_035078.1	25927017	T	G	Born	gene_id LOC110489806
NC_035078.1	25927096	A	T	Born	gene_id LOC110489806
NC_035078.1	25927109	C	T	Born	gene_id LOC110489806
NC_035078.1	25942115	A	G	Silver Steelhead	gene_id LOC110489806
NC_035078.1	26520771	A	C	Silver Steelhead	gene_id LOC110489877
NC_035078.1	26520778	C	T	Born	gene_id LOC110489877
NC_035078.1	27285517	G	T	Silver Steelhead	gene_id LOC110489996
NC_035078.1	27285992	A	T	Silver Steelhead	gene_id LOC110489996
NC_035078.1	27320096	G	A	Born	gene_id LOC110490015
NC_035078.1	28677737	A	G	Silver Steelhead	gene_id LOC110490316
NC_035078.1	31980616	G	T	opposite_hom	gene_id LOC100653436
NC_035078.1	32016041	G	A	Silver Steelhead	gene_id LOC100653436
NC_035078.1	32016926	C	T	Silver Steelhead	gene_id LOC100653436
NC_035078.1	32019079	G	A	Born	gene_id LOC100653436
NC_035078.1	32023419	C	A	Born	Others
NC_035078.1	32023669	C	T	Silver Steelhead	Others
NC_035078.1	32023803	A	T	Silver Steelhead	Others
NC_035078.1	32024082	C	T	Silver Steelhead	Others
NC_035078.1	32024256	C	T	Silver Steelhead	Others
NC_035078.1	32024399	G	A	Born	Others
NC_035078.1	32024581	C	A	Born	Others
NC_035078.1	32024685	C	A	Born	Others
NC_035078.1	32688745	C	A	Silver Steelhead	gene_id LOC110490665
NC_035078.1	32688870	A	G	Silver Steelhead	gene_id LOC110490665
NC_035078.1	33140624	T	A	Silver Steelhead	gene_id LOC110490704
NC_035078.1	33140661	G	A	Born	gene_id LOC110490704
NC_035078.1	33189441	G	A	Silver Steelhead	gene_id LOC110490704
NC_035078.1	33954834	G	A	Born	gene_id LOC110490868
NC_035078.1	33955036	A	G	Born	gene_id LOC110490868
NC_035078.1	33955063	A	G	opposite_hom	gene_id LOC110490868
NC_035078.1	33955145	A	G	opposite_hom	gene_id LOC110490868
NC_035078.1	33955377	T	A	Born	gene_id LOC110490868
NC_035078.1	33955493	A	C	Born	gene_id LOC110490868
NC_035078.1	33955552	T	A	opposite_hom	gene_id LOC110490868
NC_035078.1	34914591	G	T	Born	gene_id LOC110491010
NC_035078.1	34930473	T	G	Born	gene_id LOC110491010
NC_035078.1	34936599	C	T	Silver Steelhead	gene_id LOC110491010
NC_035078.1	36054824	C	T	Silver Steelhead	Others
NC_035078.1	36055397	G	T	Silver Steelhead	Others
NC_035078.1	36057675	G	T	Silver Steelhead	Others
NC_035078.1	36058088	G	A	Silver Steelhead	Others
NC_035078.1	36058666	T	C	Born	Others
NC_035078.1	36058694	G	A	Silver Steelhead	Others
NC_035078.1	36059165	C	T	Born	Others
NC_035078.1	36059231	C	T	Born	Others
NC_035078.1	36060414	T	C	Born	Others
NC_035078.1	36060550	G	T	Born	Others
NC_035078.1	36312705	C	T	Silver Steelhead	gene_id LOC110491314
NC_035078.1	36312840	A	C	Silver Steelhead	gene_id LOC110491314
NC_035078.1	36312899	A	G	Silver Steelhead	gene_id LOC110491314
NC_035078.1	36327548	T	C	Silver Steelhead	gene_id rl28
NC_035078.1	38421319	T	G	Silver Steelhead	gene_id LOC110491437
NC_035078.1	38427868	G	A	Silver Steelhead	Others
NC_035078.1	38427919	T	A	Silver Steelhead	Others
NC_035078.1	38428130	G	T	Born	Others
NC_035078.1	38428673	T	C	Silver Steelhead	Others
NC_035078.1	38428874	C	A	opposite_hom	Others
NC_035078.1	38428893	C	T	Silver Steelhead	Others
NC_035078.1	38429152	C	T	Silver Steelhead	Others
NC_035078.1	38429914	G	A	Silver Steelhead	Others
NC_035078.1	38430004	G	A	Silver Steelhead	Others
NC_035078.1	39777150	G	C	Born	gene_id fam96a
NC_035078.1	40850135	C	T	Silver Steelhead	gene_id LOC110491905
NC_035078.1	40911186	G	A	opposite_hom	gene_id LOC110491905
NC_035078.1	41113279	A	C	Silver Steelhead	gene_id LOC110492035
NC_035078.1	41379498	T	A	Born	gene_id LOC110492118
NC_035078.1	41394600	C	T	Born	gene_id LOC110492143
NC_035078.1	41551095	A	C	Silver Steelhead	gene_id LOC110492175
NC_035078.1	41551795	A	T	Silver Steelhead	gene_id LOC110492175
NC_035078.1	41553547	C	T	Silver Steelhead	gene_id LOC110492175
NC_035078.1	41746208	C	T	Silver Steelhead	Others
NC_035078.1	41746329	A	C	Silver Steelhead	Others
NC_035078.1	41746354	G	A	Silver Steelhead	Others
NC_035078.1	41748799	C	G	Silver Steelhead	Others
NC_035078.1	41749820	G	T	Born	Others
NC_035078.1	41750414	C	A	Born	Others
NC_035078.1	41753128	T	C	Silver Steelhead	gene_id LOC110492194
NC_035078.1	42490232	T	C	Born	gene_id LOC110492461
NC_035078.1	42491363	A	C	Silver Steelhead	gene_id LOC110492469
NC_035078.1	42491395	A	G	Silver Steelhead	gene_id LOC110492469
NC_035078.1	42695831	C	T	Silver Steelhead	gene_id LOC110492538
NC_035078.1	44817552	A	T	Born	gene_id LOC110492804
NC_035078.1	44821543	T	C	Born	gene_id LOC110492804
NC_035078.1	44821622	G	C	Silver Steelhead	gene_id LOC110492804
NC_035078.1	44822520	A	G	Silver Steelhead	gene_id LOC110492804
NC_035078.1	44823463	G	A	Born	gene_id LOC110492804
NC_035078.1	45253382	C	T	Silver Steelhead	gene_id LOC110492846
NC_035078.1	45257396	C	G	Silver Steelhead	gene_id LOC110492846
NC_035078.1	47202171	G	A	Silver Steelhead	Others
NC_035078.1	49238219	G	A	Born	gene_id LOC110493808
NC_035078.1	49238971	A	T	Silver Steelhead	gene_id LOC110493808
NC_035078.1	50002628	A	C	Silver Steelhead	gene_id zcchc14
NC_035078.1	50003213	T	A	Born	gene_id zcchc14
NC_035078.1	50003379	T	C	Silver Steelhead	gene_id zcchc14
NC_035078.1	50622522	G	A	Born	gene_id ndrg4
NC_035078.1	50649111	G	T	Born	gene_id ndrg4
NC_035078.1	50650719	T	C	Silver Steelhead	Others
NC_035078.1	50807263	G	T	Silver Steelhead	gene_id LOC110494184
NC_035078.1	51002608	A	G	Born	gene_id LOC110494286
NC_035078.1	51454088	C	T	Silver Steelhead	gene_id LOC110494451
NC_035078.1	51455191	A	G	Silver Steelhead	Others
NC_035078.1	53513805	C	A	Born	gene_id sf3b3
NC_035078.1	54658621	G	A	Silver Steelhead	gene_id LOC110495070
NC_035078.1	54658686	C	A	Born	gene_id LOC110495070
NC_035078.1	54658741	G	A	Born	gene_id LOC110495070
NC_035078.1	55119304	G	A	Silver Steelhead	gene_id LOC110495301
NC_035078.1	55120909	C	T	Silver Steelhead	gene_id LOC110495301
NC_035078.1	55352176	C	T	Silver Steelhead	gene_id synm
NC_035078.1	55352208	C	T	Silver Steelhead	gene_id synm
NC_035078.1	55352865	C	T	Silver Steelhead	gene_id synm
NC_035078.1	55355280	T	A	Silver Steelhead	gene_id synm
NC_035078.1	55355831	A	C	Born	gene_id synm
NC_035078.1	55356054	A	C	Silver Steelhead	gene_id synm
NC_035078.1	55356183	T	G	Silver Steelhead	gene_id synm
NC_035078.1	55356184	G	T	Silver Steelhead	gene_id synm
NC_035078.1	55356481	C	T	Silver Steelhead	gene_id synm
NC_035078.1	55356501	G	A	Born	gene_id synm
NC_035078.1	55356770	G	T	Silver Steelhead	gene_id synm
NC_035078.1	55356816	A	G	Silver Steelhead	gene_id synm
NC_035078.1	56491187	A	G	Silver Steelhead	gene_id LOC110495580
NC_035078.1	56492636	A	T	Silver Steelhead	gene_id LOC110495580
NC_035078.1	57572365	T	A	Born	gene_id LOC110495736
NC_035078.1	57572533	G	A	Silver Steelhead	gene_id LOC110495736
NC_035078.1	58206845	G	T	Silver Steelhead	Others
NC_035078.1	58469216	C	A	Silver Steelhead	gene_id LOC110495977
NC_035078.1	58578390	T	G	Silver Steelhead	Others
NC_035078.1	58581972	T	G	Silver Steelhead	gene_id LOC110496007
NC_035078.1	58894906	C	T	Silver Steelhead	gene_id fam107b
NC_035078.1	60119011	G	C	Silver Steelhead	gene_id LOC110496216
NC_035078.1	60119163	C	G	Silver Steelhead	gene_id LOC110496216
NC_035078.1	60119249	C	G	Silver Steelhead	gene_id LOC110496216
NC_035078.1	60642092	G	T	Born	gene_id LOC110496459
NC_035078.1	60875258	C	A	Silver Steelhead	Others
NC_035078.1	60875434	A	G	Silver Steelhead	Others
NC_035078.1	60875753	C	G	Silver Steelhead	Others
NC_035078.1	60876473	T	A	Silver Steelhead	gene_id LOC100329197
NC_035078.1	60876710	G	A	Silver Steelhead	gene_id LOC100329197
NC_035078.1	60881049	C	T	Born	gene_id LOC100329197
NC_035078.1	60881219	G	A	Silver Steelhead	gene_id LOC100329197
NC_035078.1	62041235	T	G	Born	gene_id LOC110496711, gene_id LOC110496686
NC_035078.1	62089272	G	T	Born	gene_id LOC110496728
NC_035078.1	65049457	T	A	Born	gene_id c2h11orf74
NC_035078.1	65050893	C	T	Silver Steelhead	gene_id c2h11orf74
NC_035078.1	67070962	G	A	Silver Steelhead	gene_id LOC110497717
NC_035078.1	67263714	G	C	Silver Steelhead	gene_id LOC110497803
NC_035078.1	67270899	G	A	Silver Steelhead	gene_id LOC110497803
NC_035078.1	67270945	G	T	Silver Steelhead	gene_id LOC110497803
NC_035078.1	67271032	A	G	Silver Steelhead	gene_id LOC110497803
NC_035078.1	67271109	A	G	Silver Steelhead	gene_id LOC110497803
NC_035078.1	68087785	A	C	Silver Steelhead	gene_id LOC110497954
NC_035078.1	68087904	G	A	Silver Steelhead	gene_id LOC110497954
NC_035078.1	68777601	C	T	Born	gene_id LOC110498015
NC_035078.1	68778006	A	G	Silver Steelhead	gene_id LOC110498015
NC_035078.1	68795559	C	A	Born	gene_id LOC110498015
NC_035078.1	69986796	G	A	Born	gene_id LOC110498185
NC_035078.1	71408551	A	C	Born	gene_id LOC110498817
NC_035078.1	71757265	G	A	Born	gene_id LOC110498902
NC_035078.1	71757567	A	G	Silver Steelhead	gene_id LOC110498902
NC_035078.1	72551056	A	G	Silver Steelhead	gene_id LOC110499026
NC_035078.1	73665122	G	A	Silver Steelhead	gene_id LOC110499257
NC_035078.1	73679087	A	T	Born	gene_id LOC110499257
NC_035078.1	73689467	T	C	Born	gene_id LOC110499293
NC_035078.1	74033663	G	A	Born	gene_id LOC110499409
NC_035078.1	74415294	G	T	Silver Steelhead	gene_id LOC110499482
NC_035078.1	74415512	C	A	Silver Steelhead	gene_id LOC110499482
NC_035078.1	74415635	G	A	Silver Steelhead	gene_id LOC110499482
NC_035078.1	74565225	C	G	Born	gene_id LOC110499492
NC_035078.1	74565718	C	T	Silver Steelhead	gene_id LOC110499492
NC_035078.1	75371721	T	C	Born	gene_id LOC110499615
NC_035078.1	75372058	A	C	Silver Steelhead	gene_id LOC110499615
NC_035078.1	75373886	G	A	Born	gene_id LOC110499615
NC_035078.1	76049299	C	T	Born	gene_id LOC110502363
NC_035078.1	77146004	G	A	Silver Steelhead	gene_id LOC110499968
NC_035078.1	78455097	C	T	Born	gene_id LOC110500174
NC_035078.1	78462643	C	A	Born	gene_id LOC110500174
NC_035078.1	78621954	G	A	Silver Steelhead	gene_id LOC110500283
NC_035078.1	79256431	A	T	Born	gene_id LOC110500420
NC_035078.1	79313397	G	C	Born	gene_id LOC110502465
NC_035078.1	79335755	C	T	Born	gene_id LOC110502465
NC_035078.1	79579591	C	T	Silver Steelhead	gene_id grp94
NC_035078.1	79581060	T	C	Born	gene_id grp94
NC_035078.1	79581761	C	T	Born	gene_id grp94
NC_035078.1	79583978	A	C	Silver Steelhead	gene_id grp94
NC_035078.1	79585147	G	A	Silver Steelhead	gene_id grp94
NC_035078.1	79585225	G	A	Silver Steelhead	gene_id grp94
NC_035078.1	79585271	T	A	Silver Steelhead	gene_id grp94
NC_035078.1	79585284	T	C	Silver Steelhead	gene_id grp94
NC_035078.1	82805430	G	T	Born	gene_id LOC110500919
NC_035078.1	82805674	C	T	Silver Steelhead	gene_id LOC110500919
NC_035078.1	84090056	G	A	Born	gene_id LOC110501270
NC_035078.1	84090313	G	A	Silver Steelhead	gene_id LOC110501270
NC_035078.1	84090376	G	A	Born	gene_id LOC110501270
NC_035078.1	84090671	A	T	Born	gene_id LOC110501270
NC_035078.1	84420658	C	A	Silver Steelhead	gene_id gatd1
NC_035078.1	84421253	G	A	Born	gene_id gatd1
NC_035078.1	84421482	C	G	Silver Steelhead	gene_id gatd1
NC_035078.1	84604145	G	A	Born	gene_id anxa2
NC_035078.1	85237611	A	G	Silver Steelhead	gene_id LOC110501471
NC_035079.1	2345970	G	T	Silver Steelhead	gene_id LOC110506351
NC_035079.1	2512110	A	T	Silver Steelhead	Others
NC_035079.1	2734157	G	A	Silver Steelhead	gene_id LOC110520715
NC_035079.1	4260588	A	C	Silver Steelhead	Others
NC_035079.1	4260655	C	T	Silver Steelhead	Others
NC_035079.1	4260721	G	A	Born	Others
NC_035079.1	4577512	C	T	Born	Others
NC_035079.1	4578766	T	C	Born	Others
NC_035079.1	4676359	A	G	Born	Others
NC_035079.1	5222148	G	C	Born	gene_id LOC110506699
NC_035079.1	6536906	T	C	Born	Others
NC_035079.1	6918723	C	T	Silver Steelhead	gene_id LOC110507046
NC_035079.1	9400213	C	A	Silver Steelhead	Others
NC_035079.1	9705427	T	G	Silver Steelhead	gene_id LOC110507826
NC_035079.1	9705671	C	T	Born	gene_id LOC110507826
NC_035079.1	9705914	T	G	Silver Steelhead	gene_id LOC110507826
NC_035079.1	9705972	C	T	Silver Steelhead	gene_id LOC110507826
NC_035079.1	9706023	A	C	Silver Steelhead	gene_id LOC110507826
NC_035079.1	9706106	A	G	Silver Steelhead	gene_id LOC110507826
NC_035079.1	9740676	C	T	Born	Others
NC_035079.1	9741428	T	G	Silver Steelhead	gene_id LOC110507826
NC_035079.1	9741544	A	T	Born	gene_id LOC110507826
NC_035079.1	9750587	G	C	Silver Steelhead	gene_id LOC110507826
NC_035079.1	10982819	C	T	Born	gene_id LOC110508390
NC_035079.1	11983239	G	A	Silver Steelhead	Others
NC_035079.1	11983619	A	T	Silver Steelhead	Others
NC_035079.1	12046985	A	G	Silver Steelhead	Others
NC_035079.1	12047077	A	C	Born	Others
NC_035079.1	12103644	C	T	Born	Others
NC_035079.1	12103738	G	A	Born	Others
NC_035079.1	12158851	A	G	Born	Others
NC_035079.1	12381144	C	T	Born	gene_id LOC110520880
NC_035079.1	12453743	G	C	Silver Steelhead	gene_id LOC110520892
NC_035079.1	13728531	T	A	Silver Steelhead	gene_id LOC110508611
NC_035079.1	13729004	A	G	Silver Steelhead	gene_id LOC110508611
NC_035079.1	13812636	C	T	Silver Steelhead	gene_id LOC110508696
NC_035079.1	13907721	C	A	Silver Steelhead	gene_id LOC110508764
NC_035079.1	13907783	C	G	Born	gene_id LOC110508764
NC_035079.1	13911761	A	G	Born	gene_id LOC110520825
NC_035079.1	13912290	G	A	Born	gene_id LOC110520825
NC_035079.1	13912344	A	G	Born	gene_id LOC110520825
NC_035079.1	13912921	A	G	Silver Steelhead	gene_id LOC110520825
NC_035079.1	13913662	T	G	Born	gene_id LOC110520825
NC_035079.1	13913829	G	T	Born	gene_id LOC110520825
NC_035079.1	13914471	C	T	Silver Steelhead	gene_id LOC110520825
NC_035079.1	13916335	G	A	Silver Steelhead	gene_id LOC110520825
NC_035079.1	14726017	T	A	Born	gene_id LOC110508966
NC_035079.1	14726095	A	C	Silver Steelhead	gene_id LOC110508966
NC_035079.1	14726219	T	C	Silver Steelhead	gene_id LOC110508966
NC_035079.1	14726908	C	T	Born	gene_id LOC110508966
NC_035079.1	14726976	T	C	Born	gene_id LOC110508966
NC_035079.1	14810974	C	T	Silver Steelhead	gene_id LOC110509031
NC_035079.1	15049052	A	T	Silver Steelhead	gene_id LOC110509113
NC_035079.1	15049351	G	A	Silver Steelhead	gene_id LOC110509113
NC_035079.1	15049446	C	T	Born	gene_id LOC110509113
NC_035079.1	15055607	A	T	Born	Others
NC_035079.1	15121029	C	T	Silver Steelhead	gene_id LOC110509171
NC_035079.1	15123564	C	T	Silver Steelhead	gene_id LOC110509171
NC_035079.1	15124066	G	A	Silver Steelhead	gene_id LOC110509171
NC_035079.1	15335810	C	T	Silver Steelhead	gene_id LOC100135813
NC_035079.1	15402704	G	A	Silver Steelhead	gene_id LOC110509537
NC_035079.1	15437530	C	A	Silver Steelhead	Others
NC_035079.1	15591787	A	G	Silver Steelhead	Others
NC_035079.1	15791354	T	C	Born	Others
NC_035079.1	17144572	C	T	Born	gene_id LOC110510088
NC_035079.1	17145233	A	G	Silver Steelhead	gene_id LOC110510088
NC_035079.1	17199227	T	A	Born	gene_id LOC110510146
NC_035079.1	17318895	A	G	Born	gene_id LOC110510167
NC_035079.1	17456846	A	C	Silver Steelhead	gene_id LOC110510231
NC_035079.1	17561664	C	G	Silver Steelhead	gene_id rs19
NC_035079.1	17721022	A	G	Silver Steelhead	gene_id LOC110510354
NC_035079.1	18327940	C	T	Silver Steelhead	gene_id LOC110510813
NC_035079.1	18819437	A	C	opposite_hom	gene_id LOC110511114
NC_035079.1	19419716	T	G	Born	gene_id LOC110511207
NC_035079.1	19419782	C	T	Silver Steelhead	gene_id LOC110511207
NC_035079.1	19420171	C	T	Silver Steelhead	gene_id LOC110511207
NC_035079.1	19420704	A	G	Silver Steelhead	gene_id LOC110511207
NC_035079.1	19420881	C	G	Silver Steelhead	gene_id LOC110511207
NC_035079.1	19420941	G	A	Silver Steelhead	gene_id LOC110511207
NC_035079.1	19540584	C	T	Born	Others
NC_035079.1	19612777	T	A	Silver Steelhead	gene_id LOC110511506
NC_035079.1	19612972	C	A	Silver Steelhead	gene_id LOC110511506
NC_035079.1	20023185	G	A	Silver Steelhead	gene_id LOC110511795
NC_035079.1	22199497	T	C	opposite_hom	gene_id LOC110512045
NC_035079.1	22199958	T	C	opposite_hom	gene_id LOC110512045
NC_035079.1	22200351	C	T	opposite_hom	gene_id LOC110512045
NC_035079.1	22200404	G	C	opposite_hom	gene_id LOC110512045
NC_035079.1	22200539	G	A	Born	Others
NC_035079.1	22200737	T	G	Silver Steelhead	Others
NC_035079.1	22201860	G	A	Silver Steelhead	gene_id LOC110512045
NC_035079.1	22202525	T	C	opposite_hom	Others
NC_035079.1	22205634	G	A	Silver Steelhead	gene_id LOC110512045
NC_035079.1	22206525	G	A	opposite_hom	gene_id LOC110512045
NC_035079.1	22207328	G	A	Silver Steelhead	gene_id LOC110512045
NC_035079.1	22207523	C	A	Silver Steelhead	gene_id LOC110512045
NC_035079.1	22300626	C	A	Born	gene_id LOC110503794
NC_035079.1	22389357	G	T	Silver Steelhead	gene_id LOC110512218
NC_035079.1	22391100	G	A	Born	gene_id LOC110512218
NC_035079.1	22980083	G	C	opposite_hom	gene_id LOC110512409
NC_035079.1	23879488	T	A	Born	gene_id LOC110512932
NC_035079.1	24948267	T	C	Silver Steelhead	gene_id LOC110513517
NC_035079.1	25089918	C	T	Silver Steelhead	gene_id pmvk
NC_035079.1	25090065	A	G	Silver Steelhead	gene_id pmvk
NC_035079.1	26031635	C	A	Silver Steelhead	Others
NC_035079.1	26214847	A	T	Silver Steelhead	Others
NC_035079.1	26215254	C	G	Silver Steelhead	gene_id LOC110514322
NC_035079.1	26215450	C	T	Born	gene_id LOC110514322
NC_035079.1	26215857	G	C	Silver Steelhead	gene_id LOC110514322
NC_035079.1	26215858	A	C	Silver Steelhead	gene_id LOC110514322
NC_035079.1	26216317	A	C	Born	gene_id LOC110514322
NC_035079.1	26216346	G	C	Born	gene_id LOC110514322
NC_035079.1	26216607	G	A	Silver Steelhead	gene_id LOC110514322
NC_035079.1	26217194	C	A	Born	gene_id LOC110514322
NC_035079.1	26217267	T	C	Born	gene_id LOC110514322
NC_035079.1	26217697	G	T	Born	gene_id LOC110514322
NC_035079.1	26418120	C	T	Born	Others
NC_035079.1	27577409	C	A	Silver Steelhead	gene_id LOC110514973
NC_035079.1	27578174	C	A	Silver Steelhead	gene_id LOC110514973
NC_035079.1	28467908	A	C	Born	gene_id LOC110515353
NC_035079.1	28469963	G	A	Born	gene_id LOC110515353
NC_035079.1	29191362	T	A	Born	gene_id LOC110515724
NC_035079.1	29414155	C	T	Silver Steelhead	gene_id LOC110515888
NC_035079.1	29414439	C	T	Silver Steelhead	gene_id LOC110515888
NC_035079.1	30614535	T	C	Silver Steelhead	gene_id LOC110516750
NC_035079.1	30614552	A	C	Born	gene_id LOC110516750
NC_035079.1	30614693	G	T	Silver Steelhead	gene_id LOC110516750
NC_035079.1	30614711	A	G	Silver Steelhead	gene_id LOC110516750
NC_035079.1	30614774	A	G	Born	gene_id LOC110516750
NC_035079.1	30614822	C	T	Born	gene_id LOC110516750
NC_035079.1	30614852	A	T	Silver Steelhead	gene_id LOC110516750
NC_035079.1	30614984	T	G	Silver Steelhead	gene_id LOC110516750
NC_035079.1	30615038	G	A	Born	gene_id LOC110516750
NC_035079.1	30615822	A	G	Born	gene_id LOC110516750
NC_035079.1	30616630	G	A	Born	gene_id LOC110516750
NC_035079.1	31078857	A	T	Silver Steelhead	Others
NC_035079.1	31080692	G	A	Silver Steelhead	Others
NC_035079.1	32654269	A	T	Born	gene_id LOC110517360
NC_035079.1	32843127	T	C	Silver Steelhead	gene_id LOC110517474
NC_035079.1	32843169	T	C	Silver Steelhead	gene_id LOC110517474
NC_035079.1	33948648	C	T	Born	gene_id LOC110517766
NC_035079.1	33948744	C	T	Born	gene_id LOC110517766
NC_035079.1	33951386	G	A	Silver Steelhead	gene_id LOC110517766
NC_035079.1	33960736	A	G	Born	gene_id LOC110517766
NC_035079.1	33961079	A	C	Silver Steelhead	gene_id LOC110517766
NC_035079.1	33990939	A	C	Born	gene_id LOC110517847
NC_035079.1	33991017	C	G	Born	gene_id LOC110517847
NC_035079.1	33991087	C	G	Born	gene_id LOC110517847
NC_035079.1	33995550	C	A	Born	gene_id LOC110517847
NC_035079.1	34190721	T	C	Born	gene_id cops7a
NC_035079.1	35650192	A	C	Born	gene_id LOC110518458
NC_035079.1	35652142	G	T	Silver Steelhead	gene_id LOC110518458
NC_035079.1	35653204	C	T	Born	gene_id LOC110518458
NC_035079.1	35947596	A	G	Silver Steelhead	gene_id if36
NC_035079.1	36651491	G	A	Silver Steelhead	gene_id LOC110518895
NC_035079.1	37255833	C	T	Silver Steelhead	gene_id LOC110519097
NC_035079.1	41862188	A	G	Silver Steelhead	gene_id LOC110519946
NC_035079.1	48249925	G	A	Silver Steelhead	gene_id LOC110520011
NC_035079.1	48250764	C	T	Born	gene_id LOC110520011
NC_035079.1	48710000	G	A	Silver Steelhead	gene_id LOC110520025
NC_035079.1	48712487	C	T	Born	gene_id LOC110520025
NC_035079.1	50386665	T	G	Born	gene_id LOC110520055
NC_035079.1	50578441	C	G	Silver Steelhead	gene_id LOC110520057
NC_035079.1	50878748	A	C	Born	gene_id LOC110520061
NC_035079.1	50879019	C	A	Silver Steelhead	gene_id LOC110520061
NC_035079.1	50886158	T	C	Silver Steelhead	gene_id LOC110520061
NC_035079.1	50889440	G	A	Silver Steelhead	gene_id LOC110520061
NC_035079.1	50896840	C	A	Silver Steelhead	gene_id LOC110520061
NC_035079.1	50919813	G	A	Born	gene_id LOC110520061
NC_035079.1	50986553	T	C	Silver Steelhead	gene_id LOC110520063
NC_035079.1	50987237	T	C	Silver Steelhead	gene_id LOC110520063
NC_035079.1	53111655	T	G	Silver Steelhead	gene_id atf2
NC_035079.1	53516036	T	A	Born	gene_id LOC110520137
NC_035079.1	53579382	C	G	Silver Steelhead	gene_id LOC110520139
NC_035079.1	53579680	C	G	Born	gene_id LOC110520139
NC_035079.1	53579925	G	A	Silver Steelhead	gene_id LOC110520139
NC_035079.1	53684971	C	A	Silver Steelhead	gene_id adam23
NC_035079.1	53803602	T	A	Silver Steelhead	gene_id dock9
NC_035079.1	53804310	C	T	Born	gene_id dock9
NC_035079.1	56569101	C	T	Silver Steelhead	gene_id mmadhc
NC_035079.1	56569511	G	A	Silver Steelhead	gene_id mmadhc
NC_035079.1	56569751	A	C	Born	gene_id mmadhc
NC_035079.1	56843569	G	T	Born	Others
NC_035079.1	59024048	C	A	Born	gene_id hspd1
NC_035079.1	59026978	C	A	Born	gene_id hspd1
NC_035079.1	59038064	C	A	Born	gene_id LOC110520239
NC_035079.1	59038147	C	T	Silver Steelhead	gene_id LOC110520239
NC_035079.1	59039216	T	C	Born	gene_id LOC110520239
NC_035079.1	59039349	G	A	Born	gene_id LOC110520239
NC_035079.1	59066743	T	C	Silver Steelhead	gene_id LOC110520240
NC_035079.1	59070159	C	T	Born	gene_id LOC110520240
NC_035079.1	59072450	G	A	Born	gene_id LOC110520240
NC_035079.1	59075369	C	T	Born	gene_id LOC110520240
NC_035079.1	63820974	T	G	Born	gene_id LOC110520305
NC_035079.1	63911844	G	A	Silver Steelhead	gene_id LOC110520307
NC_035079.1	63912143	T	A	Silver Steelhead	gene_id LOC110520307
NC_035079.1	63913792	C	T	Silver Steelhead	gene_id LOC110520307
NC_035079.1	64092144	C	A	Silver Steelhead	Others
NC_035079.1	64092832	A	G	Silver Steelhead	Others
NC_035079.1	64092879	A	T	Born	Others
NC_035079.1	64095087	G	A	Born	gene_id LOC110520309
NC_035079.1	64095088	C	A	Born	gene_id LOC110520309
NC_035079.1	64097969	C	T	Silver Steelhead	gene_id LOC110520309
NC_035079.1	64864116	A	C	Silver Steelhead	gene_id LOC110520321
NC_035079.1	65466208	A	T	Born	gene_id LOC110520344
NC_035079.1	66874553	T	C	Silver Steelhead	Others
NC_035079.1	66875214	T	A	Silver Steelhead	Others
NC_035079.1	68373168	G	T	Born	gene_id cryl1
NC_035079.1	68373353	G	C	Born	gene_id cryl1
NC_035079.1	68433102	C	G	Silver Steelhead	Others
NC_035079.1	68433134	C	G	Born	Others
NC_035079.1	68433278	G	A	Born	Others
NC_035079.1	68433502	G	C	Born	Others
NC_035079.1	68433863	T	C	Born	Others
NC_035079.1	68434496	A	C	Born	Others
NC_035079.1	68435179	G	A	Born	gene_id xpo4
NC_035079.1	68443498	G	A	Born	gene_id xpo4
NC_035079.1	68538746	A	C	Silver Steelhead	Others
NC_035079.1	68545544	G	A	Silver Steelhead	gene_id LOC110520410
NC_035079.1	68545823	A	C	Silver Steelhead	gene_id LOC110520410
NC_035079.1	69491511	A	G	Silver Steelhead	Others
NC_035079.1	70049412	G	A	Born	gene_id rpe
NC_035079.1	70207985	C	A	Born	gene_id LOC110520442
NC_035079.1	70849273	C	A	Silver Steelhead	gene_id LOC110520461
NC_035079.1	70849285	A	G	Silver Steelhead	gene_id LOC110520461
NC_035079.1	70849510	C	A	Born	gene_id LOC110520461
NC_035079.1	70849797	T	A	Silver Steelhead	gene_id LOC110520461
NC_035079.1	70849835	T	C	Born	gene_id LOC110520461
NC_035079.1	72026700	G	T	Born	Others
NC_035079.1	72027118	C	T	Born	Others
NC_035079.1	72027241	C	T	Born	Others
NC_035079.1	72027475	G	T	Born	Others
NC_035079.1	72028069	G	T	Born	gene_id LOC110520476
NC_035079.1	72028347	T	A	Born	gene_id LOC110520476
NC_035079.1	72098550	C	T	Silver Steelhead	gene_id LOC110520476
NC_035079.1	72212089	A	C	Born	gene_id LOC110520475
NC_035079.1	72212302	T	C	Born	gene_id LOC110520475
NC_035079.1	72215694	A	G	Born	gene_id LOC110520475
NC_035079.1	72215811	T	C	Born	gene_id LOC110520475
NC_035079.1	72215929	C	A	Born	gene_id LOC110520475
NC_035079.1	72216813	T	C	Silver Steelhead	gene_id LOC110520475
NC_035079.1	72216850	T	G	Silver Steelhead	gene_id LOC110520475
NC_035079.1	72216852	A	T	Silver Steelhead	gene_id LOC110520475
NC_035079.1	72262610	T	C	Born	gene_id LOC110520480
NC_035079.1	72262758	A	T	Born	gene_id LOC110520480
NC_035079.1	72263105	C	T	Silver Steelhead	gene_id LOC110520480
NC_035079.1	72655989	C	A	Born	Others
NC_035079.1	72749221	C	T	Born	Others
NC_035079.1	72750350	A	C	Silver Steelhead	Others
NC_035079.1	72750749	T	A	Silver Steelhead	Others
NC_035079.1	72751782	C	A	Silver Steelhead	gene_id LOC110520496
NC_035079.1	72945902	A	C	Silver Steelhead	gene_id LOC110520503
NC_035079.1	72946276	G	T	Silver Steelhead	gene_id LOC110520503
NC_035079.1	72946358	A	C	Silver Steelhead	gene_id LOC110520503
NC_035079.1	73346163	A	G	Born	gene_id LOC110520506
NC_035079.1	73354822	T	C	Silver Steelhead	Others
NC_035079.1	74478886	G	A	Born	gene_id rnaseh2b
NC_035079.1	75237856	C	T	Born	gene_id LOC110520535
NC_035079.1	75464651	G	T	Born	Others
NC_035079.1	75465476	G	T	Born	Others
NC_035079.1	75465980	C	A	Silver Steelhead	Others
NC_035079.1	75466349	A	G	Born	Others
NC_035079.1	75969178	A	T	Born	gene_id LOC110520557
NC_035079.1	75970274	T	A	Silver Steelhead	gene_id LOC110520557
NC_035079.1	76202265	T	G	Born	gene_id LOC110520575
NC_035079.1	76244777	C	T	Born	gene_id LOC110520574
NC_035079.1	76267252	C	G	Born	Others
NC_035079.1	76423158	G	A	Silver Steelhead	gene_id LOC100136284
NC_035079.1	76457405	A	T	Born	gene_id LOC110520578
NC_035079.1	76457421	C	T	Born	gene_id LOC110520578
NC_035079.1	76458191	C	T	Born	gene_id LOC110520578
NC_035079.1	76762016	G	T	Silver Steelhead	Others
NC_035079.1	76762112	T	A	Born	Others
NC_035079.1	76762214	G	A	Silver Steelhead	Others
NC_035079.1	76762243	A	C	Silver Steelhead	Others
NC_035079.1	76762323	T	A	Born	Others
NC_035079.1	76762524	C	G	Born	Others
NC_035079.1	76762623	C	T	Born	Others
NC_035079.1	76762713	A	C	Silver Steelhead	Others
NC_035079.1	76762718	T	A	Born	Others
NC_035079.1	76762783	A	G	Silver Steelhead	Others
NC_035079.1	76763134	C	T	Silver Steelhead	Others
NC_035079.1	76919702	G	A	Silver Steelhead	gene_id LOC110520587
NC_035079.1	76919703	A	T	Silver Steelhead	gene_id LOC110520587
NC_035079.1	76921433	C	T	Silver Steelhead	gene_id LOC110520587
NC_035079.1	77971417	C	T	Born	gene_id LOC110520599
NC_035079.1	77972833	C	T	Silver Steelhead	gene_id LOC110520599
NC_035079.1	78597861	G	A	Silver Steelhead	Others
NC_035079.1	78597918	A	C	Silver Steelhead	Others
NC_035079.1	78600604	T	C	Silver Steelhead	gene_id LOC110520604
NC_035079.1	78600959	T	A	Silver Steelhead	gene_id LOC110520604
NC_035079.1	78937431	T	G	Silver Steelhead	Others
NC_035079.1	78937447	T	A	Silver Steelhead	Others
NC_035079.1	79816106	G	A	Born	gene_id ndufv3
NC_035079.1	79821286	C	G	Born	gene_id ndufv3
NC_035079.1	79824977	C	T	Silver Steelhead	gene_id LOC110520627
NC_035080.1	141980	C	A	Silver Steelhead	Others
NC_035080.1	142380	G	A	Born	gene_id dnaja4
NC_035080.1	987120	C	T	Silver Steelhead	gene_id LOC100136055
NC_035080.1	989045	C	T	Born	gene_id LOC100136055
NC_035080.1	1586922	G	C	Silver Steelhead	gene_id LOC110521162
NC_035080.1	1588475	A	G	Silver Steelhead	gene_id LOC110521162
NC_035080.1	1661203	A	T	Born	gene_id LOC110522692
NC_035080.1	1663050	G	T	Silver Steelhead	gene_id LOC110521164
NC_035080.1	1663305	G	C	Born	gene_id LOC110521164
NC_035080.1	1663465	A	G	opposite_hom	gene_id LOC110521164
NC_035080.1	1663568	G	A	Silver Steelhead	gene_id LOC110521164
NC_035080.1	3021630	A	G	Silver Steelhead	gene_id LOC110521188
NC_035080.1	3333542	G	A	Born	gene_id LOC110521200
NC_035080.1	3333573	G	A	Born	gene_id LOC110521200
NC_035080.1	3333720	T	G	Born	gene_id LOC110521200
NC_035080.1	3333730	G	A	Born	gene_id LOC110521200
NC_035080.1	3333841	A	C	Born	gene_id LOC110521200
NC_035080.1	3835152	T	A	Silver Steelhead	gene_id LOC110522711
NC_035080.1	3835339	T	C	Silver Steelhead	gene_id LOC110522711
NC_035080.1	4526007	C	G	Silver Steelhead	gene_id LOC110521232
NC_035080.1	6021365	T	C	Silver Steelhead	gene_id LOC110521255
NC_035080.1	6040361	G	A	Born	gene_id LOC110521256
NC_035080.1	6574105	G	T	Silver Steelhead	gene_id LOC110521278
NC_035080.1	6579310	T	C	Silver Steelhead	gene_id LOC110521278
NC_035080.1	7045989	A	G	Born	gene_id LOC110521287
NC_035080.1	7046000	T	A	Born	gene_id LOC110521287
NC_035080.1	7065385	C	T	Born	gene_id LOC110521287
NC_035080.1	7065789	T	C	Born	gene_id LOC110521287
NC_035080.1	7080278	A	G	Born	gene_id LOC110521287
NC_035080.1	9972079	C	T	Silver Steelhead	gene_id LOC100136272
NC_035080.1	9976205	A	C	Silver Steelhead	gene_id LOC100136272
NC_035080.1	9976351	C	T	opposite_hom	gene_id LOC100136272
NC_035080.1	9978879	C	A	opposite_hom	Others
NC_035080.1	9978932	C	T	Silver Steelhead	Others
NC_035080.1	10114889	C	A	Born	gene_id LOC110521345
NC_035080.1	10115064	C	T	Born	gene_id LOC110521345
NC_035080.1	10122744	T	C	Silver Steelhead	gene_id LOC110521345
NC_035080.1	10491067	C	A	Born	Others
NC_035080.1	10723280	T	A	Silver Steelhead	gene_id LOC110521368
NC_035080.1	11088744	T	A	Born	gene_id LOC110521384
NC_035080.1	11088912	T	G	Born	Others
NC_035080.1	11090515	T	A	Born	Others
NC_035080.1	11107845	C	T	Silver Steelhead	gene_id LOC110521385
NC_035080.1	11909211	A	C	Born	gene_id LOC110521395
NC_035080.1	13934948	C	T	Born	gene_id LOC110521428
NC_035080.1	13939473	C	T	Born	gene_id LOC110521428
NC_035080.1	13939528	G	C	Born	gene_id LOC110521428
NC_035080.1	14432279	G	C	Silver Steelhead	Others
NC_035080.1	14434356	T	C	Born	gene_id oaz1a
NC_035080.1	16094906	G	C	Silver Steelhead	gene_id LOC110521483
NC_035080.1	16096557	G	A	Born	gene_id LOC110521483
NC_035080.1	16098006	T	C	Born	gene_id LOC110521483
NC_035080.1	16098282	G	T	Born	gene_id LOC110521483
NC_035080.1	23609600	C	A	Born	gene_id LOC110521632
NC_035080.1	23609760	T	C	Born	Others
NC_035080.1	23609790	A	C	Silver Steelhead	Others
NC_035080.1	23610062	G	T	Silver Steelhead	Others
NC_035080.1	23611911	C	T	Born	Others
NC_035080.1	23612283	G	A	Born	gene_id prkaa2
NC_035080.1	23673384	C	T	Born	gene_id LOC110521634
NC_035080.1	23673839	A	T	Born	gene_id LOC110521634
NC_035080.1	23673886	C	A	Born	gene_id LOC110521634
NC_035080.1	23674131	G	A	Born	gene_id LOC110521634
NC_035080.1	23675294	C	A	Born	gene_id LOC110521634
NC_035080.1	24460395	C	A	Born	gene_id LOC110521653
NC_035080.1	24460524	A	G	Born	gene_id LOC110521653
NC_035080.1	24460941	C	T	Silver Steelhead	gene_id LOC110521653
NC_035080.1	24461838	G	A	Born	gene_id LOC110521653
NC_035080.1	24461941	G	T	Born	gene_id LOC110521653
NC_035080.1	24461947	G	A	Born	gene_id LOC110521653
NC_035080.1	24764785	A	C	Born	Others
NC_035080.1	24764963	A	T	Born	Others
NC_035080.1	24765801	G	A	Born	Others
NC_035080.1	24766209	C	T	Silver Steelhead	Others
NC_035080.1	24868067	G	C	Born	gene_id LOC110521663
NC_035080.1	25474945	G	A	Silver Steelhead	gene_id kdr
NC_035080.1	25934012	G	A	Silver Steelhead	gene_id LOC110521688
NC_035080.1	25934196	C	T	Silver Steelhead	gene_id LOC110521688
NC_035080.1	25934457	G	A	Silver Steelhead	gene_id LOC110521688
NC_035080.1	25934476	G	A	Silver Steelhead	gene_id LOC110521688
NC_035080.1	25934580	T	G	Silver Steelhead	gene_id LOC110521688
NC_035080.1	25935379	T	G	Silver Steelhead	gene_id LOC110521688
NC_035080.1	29237132	T	G	Born	Others
NC_035080.1	30409207	G	A	Born	gene_id LOC110521740
NC_035080.1	31478566	T	C	Silver Steelhead	gene_id eef1d
NC_035080.1	31478682	G	A	Born	gene_id eef1d
NC_035080.1	31479100	C	T	Born	gene_id eef1d
NC_035080.1	31479426	C	T	Born	gene_id eef1d
NC_035080.1	32225583	G	T	Born	Others
NC_035080.1	37275683	A	T	Born	gene_id LOC110521825
NC_035080.1	37277898	G	A	Silver Steelhead	gene_id LOC110521825
NC_035080.1	37278021	T	C	Silver Steelhead	gene_id LOC110521825
NC_035080.1	37279150	C	T	Born	gene_id LOC110521825
NC_035080.1	37291714	G	A	Silver Steelhead	gene_id LOC110521825
NC_035080.1	37318242	C	T	Silver Steelhead	gene_id LOC110521825
NC_035080.1	37435311	G	T	Born	gene_id LOC110521825
NC_035080.1	37435593	T	C	Silver Steelhead	gene_id LOC110521825
NC_035080.1	39373232	C	T	Born	gene_id LOC110521844
NC_035080.1	39375659	C	A	Silver Steelhead	gene_id LOC110521844
NC_035080.1	39459259	C	T	Silver Steelhead	gene_id LOC110521845
NC_035080.1	40097744	A	G	Silver Steelhead	gene_id zranb2
NC_035080.1	40131879	T	A	Born	gene_id adgrl4
NC_035080.1	40131880	A	T	Born	gene_id adgrl4
NC_035080.1	40132421	G	T	Silver Steelhead	gene_id adgrl4
NC_035080.1	41101450	A	C	Silver Steelhead	gene_id LOC110521889
NC_035080.1	41283653	T	A	Silver Steelhead	gene_id LOC110521896
NC_035080.1	41386414	G	A	Born	gene_id LOC110521904
NC_035080.1	41390337	T	C	Born	gene_id LOC110521904
NC_035080.1	41390479	T	G	Born	gene_id LOC110521904
NC_035080.1	41390497	C	T	Born	gene_id LOC110521904
NC_035080.1	41390644	C	T	Born	gene_id LOC110521904
NC_035080.1	41390726	T	C	Born	gene_id LOC110521904
NC_035080.1	41813219	C	T	Silver Steelhead	Others
NC_035080.1	41813611	T	A	Born	Others
NC_035080.1	41814781	A	C	Silver Steelhead	Others
NC_035080.1	41814974	T	C	Silver Steelhead	Others
NC_035080.1	41818153	A	G	Silver Steelhead	gene_id LOC110521917
NC_035080.1	48080030	A	G	Silver Steelhead	gene_id LOC110521982
NC_035080.1	48090463	C	A	Silver Steelhead	gene_id LOC110521982
NC_035080.1	48420678	C	T	Born	gene_id LOC110521987
NC_035080.1	48423607	C	T	Born	gene_id LOC110521987
NC_035080.1	50753315	C	T	Silver Steelhead	Others
NC_035080.1	50754219	C	T	Born	Others
NC_035080.1	52351313	G	T	Born	gene_id hsp90bb
NC_035080.1	52406734	T	C	Born	gene_id LOC110522051
NC_035080.1	53198390	G	A	Born	gene_id LOC110522053
NC_035080.1	53397474	T	G	Silver Steelhead	Others
NC_035080.1	53398125	T	C	Born	Others
NC_035080.1	53399520	T	G	Silver Steelhead	Others
NC_035080.1	53399755	A	C	Born	Others
NC_035080.1	53399760	T	C	Silver Steelhead	Others
NC_035080.1	54617316	C	A	Born	Others
NC_035080.1	54617367	T	G,*	Born	Others
NC_035080.1	54617508	T	A	Born	Others
NC_035080.1	54617871	G	A	Born	Others
NC_035080.1	54619085	G	A	Born	Others
NC_035080.1	54619344	G	T	Born	Others
NC_035080.1	54619475	A	C	Born	Others
NC_035080.1	54619509	C	A	Born	Others
NC_035080.1	54620228	C	A	Born	Others
NC_035080.1	55542546	G	T	Born	gene_id pnrc1
NC_035080.1	55726461	G	T	Born	gene_id LOC110521046, gene_id lyrm2
NC_035080.1	57199157	C	A	Silver Steelhead	gene_id LOC110522139
NC_035080.1	57199588	C	T	Silver Steelhead	gene_id LOC110522139
NC_035080.1	57199624	G	C	Silver Steelhead	gene_id LOC110522139
NC_035080.1	57209850	C	T	Silver Steelhead	gene_id LOC110522139
NC_035080.1	57213171	G	A	Silver Steelhead	gene_id LOC110522139
NC_035080.1	57213868	G	A	Silver Steelhead	gene_id LOC110522139
NC_035080.1	57478627	T	A	Silver Steelhead	gene_id LOC110522151
NC_035080.1	58497339	G	A	Born	Others
NC_035080.1	59084917	C	G	Born	Others
NC_035080.1	59085576	A	C	Born	Others
NC_035080.1	59087148	G	A	Born	Others
NC_035080.1	59094983	C	T	Silver Steelhead	gene_id LOC110522191
NC_035080.1	59125697	T	C	Born	gene_id LOC110522191
NC_035080.1	59126484	T	C	Born	Others
NC_035080.1	59126533	C	T	Silver Steelhead	Others
NC_035080.1	59126897	T	C	Born	Others
NC_035080.1	59127719	A	G	Silver Steelhead	Others
NC_035080.1	59128344	A	C	Born	Others
NC_035080.1	59220446	C	T	Born	gene_id serinc1
NC_035080.1	59223322	T	G	Born	gene_id serinc1
NC_035080.1	59223542	C	A	Silver Steelhead	gene_id serinc1
NC_035080.1	59998985	G	A	Born	Others
NC_035080.1	59999335	C	T	Silver Steelhead	Others
NC_035080.1	59999536	G	C	Born	Others
NC_035080.1	59999574	T	A	Born	Others
NC_035080.1	60000376	G	A	Silver Steelhead	Others
NC_035080.1	60000504	C	T	Born	Others
NC_035080.1	60003337	G	T	Born	Others
NC_035080.1	60003349	C	T	Born	Others
NC_035080.1	60004414	G	A	Silver Steelhead	Others
NC_035080.1	60350408	A	T	Silver Steelhead	gene_id LOC110521052
NC_035080.1	60351578	C	G	Born	gene_id LOC110521052
NC_035080.1	60604429	G	A	Born	gene_id c4h1orf198
NC_035080.1	61186068	G	A	Born	gene_id LOC100136125
NC_035080.1	61236405	C	A,G	Born	gene_id LOC110522238
NC_035080.1	61236408	A	G	Born	gene_id LOC110522238
NC_035080.1	62380263	C	T	Silver Steelhead	Others
NC_035080.1	62381142	A	G	Born	Others
NC_035080.1	62818376	T	A	Born	gene_id LOC110522273
NC_035080.1	62818670	C	G	Born	gene_id LOC110522273
NC_035080.1	62818803	C	T	Silver Steelhead	gene_id LOC110522273
NC_035080.1	63127995	G	C	Silver Steelhead	gene_id LOC110522278
NC_035080.1	65182930	T	C	Silver Steelhead	gene_id gata4
NC_035080.1	65563573	C	A	Born	gene_id LOC110522350
NC_035080.1	65580435	C	A	Born	Others
NC_035080.1	65726056	C	T	Born	gene_id tcp1
NC_035080.1	65967338	A	C	Born	gene_id LOC110522359
NC_035080.1	66179700	G	A	Silver Steelhead	gene_id sesn1
NC_035080.1	66265097	C	T	Silver Steelhead	Others
NC_035080.1	66265158	G	T	Born	Others
NC_035080.1	66265629	T	C	Silver Steelhead	Others
NC_035080.1	66266309	A	T	Born	Others
NC_035080.1	66266383	C	G	Born	Others
NC_035080.1	68578099	C	T	Silver Steelhead	gene_id myct1
NC_035080.1	68858346	A	G	Silver Steelhead	gene_id acp1
NC_035080.1	69310255	T	G	Silver Steelhead	gene_id efr3b
NC_035080.1	69357209	G	T	Silver Steelhead	gene_id LOC110522428
NC_035080.1	69357539	T	G	Silver Steelhead	gene_id LOC110522428
NC_035080.1	69357993	A	C	Silver Steelhead	gene_id LOC110522428
NC_035080.1	69358040	G	A	Born	gene_id LOC110522428
NC_035080.1	69365235	G	A	Born	gene_id LOC110522428
NC_035080.1	69366134	C	T	Silver Steelhead	gene_id LOC110522428
NC_035080.1	69379533	G	A	Born	gene_id LOC110522428
NC_035080.1	69988394	C	A	Born	gene_id LOC110522434
NC_035080.1	69989012	G	C	Silver Steelhead	gene_id LOC110522434
NC_035080.1	69989282	A	C	Silver Steelhead	gene_id LOC110522434
NC_035080.1	69989344	G	A	Silver Steelhead	gene_id LOC110522434
NC_035080.1	70701322	G	A	Silver Steelhead	gene_id LOC110522444
NC_035080.1	71866998	G	T	Silver Steelhead	gene_id LOC110522458
NC_035080.1	71867150	C	T	Silver Steelhead	gene_id LOC110522458
NC_035080.1	72109944	A	G	Silver Steelhead	gene_id LOC110522470
NC_035080.1	72117822	G	A	Born	gene_id fkbp3
NC_035080.1	72118682	A	G	Born	gene_id fkbp3
NC_035080.1	72884663	C	T	Born	Others
NC_035080.1	73964438	G	A	Silver Steelhead	gene_id glrx5
NC_035080.1	75279397	A	G	Silver Steelhead	gene_id LOC110522515
NC_035080.1	76238683	A	G	Born	gene_id LOC110522539
NC_035080.1	78257536	C	T	Silver Steelhead	gene_id LOC110522566
NC_035080.1	78263706	G	A	Born	gene_id LOC110522566
NC_035080.1	79073551	G	C	Born	Others
NC_035080.1	79837496	A	G	Born	gene_id LOC110522589
NC_035080.1	79837746	G	A	Silver Steelhead	gene_id LOC110522589
NC_035080.1	79916206	T	C	Born	Others
NC_035080.1	79916933	C	T	Born	gene_id LOC110522591
NC_035080.1	81321990	C	A	Silver Steelhead	gene_id LOC110522620
NC_035080.1	81322245	G	T	Silver Steelhead	gene_id LOC110522620
NC_035080.1	81820853	G	A	Silver Steelhead	Others
NC_035080.1	81821519	T	C	Born	Others
NC_035080.1	81826963	G	C	Born	gene_id LOC110522634
NC_035080.1	84599473	G	A	Born	Others
NC_035080.1	84606069	C	A	Silver Steelhead	gene_id hadhb
NC_035081.1	586108	G	A	opposite_hom	Others
NC_035081.1	599553	A	G	Silver Steelhead	gene_id LOC110523074
NC_035081.1	765210	C	T	Silver Steelhead	gene_id LOC110523088
NC_035081.1	3383513	T	A	Silver Steelhead	Others
NC_035081.1	3383596	A	C	Born	Others
NC_035081.1	3385310	C	T	Born	Others
NC_035081.1	3385702	C	A	Silver Steelhead	Others
NC_035081.1	3386406	G	C	Born	gene_id LOC110524935
NC_035081.1	4523571	A	G	Born	Others
NC_035081.1	4523620	A	G	Born	Others
NC_035081.1	4533058	C	A	Silver Steelhead	gene_id LOC110523126
NC_035081.1	6389444	G	T	Silver Steelhead	gene_id hint1
NC_035081.1	6398688	A	G	Born	gene_id lyrm7
NC_035081.1	6725219	C	T	Silver Steelhead	gene_id auh
NC_035081.1	6934865	A	G	Born	gene_id lyz2
NC_035081.1	7356089	T	A	Silver Steelhead	gene_id reep5
NC_035081.1	7356237	G	T	Silver Steelhead	gene_id reep5
NC_035081.1	7507871	C	A	Born	Others
NC_035081.1	7507948	C	A	Born	Others
NC_035081.1	8482331	C	T	Silver Steelhead	gene_id LOC110523185
NC_035081.1	9234258	A	T	Silver Steelhead	gene_id aldh7a1
NC_035081.1	9299433	T	C	Silver Steelhead	gene_id lmnb1
NC_035081.1	9329272	C	A	Silver Steelhead	gene_id c5h5orf63
NC_035081.1	9329281	G	A	Silver Steelhead	gene_id c5h5orf63
NC_035081.1	10146710	G	T	Born	gene_id psmb7
NC_035081.1	10160733	C	T	Born	gene_id psmb7
NC_035081.1	10534997	C	T	Silver Steelhead	gene_id crat
NC_035081.1	10546401	G	A	Born	gene_id crat
NC_035081.1	11092778	C	T	Silver Steelhead	gene_id tubb4b
NC_035081.1	11684193	A	C	Silver Steelhead	gene_id LOC110523258
NC_035081.1	11685458	G	A	Silver Steelhead	Others
NC_035081.1	11685699	C	T	Born	Others
NC_035081.1	11686582	G	A	Born	Others
NC_035081.1	11744888	T	C	Silver Steelhead	gene_id LOC110523261
NC_035081.1	11763509	A	G	Silver Steelhead	gene_id LOC110523261
NC_035081.1	13116956	A	C	Born	gene_id c5h9orf78
NC_035081.1	13676318	G	C	Silver Steelhead	gene_id LOC110523330
NC_035081.1	13676364	G	A	Silver Steelhead	gene_id LOC110523330
NC_035081.1	13676485	C	T	Silver Steelhead	gene_id LOC110523330
NC_035081.1	13953926	C	T	Born	gene_id LOC110523337
NC_035081.1	13953999	C	T	Born	gene_id LOC110523337
NC_035081.1	13954000	T	C	Born	gene_id LOC110523337
NC_035081.1	13955022	G	A	Born	gene_id LOC110523337
NC_035081.1	13960510	C	T	Born	gene_id LOC110523338
NC_035081.1	13960527	A	T	Silver Steelhead	gene_id LOC110523338
NC_035081.1	15189596	C	T	Silver Steelhead	gene_id LOC110523362
NC_035081.1	15190163	C	T	Born	gene_id LOC110523362
NC_035081.1	15192050	C	T	Born	gene_id LOC110523362
NC_035081.1	15192150	G	A	Born	gene_id LOC110523362
NC_035081.1	15192203	G	T	Silver Steelhead	gene_id LOC110523362
NC_035081.1	15527868	T	C	Silver Steelhead	gene_id LOC110523366
NC_035081.1	15533271	G	T	Born	gene_id LOC110523366
NC_035081.1	15617668	C	T	Born	gene_id LOC110523367
NC_035081.1	15692743	C	A	Born	gene_id LOC110523371
NC_035081.1	17883143	G	A	Silver Steelhead	gene_id LOC110523394
NC_035081.1	18158609	G	A	Silver Steelhead	gene_id LOC110523403
NC_035081.1	18315211	C	G	Born	gene_id LOC110523401
NC_035081.1	18448893	G	A	Silver Steelhead	gene_id LOC110523407
NC_035081.1	18449151	G	A	Silver Steelhead	gene_id LOC110523407
NC_035081.1	18449205	A	G	Silver Steelhead	gene_id LOC110523407
NC_035081.1	18451276	G	A	Silver Steelhead	gene_id LOC110523407
NC_035081.1	18451391	C	A	Silver Steelhead	gene_id LOC110523407
NC_035081.1	18451500	T	A	Silver Steelhead	gene_id LOC110523407
NC_035081.1	18451510	T	A	Silver Steelhead	gene_id LOC110523407
NC_035081.1	18451645	G	A	Silver Steelhead	gene_id LOC110523407
NC_035081.1	18451745	T	C	Silver Steelhead	gene_id LOC110523407
NC_035081.1	18452309	C	T	Silver Steelhead	gene_id LOC110523407
NC_035081.1	18452558	A	C	Silver Steelhead	gene_id LOC110523407
NC_035081.1	18452659	G	A	Born	gene_id LOC110523407
NC_035081.1	18721451	C	A	Silver Steelhead	Others
NC_035081.1	18723033	C	T	Born	gene_id LOC110523420
NC_035081.1	18728379	A	C	Silver Steelhead	gene_id LOC110523420
NC_035081.1	18732345	T	C	Silver Steelhead	gene_id LOC110523420
NC_035081.1	18732435	G	A	Silver Steelhead	gene_id LOC110523420
NC_035081.1	18957770	C	T	Silver Steelhead	gene_id march5
NC_035081.1	18965776	C	T	Born	gene_id LOC110523429
NC_035081.1	19097866	G	A	Silver Steelhead	gene_id LOC110523434
NC_035081.1	19583931	A	T	Silver Steelhead	Others
NC_035081.1	20531760	T	A	Silver Steelhead	gene_id vatg1
NC_035081.1	20532009	A	C	Born	gene_id vatg1
NC_035081.1	20557066	T	G	Silver Steelhead	gene_id LOC110523463, gene_id LOC110523464
NC_035081.1	21288318	C	T	Born	gene_id srek1
NC_035081.1	23654134	C	T	Silver Steelhead	gene_id LOC110523521
NC_035081.1	24880267	G	T	Silver Steelhead	gene_id LOC110523533
NC_035081.1	24880383	G	T	Silver Steelhead	gene_id LOC110523533
NC_035081.1	25504402	C	A	Born	gene_id LOC110523552
NC_035081.1	25672849	C	G,*	Born	gene_id zfand5
NC_035081.1	25673740	G	T	Born	gene_id zfand5
NC_035081.1	25773633	A	T	Born	gene_id spag8
NC_035081.1	25892062	G	T	Born	gene_id LOC110523566
NC_035081.1	26116127	T	A	Silver Steelhead	gene_id LOC110523578
NC_035081.1	26162606	G	C	Silver Steelhead	gene_id LOC110523580
NC_035081.1	26163415	T	A	Silver Steelhead	gene_id LOC110523580
NC_035081.1	27258371	A	G	Silver Steelhead	gene_id rgs3
NC_035081.1	27258973	A	C	Silver Steelhead	gene_id rgs3
NC_035081.1	28836291	T	G	Silver Steelhead	gene_id LOC110523606
NC_035081.1	28837025	T	A	Silver Steelhead	gene_id LOC110523606
NC_035081.1	28837570	T	C	Silver Steelhead	gene_id LOC110523606
NC_035081.1	28838911	C	T	Silver Steelhead	gene_id LOC110523606
NC_035081.1	29258012	C	G	Silver Steelhead	gene_id LOC110523617
NC_035081.1	29258120	T	C	Born	gene_id LOC110523617
NC_035081.1	29258680	G	T	Born	gene_id LOC110523617
NC_035081.1	29259323	A	C	Born	gene_id LOC110523617
NC_035081.1	29259534	A	C	Silver Steelhead	gene_id LOC110523617
NC_035081.1	29259593	C	A	Silver Steelhead	gene_id LOC110523617
NC_035081.1	29259648	T	A	Silver Steelhead	gene_id LOC110523617
NC_035081.1	29261438	A	G	Silver Steelhead	gene_id LOC110523617
NC_035081.1	29261450	A	C	Silver Steelhead	gene_id LOC110523617
NC_035081.1	29371905	C	T	Silver Steelhead	gene_id LOC110523621
NC_035081.1	30210929	G	A	Silver Steelhead	gene_id LOC110523643
NC_035081.1	30214564	C	G	Silver Steelhead	gene_id LOC110523643
NC_035081.1	30217925	G	A	Silver Steelhead	gene_id LOC110523643
NC_035081.1	31288561	G	T	Silver Steelhead	gene_id LOC110523659
NC_035081.1	31288602	C	A	Silver Steelhead	gene_id LOC110523659
NC_035081.1	31288693	T	C	Silver Steelhead	gene_id LOC110523659
NC_035081.1	31288735	T	C	Silver Steelhead	gene_id LOC110523659
NC_035081.1	31289242	G	A	Silver Steelhead	gene_id LOC110523659
NC_035081.1	31289925	C	A	Silver Steelhead	gene_id LOC110523659
NC_035081.1	31292564	G	A	Silver Steelhead	gene_id LOC110523659
NC_035081.1	32503552	A	C	Silver Steelhead	gene_id depdc5
NC_035081.1	32789631	C	T	Silver Steelhead	gene_id you2
NC_035081.1	32870939	A	G	Silver Steelhead	gene_id LOC110523691
NC_035081.1	32870952	A	G	Silver Steelhead	gene_id LOC110523691
NC_035081.1	32874441	G	A	Silver Steelhead	gene_id LOC110523691
NC_035081.1	33077872	C	T	Silver Steelhead	gene_id LOC110523703
NC_035081.1	33078744	C	T	Silver Steelhead	gene_id LOC110523703
NC_035081.1	33079312	G	A	Silver Steelhead	gene_id LOC110523703
NC_035081.1	33079655	C	T	Silver Steelhead	gene_id LOC110523703
NC_035081.1	33079740	C	T	Silver Steelhead	gene_id LOC110523703
NC_035081.1	33079848	A	C,T	Silver Steelhead	gene_id LOC110523703
NC_035081.1	33924221	A	T	Silver Steelhead	Others
NC_035081.1	34360504	G	T	Silver Steelhead	gene_id LOC110523753
NC_035081.1	34362578	T	A,C	Silver Steelhead	Others
NC_035081.1	35179652	T	C	Silver Steelhead	Others
NC_035081.1	35180424	A	G	Silver Steelhead	Others
NC_035081.1	35183228	A	G	Silver Steelhead	Others
NC_035081.1	35185523	C	T	Silver Steelhead	Others
NC_035081.1	35190239	T	C	Silver Steelhead	gene_id LOC110523767
NC_035081.1	35190558	A	G	Silver Steelhead	gene_id LOC110523767
NC_035081.1	35190674	A	G	Silver Steelhead	gene_id LOC110523767
NC_035081.1	35191146	T	C	Silver Steelhead	gene_id LOC110523767
NC_035081.1	35191187	T	G	Silver Steelhead	gene_id LOC110523767
NC_035081.1	35191257	A	C	Silver Steelhead	gene_id LOC110523767
NC_035081.1	35672871	A	G	Silver Steelhead	gene_id LOC110523770
NC_035081.1	35673055	T	C	Silver Steelhead	gene_id LOC110523770
NC_035081.1	35673129	A	C	Silver Steelhead	gene_id LOC110523770
NC_035081.1	35673236	T	G	Born	gene_id LOC110523770
NC_035081.1	35673677	T	A	Silver Steelhead	gene_id LOC110523770
NC_035081.1	35673732	C	T	Silver Steelhead	gene_id LOC110523770
NC_035081.1	35673766	T	A	Silver Steelhead	gene_id LOC110523770
NC_035081.1	35687077	G	A	Silver Steelhead	gene_id LOC110523770
NC_035081.1	35687186	C	G	Silver Steelhead	gene_id LOC110523770
NC_035081.1	35688731	T	G	Born	gene_id LOC110523771
NC_035081.1	35688863	G	A	Silver Steelhead	gene_id LOC110523771
NC_035081.1	35689667	T	A	Silver Steelhead	gene_id LOC110523771
NC_035081.1	35689828	A	C	Silver Steelhead	gene_id LOC110523771
NC_035081.1	35690039	T	C	Silver Steelhead	gene_id LOC110523771
NC_035081.1	35690119	A	T	Silver Steelhead	gene_id LOC110523771
NC_035081.1	35690428	A	G	Silver Steelhead	gene_id LOC110523771
NC_035081.1	35692249	C	T	Silver Steelhead	gene_id LOC110523771
NC_035081.1	35692622	T	C	Silver Steelhead	gene_id LOC110523771
NC_035081.1	36368459	A	T	Silver Steelhead	gene_id LOC110523789
NC_035081.1	36370265	A	G	Silver Steelhead	gene_id LOC110523789
NC_035081.1	36482641	C	T	Silver Steelhead	gene_id amacr
NC_035081.1	36482730	G	T	Silver Steelhead	gene_id amacr
NC_035081.1	36482841	T	A	Silver Steelhead	gene_id amacr
NC_035081.1	36483074	A	G	Silver Steelhead	gene_id amacr
NC_035081.1	36483236	T	G	Silver Steelhead	gene_id amacr
NC_035081.1	37145215	G	T	Silver Steelhead	gene_id LOC110523808
NC_035081.1	37145305	A	G	Silver Steelhead	gene_id LOC110523808
NC_035081.1	37452508	A	T	Silver Steelhead	gene_id LOC110523823
NC_035081.1	37453579	C	A	Silver Steelhead	gene_id LOC110523823
NC_035081.1	37453600	C	T	Silver Steelhead	gene_id LOC110523823
NC_035081.1	37456209	A	G	Silver Steelhead	gene_id LOC110523823
NC_035081.1	37631071	T	A	Silver Steelhead	gene_id LOC110523829
NC_035081.1	37807556	T	C	Silver Steelhead	gene_id LOC110523837
NC_035081.1	37808512	A	G	Born	gene_id LOC110523837
NC_035081.1	39480590	A	C	Silver Steelhead	gene_id LOC110523889
NC_035081.1	41143006	C	T	Born	gene_id LOC110523914
NC_035081.1	41143011	G	A	Born	gene_id LOC110523914
NC_035081.1	41143109	G	C	Silver Steelhead	gene_id LOC110523914
NC_035081.1	41143134	G	A	Silver Steelhead	gene_id LOC110523914
NC_035081.1	41556572	A	C	Silver Steelhead	gene_id LOC110523927
NC_035081.1	41556768	A	G	Born	gene_id LOC110523927
NC_035081.1	41556771	G	A	Born	gene_id LOC110523927
NC_035081.1	41558205	A	G	Born	gene_id LOC110523927
NC_035081.1	41558421	G	C	Silver Steelhead	gene_id LOC110523927
NC_035081.1	41706714	T	A	Born	gene_id ndufa8
NC_035081.1	41984186	A	C	Silver Steelhead	gene_id rabgap1
NC_035081.1	43144634	A	G	Silver Steelhead	Others
NC_035081.1	43144724	C	G	Silver Steelhead	Others
NC_035081.1	43144747	T	G	Silver Steelhead	Others
NC_035081.1	43145052	C	T	Silver Steelhead	Others
NC_035081.1	43145060	A	G	Silver Steelhead	Others
NC_035081.1	43151738	G	A	Silver Steelhead	gene_id oaz1b
NC_035081.1	45390819	G	A	Silver Steelhead	gene_id notch1
NC_035081.1	45391136	C	A	Silver Steelhead	gene_id notch1
NC_035081.1	45391820	G	T	Silver Steelhead	gene_id notch1
NC_035081.1	47741783	T	A	Silver Steelhead	gene_id LOC110524004
NC_035081.1	47741785	T	A	Silver Steelhead	gene_id LOC110524004
NC_035081.1	47741867	C	T	Silver Steelhead	gene_id LOC110524004
NC_035081.1	48479454	A	G	Silver Steelhead	Others
NC_035081.1	48619548	C	T	Silver Steelhead	gene_id LOC110524014
NC_035081.1	48622037	G	A	Silver Steelhead	gene_id LOC110524014
NC_035081.1	48622895	A	C	Silver Steelhead	gene_id LOC110524014
NC_035081.1	48623027	G	A	Silver Steelhead	gene_id LOC110524014
NC_035081.1	48623043	G	A	Silver Steelhead	gene_id LOC110524014
NC_035081.1	48623492	C	T	Silver Steelhead	gene_id LOC110524014
NC_035081.1	48623543	C	T	Silver Steelhead	gene_id LOC110524014
NC_035081.1	48623702	T	A	Silver Steelhead	gene_id LOC110524014
NC_035081.1	48624345	A	T	Silver Steelhead	gene_id LOC110524014
NC_035081.1	48625635	C	G	Silver Steelhead	gene_id LOC110524016
NC_035081.1	48945990	T	C	Silver Steelhead	gene_id LOC110524024
NC_035081.1	48946230	C	A	Silver Steelhead	gene_id LOC110524024
NC_035081.1	48946591	C	A	Silver Steelhead	gene_id LOC110524024
NC_035081.1	48946782	G	T	Silver Steelhead	gene_id LOC110524024
NC_035081.1	48946875	C	T	Silver Steelhead	gene_id LOC110524024
NC_035081.1	50345904	C	T	Silver Steelhead	gene_id LOC110524032
NC_035081.1	50552542	A	C	Silver Steelhead	gene_id LOC110524041
NC_035081.1	50565289	G	A	Silver Steelhead	gene_id LOC110524041
NC_035081.1	50565590	G	A	Silver Steelhead	gene_id LOC110524041
NC_035081.1	50565701	A	G	Silver Steelhead	gene_id LOC110524041
NC_035081.1	51139827	T	C	Silver Steelhead	gene_id LOC110524055
NC_035081.1	51140493	G	A	Silver Steelhead	gene_id LOC110524055
NC_035081.1	51140742	A	C	Silver Steelhead	gene_id LOC110524055
NC_035081.1	51419588	C	T	Silver Steelhead	gene_id LOC110524063
NC_035081.1	51419693	C	T	Silver Steelhead	gene_id LOC110524063
NC_035081.1	52347234	C	A	Silver Steelhead	gene_id atpaf1
NC_035081.1	52354683	T	C	Silver Steelhead	gene_id atpaf1
NC_035081.1	53459152	A	G	Silver Steelhead	gene_id LOC100135807
NC_035081.1	53468902	G	C	Silver Steelhead	gene_id LOC100135807
NC_035081.1	53469259	A	T	Silver Steelhead	gene_id LOC100135807
NC_035081.1	53469483	G	A	Silver Steelhead	gene_id LOC100135807
NC_035081.1	53470072	C	T	Silver Steelhead	Others
NC_035081.1	53470455	G	T	Silver Steelhead	Others
NC_035081.1	53470613	T	C	Silver Steelhead	Others
NC_035081.1	53525024	G	A	Silver Steelhead	gene_id LOC110524110
NC_035081.1	53526194	A	G	Silver Steelhead	gene_id LOC110524110
NC_035081.1	53526920	G	A	Silver Steelhead	gene_id LOC110524110
NC_035081.1	53862885	C	T	Silver Steelhead	gene_id LOC110524120
NC_035081.1	53863174	C	T	Silver Steelhead	gene_id LOC110524120
NC_035081.1	53864006	T	G	Silver Steelhead	gene_id LOC110524120
NC_035081.1	54365936	G	A	Silver Steelhead	Others
NC_035081.1	54473944	A	C	Silver Steelhead	gene_id LOC110524135
NC_035081.1	54473947	C	T	Silver Steelhead	gene_id LOC110524135
NC_035081.1	54612890	T	G	Silver Steelhead	gene_id LOC110524139
NC_035081.1	55306846	A	T	Silver Steelhead	gene_id LOC110524166
NC_035081.1	55307786	C	T	Silver Steelhead	gene_id LOC110524166
NC_035081.1	55403563	C	T	Silver Steelhead	gene_id ndufa7
NC_035081.1	55406246	T	C	Silver Steelhead	gene_id ndufa7
NC_035081.1	55406311	A	G	Silver Steelhead	gene_id ndufa7
NC_035081.1	56217210	A	G	Silver Steelhead	gene_id cope
NC_035081.1	56250686	G	A	Silver Steelhead	gene_id LOC110524192
NC_035081.1	56477849	C	T	Silver Steelhead	gene_id LOC110524203
NC_035081.1	56678702	G	T	Silver Steelhead	gene_id LOC110524208
NC_035081.1	56846546	C	T	Silver Steelhead	gene_id LOC110524211
NC_035081.1	56846574	A	T	Silver Steelhead	gene_id LOC110524211
NC_035081.1	56846594	T	C	Silver Steelhead	gene_id LOC110524211
NC_035081.1	56846638	T	A	Silver Steelhead	gene_id LOC110524211
NC_035081.1	56846704	C	A	Silver Steelhead	gene_id LOC110524211
NC_035081.1	56868358	G	T	Silver Steelhead	Others
NC_035081.1	56868418	A	G	Silver Steelhead	Others
NC_035081.1	56868457	C	T	Born	Others
NC_035081.1	56868478	G	A	Silver Steelhead	Others
NC_035081.1	56869907	G	A	Silver Steelhead	Others
NC_035081.1	56869976	G	A	Silver Steelhead	Others
NC_035081.1	56870127	T	A	Silver Steelhead	Others
NC_035081.1	56870516	A	G	Silver Steelhead	gene_id LOC110524211
NC_035081.1	56871480	G	A	Silver Steelhead	gene_id LOC110524211
NC_035081.1	56871807	G	T	Silver Steelhead	gene_id LOC110524211
NC_035081.1	56872547	T	A	Silver Steelhead	gene_id LOC110524211, gene_id LOC110524214
NC_035081.1	56905487	G	A	Silver Steelhead	gene_id LOC110524215
NC_035081.1	56905656	T	A	Silver Steelhead	gene_id LOC110524215
NC_035081.1	57159825	G	A	Silver Steelhead	gene_id LOC110524226, gene_id LOC110524225
NC_035081.1	57373685	T	G	Silver Steelhead	gene_id timm44
NC_035081.1	58509606	T	G	Silver Steelhead	gene_id LOC110524260
NC_035081.1	58509659	A	C	Born	gene_id LOC110524260
NC_035081.1	58509879	G	A	Silver Steelhead	gene_id LOC110524260
NC_035081.1	58510138	A	G	Silver Steelhead	gene_id LOC110524260
NC_035081.1	58510292	G	A	Silver Steelhead	gene_id LOC110524260
NC_035081.1	58510417	G	T	Silver Steelhead	gene_id LOC110524260
NC_035081.1	58517434	G	A	Silver Steelhead	gene_id LOC110524259
NC_035081.1	58519600	G	A	Silver Steelhead	Others
NC_035081.1	58519819	T	C	Silver Steelhead	gene_id LOC110524259
NC_035081.1	58519895	G	A	Born	gene_id LOC110524259
NC_035081.1	58521456	C	A	Silver Steelhead	gene_id LOC110524259
NC_035081.1	58521459	G	A	Born	gene_id LOC110524259
NC_035081.1	58521667	G	A	Silver Steelhead	gene_id LOC110524259
NC_035081.1	58648590	A	G	Silver Steelhead	gene_id LOC110524261
NC_035081.1	58648685	A	G	Silver Steelhead	gene_id LOC110524261
NC_035081.1	58651298	G	A	Silver Steelhead	gene_id LOC110524261
NC_035081.1	58826897	G	C	Silver Steelhead	Others
NC_035081.1	58835748	C	T	Silver Steelhead	gene_id LOC110524268
NC_035081.1	58837423	G	A	Silver Steelhead	gene_id LOC110524268
NC_035081.1	58837464	G	C	Silver Steelhead	gene_id LOC110524268
NC_035081.1	58837476	C	T	Silver Steelhead	gene_id LOC110524268
NC_035081.1	58837512	G	T	Silver Steelhead	gene_id LOC110524268
NC_035081.1	58837524	C	A	Silver Steelhead	gene_id LOC110524268
NC_035081.1	58840810	A	T	Silver Steelhead	gene_id LOC110524268
NC_035081.1	58840884	C	T	Silver Steelhead	gene_id LOC110524268
NC_035081.1	59148155	T	A	Silver Steelhead	gene_id LOC110524277
NC_035081.1	59148936	G	A	Silver Steelhead	gene_id LOC110524277
NC_035081.1	59152088	T	A	Silver Steelhead	gene_id LOC110524277
NC_035081.1	59591999	C	T	Silver Steelhead	gene_id LOC110524284
NC_035081.1	59593112	A	G	Silver Steelhead	gene_id LOC110524284
NC_035081.1	60057386	A	T	Silver Steelhead	Others
NC_035081.1	61656551	A	G	Silver Steelhead	gene_id rgl1
NC_035081.1	62810669	A	G	Silver Steelhead	Others
NC_035081.1	62812098	C	T	Silver Steelhead	Others
NC_035081.1	63694109	T	C	Born	gene_id LOC110522987, gene_id dnajc19
NC_035081.1	63694370	T	A	Born	gene_id dnajc19
NC_035081.1	63695410	A	G	Silver Steelhead	gene_id dnajc19
NC_035081.1	64187088	G	A	Silver Steelhead	gene_id LOC110524416
NC_035081.1	64190109	G	A	Silver Steelhead	gene_id LOC110524416
NC_035081.1	64192846	A	T	Silver Steelhead	gene_id LOC110524416
NC_035081.1	64192878	C	A	opposite_hom	gene_id LOC110524416
NC_035081.1	64222913	A	G	Born	gene_id LOC110524419
NC_035081.1	64233942	G	A	Born	gene_id LOC110524419
NC_035081.1	64234134	G	A	Silver Steelhead	gene_id LOC110524419
NC_035081.1	64234687	A	G	Born	gene_id LOC110524419
NC_035081.1	64235845	G	A	Born	gene_id LOC110524419
NC_035081.1	64235906	C	G	Born	gene_id LOC110524419
NC_035081.1	64236063	G	T	Born	gene_id LOC110524419
NC_035081.1	64236243	A	C	Born	gene_id LOC110524419
NC_035081.1	65230707	C	A	Born	gene_id LOC110524433
NC_035081.1	67642849	G	T	Born	gene_id LOC110522993
NC_035081.1	67905432	C	T	Silver Steelhead	gene_id LOC110524494
NC_035081.1	67908501	C	T	Silver Steelhead	Others
NC_035081.1	67909030	A	G	Silver Steelhead	Others
NC_035081.1	68338758	A	G	Silver Steelhead	Others
NC_035081.1	68457164	T	C	Silver Steelhead	gene_id LOC110524507
NC_035081.1	68873175	T	A	Silver Steelhead	Others
NC_035081.1	68873553	A	C	Silver Steelhead	gene_id LOC110524515
NC_035081.1	68873836	C	G	Silver Steelhead	gene_id LOC110524515
NC_035081.1	69214530	C	A	Silver Steelhead	gene_id LOC110524524
NC_035081.1	69720015	A	G	Silver Steelhead	Others
NC_035081.1	69721368	T	C	Silver Steelhead	gene_id LOC110524539
NC_035081.1	69721594	C	T	Silver Steelhead	gene_id LOC110524539
NC_035081.1	69734168	G	A	Silver Steelhead	gene_id LOC110524539
NC_035081.1	69815541	G	T	Silver Steelhead	gene_id LOC110524538
NC_035081.1	69877989	A	G	Silver Steelhead	gene_id LOC110524543
NC_035081.1	70009606	G	A	Silver Steelhead	gene_id LOC110524547
NC_035081.1	70050107	G	C	Silver Steelhead	gene_id LOC110524550
NC_035081.1	70050559	C	T	Silver Steelhead	gene_id LOC110524550
NC_035081.1	70051687	G	T	Silver Steelhead	gene_id LOC110524550
NC_035081.1	71149095	G	T	Silver Steelhead	gene_id LOC110524572
NC_035081.1	71149308	G	A	Silver Steelhead	gene_id LOC110524572
NC_035081.1	71149401	T	G	Silver Steelhead	gene_id LOC110524572
NC_035081.1	71150573	C	T	Silver Steelhead	gene_id LOC110524572
NC_035081.1	71542542	T	C	Silver Steelhead	gene_id LOC110524579
NC_035081.1	71542560	C	T	Silver Steelhead	gene_id LOC110524579
NC_035081.1	71542809	T	G	Silver Steelhead	gene_id LOC110524579
NC_035081.1	71542940	G	A	Silver Steelhead	gene_id LOC110524579
NC_035081.1	73462091	G	A	Born	gene_id evi5
NC_035081.1	75622340	A	T	Silver Steelhead	gene_id LOC110524638
NC_035081.1	75622380	C	T	Silver Steelhead	gene_id LOC110524638
NC_035081.1	75622765	G	A	Silver Steelhead	gene_id LOC110524638
NC_035081.1	75623331	G	A	Born	gene_id LOC110524638
NC_035081.1	75631964	G	A	Silver Steelhead	gene_id LOC110524638
NC_035081.1	75633382	A	G	Silver Steelhead	gene_id LOC110524638
NC_035081.1	75633874	A	G	Silver Steelhead	gene_id LOC110524638
NC_035081.1	75634940	A	G	Silver Steelhead	gene_id LOC110524638
NC_035081.1	78953629	A	C	Silver Steelhead	gene_id cpt2
NC_035081.1	79007225	G	A	Silver Steelhead	gene_id aldh9a1
NC_035081.1	79022552	T	G	Silver Steelhead	gene_id aldh9a1
NC_035081.1	81386588	A	G	Silver Steelhead	gene_id LOC110524734
NC_035081.1	81389113	G	A	Silver Steelhead	gene_id LOC110524734
NC_035081.1	83413354	G	A	Silver Steelhead	gene_id LOC110524767
NC_035081.1	83426648	G	A	Silver Steelhead	gene_id LOC110524767
NC_035081.1	83790116	A	G	Born	gene_id ivns1abp
NC_035081.1	83937425	T	G	Silver Steelhead	Others
NC_035081.1	83937473	G	C	Silver Steelhead	Others
NC_035081.1	85766580	A	G	Silver Steelhead	gene_id LOC110524811
NC_035081.1	87022377	C	T	Silver Steelhead	gene_id LOC110524842
NC_035081.1	89560864	C	T	Silver Steelhead	gene_id hdlbp
NC_035081.1	89565776	G	A	Silver Steelhead	gene_id hdlbp
NC_035081.1	89567857	G	A	Silver Steelhead	gene_id hdlbp
NC_035081.1	89748878	G	A	Silver Steelhead	gene_id LOC110524873, gene_id dtymk
NC_035081.1	90125386	C	G	Silver Steelhead	gene_id php14
NC_035081.1	91179162	G	A	Born	gene_id LOC110524889
NC_035081.1	91179230	C	T	Born	gene_id LOC110524889
NC_035081.1	91179344	G	A	Born	gene_id LOC110524889
NC_035081.1	92005875	G	A	Silver Steelhead	Others
NC_035082.1	1723181	T	A	Born	gene_id LOC110525148
NC_035082.1	1723384	T	C	Silver Steelhead	gene_id LOC110525148
NC_035082.1	3319218	A	T	Silver Steelhead	Others
NC_035082.1	3319541	G	A	Born	Others
NC_035082.1	3319606	G	A	Silver Steelhead	Others
NC_035082.1	3319685	A	C	Silver Steelhead	Others
NC_035082.1	3319786	C	A	Silver Steelhead	Others
NC_035082.1	3320091	T	A	Silver Steelhead	Others
NC_035082.1	3320153	G	A	Silver Steelhead	Others
NC_035082.1	3320324	T	G	Born	Others
NC_035082.1	4355534	C	G	Born	gene_id ube2l3
NC_035082.1	6474794	G	A	Born	Others
NC_035082.1	6476005	C	A	Born	Others
NC_035082.1	6476211	T	C	Silver Steelhead	Others
NC_035082.1	6476221	G	A	Silver Steelhead	Others
NC_035082.1	6477331	A	G	Born	gene_id LOC110525228
NC_035082.1	6478248	C	T	Born	gene_id LOC110525228
NC_035082.1	6799804	G	A	Silver Steelhead	gene_id LOC110525231
NC_035082.1	6799943	C	T	Silver Steelhead	gene_id LOC110525231
NC_035082.1	6813721	C	T	Born	gene_id LOC110525231
NC_035082.1	6817903	G	C	Silver Steelhead	gene_id LOC110525231
NC_035082.1	6818814	T	A	Born	gene_id LOC110525231
NC_035082.1	6819181	T	G	Born	gene_id LOC110525231
NC_035082.1	6819385	T	G	Born	gene_id LOC110525231
NC_035082.1	6819577	T	C	Born	gene_id LOC110525231
NC_035082.1	6819729	T	C	Silver Steelhead	gene_id LOC110525231
NC_035082.1	6819910	G	T	Born	gene_id LOC110525231
NC_035082.1	7596459	A	G	Born	gene_id me2
NC_035082.1	7597024	G	A	Silver Steelhead	gene_id me2
NC_035082.1	7597062	C	T	Born	gene_id me2
NC_035082.1	7597619	G	T	Born	gene_id me2
NC_035082.1	8597995	T	A	Silver Steelhead	gene_id LOC110525259
NC_035082.1	8953267	A	C	Born	gene_id hsd17b4
NC_035082.1	8953584	T	C	Silver Steelhead	gene_id hsd17b4
NC_035082.1	8953695	G	T	Born	gene_id hsd17b4
NC_035082.1	9880979	C	T	Born	gene_id LOC110525288
NC_035082.1	9882693	A	T	Born	gene_id LOC110525288
NC_035082.1	12652078	A	C	Silver Steelhead	gene_id LOC110525312
NC_035082.1	12653960	C	T	Silver Steelhead	gene_id LOC110525312
NC_035082.1	13530173	C	T	Silver Steelhead	gene_id c6h9orf116
NC_035082.1	13530512	C	T	Born	gene_id c6h9orf116
NC_035082.1	15063247	A	C	Silver Steelhead	gene_id hnrnpk
NC_035082.1	15237910	T	C	Born	gene_id golm1
NC_035082.1	15243345	C	T	Silver Steelhead	gene_id golm1
NC_035082.1	15493723	T	A	Silver Steelhead	gene_id rfk
NC_035082.1	15494235	T	C	Silver Steelhead	gene_id rfk
NC_035082.1	15701010	T	C	Silver Steelhead	gene_id LOC110525396
NC_035082.1	15701225	G	C	Silver Steelhead	gene_id LOC110525396
NC_035082.1	15704233	T	C	Silver Steelhead	gene_id LOC110525396
NC_035082.1	16252757	A	T	Silver Steelhead	gene_id LOC110525409
NC_035082.1	16608102	G	C	Silver Steelhead	gene_id LOC110525414
NC_035082.1	16608398	T	G	Silver Steelhead	gene_id LOC110525414
NC_035082.1	17438455	T	C	Silver Steelhead	gene_id LOC110525440
NC_035082.1	17464613	T	A	Silver Steelhead	gene_id hint2
NC_035082.1	17465177	T	G	Born	gene_id hint2
NC_035082.1	17467671	C	T	Born	gene_id mrps30
NC_035082.1	17469761	C	T	Born	gene_id mrps30
NC_035082.1	18049813	C	T	Born	gene_id LOC110525467
NC_035082.1	18050228	C	A	Silver Steelhead	gene_id LOC110525467
NC_035082.1	18616865	C	A	Born	gene_id LOC110525484
NC_035082.1	18616965	G	A	Born	gene_id LOC110525484
NC_035082.1	18617079	A	G	Born	gene_id LOC110525484
NC_035082.1	18617229	G	A	Born	gene_id LOC110525484
NC_035082.1	19385480	A	T	Born	gene_id LOC110525509
NC_035082.1	19697289	T	G	Silver Steelhead	Others
NC_035082.1	19707424	C	T	Silver Steelhead	Others
NC_035082.1	19707427	A	G	Silver Steelhead	Others
NC_035082.1	19712968	C	T	Silver Steelhead	Others
NC_035082.1	19716100	G	A	Born	Others
NC_035082.1	19719529	A	G	Born	Others
NC_035082.1	19947256	A	G	Born	Others
NC_035082.1	20246711	C	A	Silver Steelhead	gene_id LOC110525541
NC_035082.1	20246780	T	A	Born	gene_id LOC110525541
NC_035082.1	20284574	G	A	Silver Steelhead	gene_id LOC110525543
NC_035082.1	24590133	T	A	Born	Others
NC_035082.1	26965480	T	G	Silver Steelhead	gene_id LOC110525711
NC_035082.1	27765149	G	A	Silver Steelhead	Others
NC_035082.1	27765549	T	C	Silver Steelhead	Others
NC_035082.1	28525062	C	A	Silver Steelhead	gene_id LOC110525759
NC_035082.1	28525073	C	T	Silver Steelhead	gene_id LOC110525759
NC_035082.1	28525124	A	G	Silver Steelhead	gene_id LOC110525759
NC_035082.1	28533032	G	T	Born	gene_id LOC110525759
NC_035082.1	28545069	G	A	Born	gene_id LOC110525759
NC_035082.1	28728520	C	T	Born	gene_id LOC110525771
NC_035082.1	28729994	C	T	Silver Steelhead	gene_id LOC110525771
NC_035082.1	28767417	C	A	Silver Steelhead	gene_id epg5
NC_035082.1	28954080	C	G	Silver Steelhead	gene_id LOC110525774
NC_035082.1	28960152	T	A	Born	Others
NC_035082.1	29970977	T	A	Born	gene_id c6h22orf39
NC_035082.1	29979626	A	G	Born	gene_id LOC110525811
NC_035082.1	29987684	G	T	Silver Steelhead	Others
NC_035082.1	29987686	A	T	Born	Others
NC_035082.1	30018485	C	T	Born	gene_id LOC110525814
NC_035082.1	30018589	G	A	Born	gene_id LOC110525814
NC_035082.1	30019477	A	T	Born	gene_id LOC110525814
NC_035082.1	30347253	G	T	Born	gene_id LOC110525821
NC_035082.1	30426216	A	T	Silver Steelhead	Others
NC_035082.1	30632605	T	C	Silver Steelhead	gene_id LOC110525830
NC_035082.1	32086785	A	C	Silver Steelhead	gene_id ranbp1
NC_035082.1	32086901	C	T	Born	gene_id ranbp1
NC_035082.1	32087659	G	A	Silver Steelhead	gene_id ranbp1
NC_035082.1	32402645	G	T	Silver Steelhead	Others
NC_035082.1	36260808	A	T	Born	Others
NC_035082.1	38207258	A	G	Silver Steelhead	gene_id LOC110525976
NC_035082.1	41116393	T	C	Born	Others
NC_035082.1	41116815	A	G	Silver Steelhead	gene_id LOC110526019
NC_035082.1	41660703	G	T	Silver Steelhead	Others
NC_035082.1	42064470	C	T	Silver Steelhead	gene_id LOC110526035
NC_035082.1	42254192	C	A	Silver Steelhead	gene_id LOC110526037
NC_035082.1	45697589	C	G	Silver Steelhead	gene_id ogdh
NC_035082.1	45831941	C	T	Silver Steelhead	gene_id LOC110526102
NC_035082.1	46398888	C	T	Born	gene_id mak16
NC_035082.1	47326753	C	A	Silver Steelhead	gene_id LOC110526923
NC_035082.1	52510790	G	A	Silver Steelhead	gene_id LOC110526191
NC_035082.1	52832523	A	G	Born	gene_id LOC110526198
NC_035082.1	52832818	T	A	Born	gene_id LOC110526198
NC_035082.1	52832998	T	C	Silver Steelhead	gene_id LOC110526198
NC_035082.1	53186557	C	T	Silver Steelhead	gene_id LOC110526214
NC_035082.1	53186587	T	C	Silver Steelhead	gene_id LOC110526214
NC_035082.1	53186617	G	A	Silver Steelhead	gene_id LOC110526214
NC_035082.1	53186648	G	T	Born	gene_id LOC110526214
NC_035082.1	53650880	C	T	Born	gene_id LOC110526229
NC_035082.1	55334742	A	G	Silver Steelhead	Others
NC_035082.1	55647164	T	C	Silver Steelhead	gene_id LOC110526261
NC_035082.1	55903424	C	G	Silver Steelhead	gene_id LOC110526263
NC_035082.1	55924011	G	T	Born	gene_id LOC110526266
NC_035082.1	55924677	A	G	Silver Steelhead	gene_id LOC110526266
NC_035082.1	55925024	C	G	Silver Steelhead	gene_id LOC110526266
NC_035082.1	56224906	C	T	Born	gene_id LOC110526270
NC_035082.1	56225235	A	G	Silver Steelhead	gene_id LOC110526270
NC_035082.1	56225379	C	A	Silver Steelhead	gene_id LOC110526270
NC_035082.1	58822401	A	T	Silver Steelhead	gene_id LOC100750227
NC_035082.1	58828308	A	C	Silver Steelhead	gene_id LOC100750227
NC_035082.1	60324286	G	T	Born	gene_id LOC110526352
NC_035082.1	60324434	T	A	Silver Steelhead	gene_id LOC110526352
NC_035082.1	60607991	A	C	Born	gene_id LOC110526359
NC_035082.1	61517284	T	G	Silver Steelhead	gene_id LOC110526378
NC_035082.1	61530704	T	G	Born	gene_id LOC110526379
NC_035082.1	61531065	C	T	Silver Steelhead	gene_id LOC110526379
NC_035082.1	61531329	A	T	Silver Steelhead	gene_id LOC110526379
NC_035082.1	61531344	G	A	Silver Steelhead	gene_id LOC110526379
NC_035082.1	61531438	A	T	Silver Steelhead	gene_id LOC110526379
NC_035082.1	61531659	T	A	Silver Steelhead	gene_id LOC110526379
NC_035082.1	61541617	C	T	Born	gene_id LOC110526379
NC_035082.1	61560760	G	T	Born	gene_id LOC110526379
NC_035082.1	61560875	T	G	Silver Steelhead	gene_id LOC110526379
NC_035082.1	61847509	C	T	Born	gene_id LOC110526390
NC_035082.1	64085613	C	T	Born	gene_id LOC110526452
NC_035082.1	64086463	T	C	Silver Steelhead	gene_id LOC110526452
NC_035082.1	64288644	T	C	Born	gene_id LOC110526458
NC_035082.1	64289127	G	A	Born	gene_id LOC110526458
NC_035082.1	66983858	C	A	Born	gene_id LOC110526509
NC_035082.1	66984478	A	G	Born	gene_id LOC110526509
NC_035082.1	66984652	G	T	Silver Steelhead	gene_id LOC110526509
NC_035082.1	66985090	C	T	Born	gene_id LOC110526509
NC_035082.1	66985480	C	T	Born	gene_id LOC110526509
NC_035082.1	66985571	A	C,T	Born	gene_id LOC110526509
NC_035082.1	66985574	C	T	Born	gene_id LOC110526509
NC_035082.1	66986444	T	A	Silver Steelhead	gene_id LOC110526509
NC_035082.1	66986463	G	T	Silver Steelhead	gene_id LOC110526509
NC_035082.1	66986903	G	A	Born	gene_id LOC110526509
NC_035082.1	66986963	C	A	Born	gene_id LOC110526509
NC_035082.1	67199763	C	A	Born	Others
NC_035082.1	67200789	C	A	Silver Steelhead	gene_id LOC110526520
NC_035082.1	67211391	G	A	Silver Steelhead	gene_id LOC110526520
NC_035082.1	67212789	A	G	Born	Others
NC_035082.1	67220453	A	T	Silver Steelhead	gene_id LOC110526520
NC_035082.1	67224811	A	T	Silver Steelhead	Others
NC_035082.1	67226673	C	T	Silver Steelhead	Others
NC_035082.1	67227291	T	A	Silver Steelhead	Others
NC_035082.1	67228302	T	C	Silver Steelhead	Others
NC_035082.1	67228786	C	G	Silver Steelhead	Others
NC_035082.1	67228834	A	G	Silver Steelhead	Others
NC_035082.1	67229672	G	C	Silver Steelhead	Others
NC_035082.1	67229716	G	C	Silver Steelhead	Others
NC_035082.1	67229928	C	T	Silver Steelhead	Others
NC_035082.1	67230454	G	A	Silver Steelhead	gene_id LOC110526520
NC_035082.1	67230546	G	C	Silver Steelhead	gene_id LOC110526520, gene_id LOC110526521
NC_035082.1	67230682	A	G	Silver Steelhead	gene_id LOC110526521
NC_035082.1	67231015	C	G	Silver Steelhead	gene_id LOC110526521
NC_035082.1	67540442	C	G	Silver Steelhead	gene_id LOC110526528
NC_035082.1	67895121	A	G	Silver Steelhead	gene_id LOC110526534
NC_035082.1	67895324	G	A	Silver Steelhead	gene_id LOC110526534
NC_035082.1	67895365	T	A	Silver Steelhead	gene_id LOC110526534
NC_035082.1	67895435	T	G	Silver Steelhead	gene_id LOC110526534
NC_035082.1	67895528	T	A	opposite_hom	gene_id LOC110526534
NC_035082.1	67895536	A	G	opposite_hom	gene_id LOC110526534
NC_035082.1	67895676	C	A	opposite_hom	gene_id LOC110526534
NC_035082.1	67895713	A	G	Silver Steelhead	gene_id LOC110526534
NC_035082.1	67895730	G	A	Silver Steelhead	gene_id LOC110526534
NC_035082.1	67895845	T	C	Silver Steelhead	gene_id LOC110526534
NC_035082.1	67896146	G	C	Silver Steelhead	gene_id LOC110526534
NC_035082.1	67896848	T	C	opposite_hom	gene_id LOC110526534
NC_035082.1	68086300	A	C	Born	gene_id LOC110526541
NC_035082.1	69563826	C	A	Silver Steelhead	gene_id LOC110526570
NC_035082.1	69565063	A	G	Silver Steelhead	gene_id LOC110526570
NC_035082.1	69565064	T	C	Silver Steelhead	gene_id LOC110526570
NC_035082.1	69565143	T	A	Silver Steelhead	gene_id LOC110526570
NC_035082.1	69565842	T	A	Silver Steelhead	gene_id LOC110526570
NC_035082.1	72076869	A	C	Silver Steelhead	gene_id LOC110526609
NC_035082.1	72353220	G	A	Born	Others
NC_035082.1	72353269	C	T	Silver Steelhead	Others
NC_035082.1	72701987	T	G	Silver Steelhead	gene_id LOC110526619
NC_035082.1	73213275	T	C	Born	gene_id LOC110526625
NC_035082.1	73732902	C	T	Silver Steelhead	gene_id LOC110526641
NC_035082.1	73733147	A	C	Silver Steelhead	gene_id LOC110526641
NC_035082.1	75735457	A	G	Born	gene_id LOC110526714
NC_035082.1	75735471	C	A	Born	gene_id LOC110526714
NC_035082.1	75846158	G	A	Silver Steelhead	Others
NC_035082.1	75853316	C	A	Born	Others
NC_035082.1	79505989	A	C	Silver Steelhead	gene_id apip
NC_035082.1	79875477	A	G	Born	gene_id LOC110526800
NC_035082.1	79876692	G	T	Silver Steelhead	gene_id LOC110526800
NC_035082.1	79879048	G	A	Born	gene_id LOC110526800
NC_035082.1	79911323	A	G	Born	gene_id LOC110526808
NC_035082.1	79911580	C	T	Born	gene_id LOC110526808
NC_035082.1	80935479	C	T	Silver Steelhead	gene_id LOC100136761
NC_035082.1	80937280	C	T	Silver Steelhead	gene_id LOC100136761
NC_035082.1	80937405	A	C	Silver Steelhead	gene_id LOC100136761
NC_035082.1	80944286	T	G	Silver Steelhead	gene_id LOC100136761
NC_035082.1	82031901	A	C	Born	gene_id LOC110526865, gene_id LOC110526866
NC_035083.1	1010996	G	T	Born	gene_id LOC110528852
NC_035083.1	1310376	G	A	Born	gene_id LOC110528723
NC_035083.1	1317664	C	T	Born	gene_id LOC110528723
NC_035083.1	1318144	A	G	Silver Steelhead	gene_id LOC110528723
NC_035083.1	1331477	C	T	Born	gene_id LOC110528723
NC_035083.1	1525628	G	A	Born	gene_id LOC110528828
NC_035083.1	1526673	A	G	Silver Steelhead	gene_id LOC110528828
NC_035083.1	1526674	G	A	Silver Steelhead	gene_id LOC110528828
NC_035083.1	1526805	A	G	Born	gene_id LOC110528828
NC_035083.1	1527511	G	A	Born	gene_id LOC110528828
NC_035083.1	2956795	C	A	Born	gene_id LOC110527208
NC_035083.1	3320539	G	A	Born	gene_id LOC110527229
NC_035083.1	3320932	C	T	Born	gene_id LOC110527229
NC_035083.1	3586212	A	C	Silver Steelhead	gene_id LOC110528737
NC_035083.1	3586325	C	G	Silver Steelhead	gene_id LOC110528737
NC_035083.1	6211476	G	A	opposite_hom	gene_id LOC110527312
NC_035083.1	6383887	C	T	Born	Others
NC_035083.1	6383991	C	T	Born	Others
NC_035083.1	6384116	A	C	Silver Steelhead	Others
NC_035083.1	6384175	A	G	Silver Steelhead	Others
NC_035083.1	6384577	C	A	Born	Others
NC_035083.1	6384763	C	T	Silver Steelhead	Others
NC_035083.1	6384814	C	G	Born	Others
NC_035083.1	6385056	A	G	Born	Others
NC_035083.1	6385058	C	A	Born	Others
NC_035083.1	6385116	C	A	Born	Others
NC_035083.1	6531158	C	T	Born	gene_id LOC110527329
NC_035083.1	6533052	G	A	Born	Others
NC_035083.1	6534908	C	A	Born	gene_id cu051
NC_035083.1	6535350	T	G	Silver Steelhead	gene_id cu051
NC_035083.1	6643932	C	T	Born	Others
NC_035083.1	6643957	T	C	Born	Others
NC_035083.1	6643987	T	G	Born	Others
NC_035083.1	6644018	C	T	Born	Others
NC_035083.1	6644560	T	A	Born	Others
NC_035083.1	6902756	C	T	Silver Steelhead	gene_id LOC110527338
NC_035083.1	6903816	T	G	Born	gene_id LOC110527338
NC_035083.1	6903959	C	T	Born	gene_id LOC110527338
NC_035083.1	6912430	G	A	Silver Steelhead	gene_id LOC110527338
NC_035083.1	6914467	C	T	Born	gene_id LOC110527338
NC_035083.1	8308274	G	T	Silver Steelhead	Others
NC_035083.1	8308721	G	T	Silver Steelhead	Others
NC_035083.1	8451105	A	C	Silver Steelhead	Others
NC_035083.1	8951852	T	C	Silver Steelhead	Others
NC_035083.1	9944709	G	T	Born	Others
NC_035083.1	9947921	C	A	Silver Steelhead	gene_id LOC110528892
NC_035083.1	12000586	T	C	Silver Steelhead	gene_id LOC110527423
NC_035083.1	12209056	A	C	Silver Steelhead	Others
NC_035083.1	12209148	G	A	Born	Others
NC_035083.1	13717244	A	C	Born	gene_id LOC110527445
NC_035083.1	15064582	C	T	Silver Steelhead	gene_id LOC110527484
NC_035083.1	15557920	C	T	Silver Steelhead	gene_id LOC110527501
NC_035083.1	15560617	C	A	Silver Steelhead	gene_id LOC110527501
NC_035083.1	15561380	T	C	Silver Steelhead	Others
NC_035083.1	15561595	G	A	Born	Others
NC_035083.1	15562098	C	A	Silver Steelhead	Others
NC_035083.1	15562347	C	T	Born	Others
NC_035083.1	16212200	C	T	Born	gene_id LOC110527512
NC_035083.1	16212623	T	A	Silver Steelhead	gene_id LOC110527512
NC_035083.1	16311495	A	G	Born	gene_id LOC110527519
NC_035083.1	17096873	C	T	Born	gene_id LOC110527538
NC_035083.1	18339170	T	C	Silver Steelhead	gene_id LOC110527548
NC_035083.1	18339303	G	T	Silver Steelhead	gene_id LOC110527548
NC_035083.1	18339312	T	C	Silver Steelhead	gene_id LOC110527548
NC_035083.1	18339560	C	T	Silver Steelhead	gene_id LOC110527548
NC_035083.1	18474973	A	C	Silver Steelhead	gene_id cbr1
NC_035083.1	19093870	C	A	Born	Others
NC_035083.1	19737332	C	T	Silver Steelhead	gene_id LOC110527583
NC_035083.1	22467263	G	T	Born	gene_id mtx2
NC_035083.1	24378412	C	T	Silver Steelhead	gene_id ahcy
NC_035083.1	24387264	C	T	Silver Steelhead	gene_id ahcy
NC_035083.1	24390956	G	A	Silver Steelhead	gene_id ahcy
NC_035083.1	24390960	C	T	Born	gene_id ahcy
NC_035083.1	24394999	C	T	Born	gene_id ahcy
NC_035083.1	24855684	G	A	Born	gene_id LOC110527651
NC_035083.1	26256978	C	A	Born	gene_id nfs1
NC_035083.1	26256990	C	T	Born	gene_id nfs1
NC_035083.1	27590561	G	A	Silver Steelhead	Others
NC_035083.1	27592449	T	C	Born	gene_id LOC100136192
NC_035083.1	27593599	G	A	Silver Steelhead	gene_id LOC100136192
NC_035083.1	30619859	G	A	Silver Steelhead	gene_id LOC110527726
NC_035083.1	30649936	C	T	Born	gene_id LOC110527728
NC_035083.1	31712067	T	A	Silver Steelhead	gene_id LOC100462680
NC_035083.1	31714247	G	T	Born	Others
NC_035083.1	31714972	A	G	Silver Steelhead	Others
NC_035083.1	31783378	C	A	Silver Steelhead	Others
NC_035083.1	31783596	G	A	Born	Others
NC_035083.1	31923635	T	G	Silver Steelhead	gene_id LOC110527753
NC_035083.1	31924413	T	C	Born	gene_id LOC110527753
NC_035083.1	31924420	G	A	Born	gene_id LOC110527753
NC_035083.1	32232817	G	A	Silver Steelhead	gene_id LOC110527763
NC_035083.1	32233247	A	C	Silver Steelhead	gene_id LOC110527763
NC_035083.1	32860291	T	G	Born	gene_id LOC110527767
NC_035083.1	32861147	C	T	Silver Steelhead	gene_id LOC110527767
NC_035083.1	33251497	T	A	Born	gene_id LOC110527776
NC_035083.1	33388527	T	C	Born	gene_id LOC110527781
NC_035083.1	33390131	G	T	Born	gene_id LOC110527781
NC_035083.1	33670219	T	A	Born	gene_id LOC110527783
NC_035083.1	33670875	T	C	Born	gene_id LOC110527783
NC_035083.1	34390096	C	T	Born	gene_id LOC110527800
NC_035083.1	34400059	G	T	Born	gene_id LOC110527802
NC_035083.1	34407487	C	T	Born	gene_id LOC110527802
NC_035083.1	34490272	C	T	Born	gene_id abhd14b
NC_035083.1	34491328	C	T	Silver Steelhead	gene_id abhd14b
NC_035083.1	39131950	C	T	Born	Others
NC_035083.1	39135305	C	T	Silver Steelhead	Others
NC_035083.1	39135892	C	T	Born	Others
NC_035083.1	39141647	A	C	Born	Others
NC_035083.1	39142618	C	T	Born	Others
NC_035083.1	39143230	A	T	Born	Others
NC_035083.1	39143872	G	A	Born	Others
NC_035083.1	39144883	A	G	Born	Others
NC_035083.1	39146046	C	A	Born	Others
NC_035083.1	39146128	C	T	Silver Steelhead	Others
NC_035083.1	39146309	T	G	Born	Others
NC_035083.1	39146526	G	T	Silver Steelhead	Others
NC_035083.1	39147186	C	A	Silver Steelhead	Others
NC_035083.1	39147808	G	A	Silver Steelhead	Others
NC_035083.1	39149013	A	G	Born	Others
NC_035083.1	39149452	C	G	Silver Steelhead	Others
NC_035083.1	39149625	T	C	Silver Steelhead	Others
NC_035083.1	39151528	A	T	Silver Steelhead	Others
NC_035083.1	39443052	T	C	Silver Steelhead	gene_id LOC110527919
NC_035083.1	40221456	A	G	Silver Steelhead	Others
NC_035083.1	40221783	C	T	Born	Others
NC_035083.1	40222903	T	C	Silver Steelhead	Others
NC_035083.1	40223258	G	A	Silver Steelhead	Others
NC_035083.1	40225193	T	G	Silver Steelhead	gene_id LOC110527931
NC_035083.1	40225316	A	G	Born	gene_id LOC110527931
NC_035083.1	40225384	T	C	Silver Steelhead	gene_id LOC110527931
NC_035083.1	40477922	C	T	Silver Steelhead	gene_id LOC110527942
NC_035083.1	40481218	A	G	Silver Steelhead	Others
NC_035083.1	40481854	A	C	Born	Others
NC_035083.1	40512579	T	C	Born	gene_id LOC110527948
NC_035083.1	40512614	T	C	Born	gene_id LOC110527948
NC_035083.1	40512789	C	A	Born	gene_id LOC110527948
NC_035083.1	40527567	C	A	Silver Steelhead	gene_id LOC110527949
NC_035083.1	40527603	C	T	Silver Steelhead	gene_id LOC110527949
NC_035083.1	40527612	C	G	Silver Steelhead	gene_id LOC110527949
NC_035083.1	40656202	A	T	Silver Steelhead	gene_id LOC110527954
NC_035083.1	40656210	C	T	Silver Steelhead	gene_id LOC110527954
NC_035083.1	40657030	C	T	Silver Steelhead	gene_id LOC110527954
NC_035083.1	42502888	G	A	Silver Steelhead	gene_id thoc7
NC_035083.1	44288187	C	A	Born	gene_id glut1a
NC_035083.1	44291562	G	A	Born	gene_id glut1a
NC_035083.1	44293520	G	A	Silver Steelhead	Others
NC_035083.1	44293802	C	A	Born	Others
NC_035083.1	44293829	T	A	Born	Others
NC_035083.1	44294062	G	A	Silver Steelhead	Others
NC_035083.1	44294557	T	G	Silver Steelhead	Others
NC_035083.1	44294702	G	A	Silver Steelhead	Others
NC_035083.1	44733247	A	T	Born	Others
NC_035083.1	46431255	G	T	Silver Steelhead	gene_id LOC110528007
NC_035083.1	46431431	A	G	Silver Steelhead	gene_id LOC110528007
NC_035083.1	46431832	G	T	Born	gene_id LOC110528007
NC_035083.1	46431907	G	A	Silver Steelhead	gene_id LOC110528007
NC_035083.1	46432178	T	G	Born	Others
NC_035083.1	46432434	G	A	Born	Others
NC_035083.1	46432927	C	T	Silver Steelhead	Others
NC_035083.1	46433279	A	T	Born	Others
NC_035083.1	46433418	T	G	Born	Others
NC_035083.1	46908435	C	T	Born	gene_id LOC110528021
NC_035083.1	46909046	C	T	Born	gene_id LOC110528021
NC_035083.1	48068954	G	T	Born	gene_id psma5
NC_035083.1	48069064	T	C	Silver Steelhead	gene_id psma5
NC_035083.1	48069113	T	A	Silver Steelhead	gene_id psma5
NC_035083.1	48069203	G	A	Silver Steelhead	gene_id psma5
NC_035083.1	48069288	T	G	Silver Steelhead	gene_id psma5
NC_035083.1	48069290	T	C	Silver Steelhead	gene_id psma5
NC_035083.1	48314128	A	C	Silver Steelhead	gene_id fbxo2
NC_035083.1	48519671	C	T	Silver Steelhead	gene_id LOC110528041
NC_035083.1	48520251	C	A	Silver Steelhead	gene_id LOC110528041
NC_035083.1	48520522	T	C	Born	gene_id LOC110528041
NC_035083.1	48718313	A	T	Silver Steelhead	gene_id LOC110528045
NC_035083.1	48718314	A	G	Silver Steelhead	gene_id LOC110528045
NC_035083.1	48726957	G	A	Silver Steelhead	gene_id LOC110528045
NC_035083.1	48751337	C	A	Born	gene_id LOC110528045
NC_035083.1	49467830	G	T	Born	Others
NC_035083.1	49467936	C	T	Silver Steelhead	Others
NC_035083.1	49468161	G	A	Born	Others
NC_035083.1	49468265	A	G	Born	Others
NC_035083.1	49468307	A	G	Born	Others
NC_035083.1	49726888	C	T	Silver Steelhead	gene_id LOC110528073
NC_035083.1	49727108	T	C	Silver Steelhead	gene_id LOC110528073
NC_035083.1	49727189	C	T	Born	gene_id LOC110528073
NC_035083.1	49727260	T	C	Born	gene_id LOC110528073
NC_035083.1	49727394	C	A	Born	gene_id LOC110528073
NC_035083.1	49727668	C	A	Born	gene_id LOC110528073
NC_035083.1	49727784	G	A	Born	gene_id LOC110528073
NC_035083.1	49727858	A	T	Born	gene_id LOC110528073
NC_035083.1	49931039	G	A	Silver Steelhead	gene_id sfrs3
NC_035083.1	49931223	G	A	Silver Steelhead	gene_id sfrs3
NC_035083.1	49931392	G	C	Born	gene_id sfrs3
NC_035083.1	49934859	C	G	Born	gene_id sfrs3
NC_035083.1	50148624	A	G	Born	gene_id LOC110528093
NC_035083.1	50536365	C	T	Silver Steelhead	Others
NC_035083.1	51005779	C	T	Born	gene_id LOC110528127
NC_035083.1	51469392	T	G	Born	gene_id LOC110528142
NC_035083.1	51485896	C	T	Silver Steelhead	gene_id LOC110528142
NC_035083.1	51679278	G	A	Born	gene_id LOC100136654
NC_035083.1	51679597	G	C	opposite_hom	gene_id LOC100136654
NC_035083.1	51679764	G	T	Born	gene_id LOC100136654
NC_035083.1	51679765	A	T	Born	gene_id LOC100136654
NC_035083.1	51679881	C	T	Silver Steelhead	gene_id LOC100136654
NC_035083.1	51679950	G	C	Born	gene_id LOC100136654
NC_035083.1	51684761	G	C	Born	gene_id LOC100136654
NC_035083.1	52313890	C	T	Born	gene_id LOC110528157
NC_035083.1	52314020	G	T	Born	gene_id LOC110528157
NC_035083.1	52376069	A	G	Born	gene_id gpx1
NC_035083.1	52376453	C	T	opposite_hom	gene_id gpx1
NC_035083.1	52377146	A	G	Born	gene_id gpx1
NC_035083.1	54916145	G	A	Silver Steelhead	gene_id LOC110528212
NC_035083.1	54916607	T	C	Silver Steelhead	gene_id LOC110528212
NC_035083.1	55431347	T	C	Born	gene_id LOC110528227
NC_035083.1	55432092	A	G	Silver Steelhead	gene_id LOC110528227
NC_035083.1	55762489	C	T	Silver Steelhead	Others
NC_035083.1	55762951	C	T	Silver Steelhead	gene_id LOC110528237
NC_035083.1	55763587	G	T,*	Born	gene_id LOC110528237
NC_035083.1	55803081	G	A	Silver Steelhead	gene_id LOC110528240
NC_035083.1	55803412	C	T	Silver Steelhead	gene_id LOC110528240
NC_035083.1	55959185	G	C	Born	gene_id LOC110528245, gene_id LOC110528246
NC_035083.1	56003208	T	C	Born	gene_id LOC110528249
NC_035083.1	56179871	G	A	Born	gene_id LOC110528253
NC_035083.1	56194110	C	T	Silver Steelhead	gene_id LOC110528253
NC_035083.1	56194533	C	T	Born	gene_id LOC110528253
NC_035083.1	56194782	C	T	Silver Steelhead	gene_id LOC110528253
NC_035083.1	56194794	G	C	Silver Steelhead	gene_id LOC110528253
NC_035083.1	56194953	A	C	Born	gene_id LOC110528253
NC_035083.1	56195028	T	C	Silver Steelhead	gene_id LOC110528253
NC_035083.1	56443006	C	A	Silver Steelhead	Others
NC_035083.1	56444745	G	A	Born	gene_id ssr1
NC_035083.1	57238959	G	A	Born	gene_id LOC110528292
NC_035083.1	57240517	A	G	Born	gene_id LOC110528292
NC_035083.1	58672417	G	T	Born	gene_id LOC110528326
NC_035083.1	58679526	T	G	Born	gene_id LOC110528326
NC_035083.1	58739232	C	T	Born	gene_id LOC110528325
NC_035083.1	58739374	T	G	Born	gene_id LOC110528325
NC_035083.1	58739732	G	A	Silver Steelhead	gene_id LOC110528325
NC_035083.1	58751551	G	A	Born	Others
NC_035083.1	58752225	G	A	Silver Steelhead	gene_id LOC110528327
NC_035083.1	58967927	A	G	Born	gene_id LOC110528334
NC_035083.1	64052528	T	G	Born	gene_id LOC110528453
NC_035083.1	64052910	G	T	Silver Steelhead	gene_id LOC110528453
NC_035083.1	64395523	T	A	Born	gene_id LOC100136283
NC_035083.1	64545516	T	C	Silver Steelhead	gene_id LOC110528464
NC_035083.1	64545656	C	A	Silver Steelhead	gene_id LOC110528464
NC_035083.1	64545853	C	T	Born	gene_id LOC110528464
NC_035083.1	66066730	C	T	Silver Steelhead	gene_id LOC110528481
NC_035083.1	66067906	A	G	Born	gene_id LOC110528481
NC_035083.1	66068263	C	A	Born	Others
NC_035083.1	66471221	C	T	Silver Steelhead	gene_id LOC110528485
NC_035083.1	66471741	C	T	Born	gene_id LOC110528485
NC_035083.1	66474529	G	C	Born	gene_id LOC110528485
NC_035083.1	67376266	A	G	Born	gene_id LOC110528506
NC_035083.1	68074478	G	A	Silver Steelhead	gene_id LOC110528519
NC_035083.1	68074724	C	T	Born	gene_id LOC110528519
NC_035083.1	68515641	C	T	Silver Steelhead	Others
NC_035083.1	68606642	A	C	Silver Steelhead	Others
NC_035083.1	70230854	C	T	Born	gene_id LOC110528556
NC_035083.1	71899565	G	T	Born	gene_id itga7
NC_035083.1	71933336	C	T	Silver Steelhead	Others
NC_035083.1	71933739	A	T	Silver Steelhead	Others
NC_035083.1	72011759	G	A	Silver Steelhead	Others
NC_035083.1	72145539	T	A	Silver Steelhead	gene_id LOC110528591
NC_035083.1	72147508	G	C	Silver Steelhead	gene_id LOC110528591
NC_035083.1	72329594	C	A	Silver Steelhead	gene_id lsm3
NC_035083.1	72417958	T	G	Born	gene_id LOC110528599
NC_035083.1	72469577	A	C	Silver Steelhead	gene_id bcdin3d
NC_035083.1	72469922	C	T	Silver Steelhead	gene_id bcdin3d, gene_id LOC110528602
NC_035083.1	72470191	C	A	Silver Steelhead	gene_id bcdin3d, gene_id LOC110528602
NC_035083.1	72470237	G	A	Silver Steelhead	gene_id bcdin3d, gene_id LOC110528602
NC_035083.1	72470324	T	A	Silver Steelhead	gene_id bcdin3d, gene_id LOC110528602
NC_035083.1	76965711	G	A	Silver Steelhead	gene_id LOC110528663
NC_035083.1	76965796	G	C	Born	gene_id LOC110528663
NC_035083.1	76965872	G	C	Silver Steelhead	gene_id LOC110528663
NC_035083.1	76980740	G	A	Silver Steelhead	gene_id LOC110528663
[truncated: 4,384 more rows]

## Sheet: A1_SNPs_Liver
Putative SNPs detected between both strains in liver tissue (according to Analysis 1)
Chromosome	Position	Ref	Alt	Variant.Strain	gene_id
NC_001717.1	3957	C	T	Silver Steelhead	gene_id ND1
NC_001717.1	4116	A	G	Silver Steelhead	gene_id ND1
NC_001717.1	4323	C	T	Silver Steelhead	gene_id ND1
NC_001717.1	4647	C	A	Silver Steelhead	gene_id ND1
NC_001717.1	5212	A	G	Silver Steelhead	gene_id ND2
NC_001717.1	5419	G	C	Silver Steelhead	gene_id ND2
NC_001717.1	5530	T	C	Silver Steelhead	gene_id ND2
NC_001717.1	5927	A	G	Silver Steelhead	gene_id ND2
NC_001717.1	6929	A	G	Silver Steelhead	gene_id COX1
NC_001717.1	7052	G	A	Silver Steelhead	gene_id COX1
NC_001717.1	7748	A	G	Born	gene_id COX1
NC_001717.1	7754	T	C	Silver Steelhead	gene_id COX1
NC_001717.1	7787	C	T	Born	gene_id COX1
NC_001717.1	7790	T	C	Born	gene_id COX1
NC_001717.1	8727	G	C	Born	gene_id COX2
NC_001717.1	9219	T	C	Silver Steelhead	gene_id ATP6
NC_001717.1	9656	A	G	Silver Steelhead	gene_id ATP6
NC_001717.1	10234	A	G	Born	gene_id COX3
NC_001717.1	10732	G	A	Silver Steelhead	gene_id ND3
NC_001717.1	10816	A	G	Silver Steelhead	gene_id ND3
NC_001717.1	10858	A	G	Silver Steelhead	gene_id ND3
NC_001717.1	11661	G	A	Born	gene_id ND4
NC_001717.1	12098	G	A	Silver Steelhead	gene_id ND4
NC_001717.1	12236	A	G	Silver Steelhead	gene_id ND4
NC_001717.1	12423	G	A	Silver Steelhead	gene_id ND4
NC_001717.1	13135	G	A	Born	gene_id ND5
NC_001717.1	13445	G	A	Born	gene_id ND5
NC_001717.1	13882	G	A	Silver Steelhead	gene_id ND5
NC_001717.1	14206	T	C	Silver Steelhead	gene_id ND5
NC_001717.1	14566	A	G	Silver Steelhead	gene_id ND5
NC_001717.1	14743	T	C	Silver Steelhead	gene_id ND5
NC_001717.1	15086	G	A	Silver Steelhead	gene_id ND6
NC_001717.1	15591	A	G	Silver Steelhead	gene_id CYTB
NC_035077.1	1507160	A	T	Born	gene_id agxt
NC_035077.1	1510501	G	C	Silver Steelhead	gene_id agxt
NC_035077.1	1516392	G	A	Born	gene_id agxt
NC_035077.1	1516728	A	G	Born	gene_id agxt
NC_035077.1	3587431	C	G	Silver Steelhead	gene_id LOC100135911
NC_035077.1	3590540	A	G	Silver Steelhead	gene_id LOC100135911
NC_035077.1	3591498	A	G	Silver Steelhead	gene_id LOC100135911
NC_035077.1	5604618	G	A	Silver Steelhead	gene_id psmd1
NC_035077.1	5623411	A	G	Born	Others
NC_035077.1	9384381	C	T	Silver Steelhead	gene_id LOC110537337, gene_id LOC110537626
NC_035077.1	9385100	T	A	Born	gene_id LOC110537626
NC_035077.1	9387316	G	A	Silver Steelhead	gene_id LOC110537626
NC_035077.1	9587906	C	T	Born	gene_id LOC110538684
NC_035077.1	11513260	A	G	Born	gene_id LOC110488261
NC_035077.1	11513383	T	C	Born	gene_id LOC110488261
NC_035077.1	11513715	A	T	Born	Others
NC_035077.1	11513817	C	A	Born	Others
NC_035077.1	11513999	A	G	Born	gene_id LOC110488261
NC_035077.1	11515606	A	G	Silver Steelhead	gene_id LOC110488261
NC_035077.1	14560860	G	T	Born	gene_id LOC110497920
NC_035077.1	14565547	A	G	Silver Steelhead	gene_id LOC110497920
NC_035077.1	14565697	G	T	Born	gene_id LOC110497920
NC_035077.1	15229270	G	T	Born	gene_id crt
NC_035077.1	15229326	C	T	Silver Steelhead	gene_id crt
NC_035077.1	15229333	A	G	Born	gene_id crt
NC_035077.1	15688881	A	C	Born	gene_id LOC110502055, gene_id LOC110502382
NC_035077.1	15688953	C	A	Silver Steelhead	gene_id LOC110502382
NC_035077.1	15689001	G	C	Born	gene_id LOC110502382
NC_035077.1	15689356	T	C	Silver Steelhead	gene_id LOC110502382
NC_035077.1	15689377	G	T	Born	gene_id LOC110502382
NC_035077.1	15985432	C	T	Born	gene_id LOC110503510
NC_035077.1	18357278	C	A	Born	gene_id LOC110508066
NC_035077.1	20816897	G	T	Silver Steelhead	gene_id LOC110512398
NC_035077.1	21629028	G	A	Silver Steelhead	gene_id LOC110518121
NC_035077.1	21629826	C	A	Silver Steelhead	Others
NC_035077.1	21630225	A	C	Silver Steelhead	Others
NC_035077.1	21630888	A	G	Silver Steelhead	Others
NC_035077.1	21631226	T	A	Silver Steelhead	Others
NC_035077.1	21631261	C	G	Silver Steelhead	Others
NC_035077.1	21631450	T	G	Silver Steelhead	Others
NC_035077.1	21632932	A	T	Silver Steelhead	gene_id LOC110518121
NC_035077.1	21632933	T	G	Silver Steelhead	gene_id LOC110518121
NC_035077.1	25084036	T	C	Silver Steelhead	gene_id LOC110520494
NC_035077.1	25085575	G	C	Born	Others
NC_035077.1	25085595	G	T	Born	Others
NC_035077.1	25085883	G	A	Born	Others
NC_035077.1	26994968	T	A	Born	Others
NC_035077.1	26994969	T	C	Born	Others
NC_035077.1	28284144	G	T	Silver Steelhead	Others
NC_035077.1	28956316	A	C	Born	gene_id LOC110521435
NC_035077.1	28956380	T	A	Silver Steelhead	gene_id LOC110521435
NC_035077.1	29075592	A	G	Born	Others
NC_035077.1	29075636	A	T	Silver Steelhead	Others
NC_035077.1	29087029	C	T	Born	gene_id LOC110521431
NC_035077.1	37634910	C	T	Silver Steelhead	gene_id LOC110522782
NC_035077.1	37642835	A	G	Born	gene_id LOC110522782
NC_035077.1	41005998	C	G	Born	gene_id LOC110523481
NC_035077.1	42127275	A	G	Born	gene_id LOC110523825
NC_035077.1	48157645	C	A	Silver Steelhead	gene_id LOC110524599
NC_035077.1	48821919	G	A	Born	gene_id LOC110524680
NC_035077.1	49776353	C	G	Born	gene_id LOC110525034
NC_035077.1	49780515	G	A	Born	gene_id LOC110525034
NC_035077.1	54697067	T	A	Born	Others
NC_035077.1	54700147	T	C	Silver Steelhead	gene_id habp2
NC_035077.1	54701821	T	G	Silver Steelhead	gene_id habp2
NC_035077.1	54703388	A	G	Silver Steelhead	gene_id habp2
NC_035077.1	54703651	A	G	Silver Steelhead	gene_id habp2
NC_035077.1	54706015	G	T	Silver Steelhead	gene_id habp2
NC_035077.1	55315204	A	T	Born	Others
NC_035077.1	57341331	T	C	Silver Steelhead	Others
NC_035077.1	57341398	A	G	Silver Steelhead	Others
NC_035077.1	57348010	G	A	Born	gene_id abcc2
NC_035077.1	57368171	C	T	Born	gene_id abcc2
NC_035077.1	57379650	A	T	Silver Steelhead	gene_id abcc2
NC_035077.1	57629029	A	G	Silver Steelhead	gene_id LOC110526243
NC_035077.1	57631350	C	T	Born	gene_id LOC110526243
NC_035077.1	58423522	G	A	Born	gene_id LOC110526460
NC_035077.1	58511358	G	T	Silver Steelhead	gene_id LOC110526516
NC_035077.1	58511474	A	C	Silver Steelhead	gene_id LOC110526516
NC_035077.1	58851435	G	A	Born	gene_id LOC110526605
NC_035077.1	61274599	C	T	Born	gene_id LOC110527034
NC_035077.1	61274664	C	G	Born	gene_id LOC110527034
NC_035077.1	61582772	C	A	Born	gene_id zfp36l2
NC_035077.1	61919389	A	G	Born	gene_id LOC110527131
NC_035077.1	62140588	C	G	Silver Steelhead	Others
NC_035077.1	62140785	C	T	Silver Steelhead	Others
NC_035077.1	62142078	A	C	Silver Steelhead	Others
NC_035077.1	62142781	T	A	Silver Steelhead	Others
NC_035077.1	62142785	C	A	Silver Steelhead	Others
NC_035077.1	62143304	A	G	Silver Steelhead	Others
NC_035077.1	62143656	C	A	Silver Steelhead	Others
NC_035077.1	62143722	C	T	Born	Others
NC_035077.1	62144591	G	A	Born	gene_id LOC100135970
NC_035077.1	63044039	G	C	Silver Steelhead	Others
NC_035077.1	63340880	T	A	Born	gene_id apmap
NC_035077.1	63679046	A	T	Silver Steelhead	gene_id LOC110527634
NC_035077.1	63723413	C	T	Born	gene_id glud1
NC_035077.1	63727994	G	A	Silver Steelhead	gene_id glud1
NC_035077.1	63729392	G	C	Born	gene_id glud1
NC_035077.1	71586424	C	A	Born	Others
NC_035077.1	75200095	T	A	Silver Steelhead	gene_id rtn4
NC_035077.1	75216482	A	C	Silver Steelhead	gene_id rtn4
NC_035077.1	75227026	A	C	Silver Steelhead	gene_id rtn4, gene_id LOC110530112
NC_035077.1	75227162	G	A	Born	gene_id rtn4, gene_id LOC110530112
NC_035077.1	77347355	C	T	Born	gene_id LOC100136101
NC_035077.1	77412512	G	A	Silver Steelhead	gene_id eif4ebp2
NC_035077.1	77581096	G	A	Born	gene_id LOC110530485
NC_035077.1	77582032	T	A	Silver Steelhead	gene_id LOC110530485
NC_035077.1	77582172	C	A	Silver Steelhead	gene_id LOC110530485
NC_035077.1	77958988	A	G	Born	gene_id LOC110530609
NC_035077.1	77959242	C	A	Born	gene_id LOC110530609
NC_035077.1	77960019	A	G	Born	gene_id LOC110530609
NC_035077.1	77960026	A	G	Born	gene_id LOC110530609
NC_035077.1	77962344	A	G	Born	Others
NC_035077.1	79639082	A	G	Born	gene_id LOC110530927
NC_035077.1	79639268	A	T	Born	gene_id LOC110530927
NC_035077.1	79639275	A	G	Born	gene_id LOC110530927
NC_035077.1	79639665	T	C	Born	gene_id LOC110530927
NC_035077.1	79640354	G	A	Born	gene_id LOC110530927
NC_035077.1	79641000	C	G,*	Silver Steelhead	gene_id LOC110530927
NC_035077.1	79641200	G	A	Born	gene_id LOC110530927
NC_035077.1	79641473	C	T	Born	gene_id LOC110530927
NC_035077.1	79642820	C	T	Silver Steelhead	gene_id LOC110530927
NC_035077.1	79643278	C	A	Silver Steelhead	gene_id LOC110530927
NC_035077.1	79643564	G	A	Born	gene_id LOC110530927
NC_035077.1	79644786	C	T	Born	gene_id LOC110530927
NC_035077.1	79646834	G	A	Born	gene_id LOC110530927
NC_035077.1	79682720	C	T	Born	gene_id LOC110530965
NC_035077.1	81984479	A	C	Born	Others
NC_035077.1	81984571	C	A	Silver Steelhead	gene_id LOC100136344
NC_035078.1	686844	C	T	Born	gene_id ctnnb1
NC_035078.1	1953453	T	C	Silver Steelhead	gene_id LOC110535605
NC_035078.1	2984000	C	T	Silver Steelhead	gene_id LOC110535991
NC_035078.1	3076142	G	T	Born	gene_id il6ra
NC_035078.1	3204449	T	G	Born	Others
NC_035078.1	3204556	A	G	Silver Steelhead	Others
NC_035078.1	3204925	C	A	Silver Steelhead	Others
NC_035078.1	3205063	G	T	Born	Others
NC_035078.1	3205306	A	C	Born	Others
NC_035078.1	3205382	G	A	Born	Others
NC_035078.1	3207603	G	A	Born	Others
NC_035078.1	3591386	C	T	Born	gene_id LOC110536226
NC_035078.1	3591556	A	C	Born	gene_id LOC110536226
NC_035078.1	3591557	T	C	Born	gene_id LOC110536226
NC_035078.1	3923132	T	G	Silver Steelhead	Others
NC_035078.1	4350049	A	T	Born	gene_id LOC110536519
NC_035078.1	4352052	G	A	Silver Steelhead	gene_id LOC110536519
NC_035078.1	4357262	A	G	Silver Steelhead	gene_id LOC110536519
NC_035078.1	4530627	G	A	Silver Steelhead	Others
NC_035078.1	4924719	G	A	Born	gene_id LOC110536796
NC_035078.1	5641473	A	G	Born	gene_id LOC110537243
NC_035078.1	6084555	A	G	Born	gene_id LOC100329212
NC_035078.1	6084755	C	T	Born	gene_id LOC100329212
NC_035078.1	6709099	G	A	Born	Others
NC_035078.1	6792296	C	T	Silver Steelhead	gene_id LOC110537588
NC_035078.1	6793725	T	G	Born	gene_id LOC110537588
NC_035078.1	6793830	C	A	Born	gene_id LOC110537588
NC_035078.1	6793892	G	A	Born	gene_id LOC110537588
NC_035078.1	6793902	T	G	Born	gene_id LOC110537588
NC_035078.1	7665420	A	C	Silver Steelhead	gene_id LOC110537898
NC_035078.1	7665437	A	G	Silver Steelhead	gene_id LOC110537898
NC_035078.1	7665777	A	G	Silver Steelhead	gene_id LOC110537898
NC_035078.1	7665985	C	T	Silver Steelhead	gene_id LOC110537898
NC_035078.1	7688813	C	T	Born	gene_id LOC110537922
NC_035078.1	7689053	G	A	Born	Others
NC_035078.1	7689686	T	C	Born	Others
NC_035078.1	7706586	C	T	Born	Others
NC_035078.1	7707725	C	T	Born	Others
NC_035078.1	7707823	G	T	Born	Others
NC_035078.1	7708041	G	T	Born	Others
NC_035078.1	7708607	C	G	Born	gene_id LOC110537948
NC_035078.1	7708608	G	A	Born	gene_id LOC110537948
NC_035078.1	7722656	C	T	Born	Others
NC_035078.1	7722758	C	T	Born	Others
NC_035078.1	7723995	C	T	Silver Steelhead	gene_id LOC100135886
NC_035078.1	7724002	C	T	Born	gene_id LOC100135886
NC_035078.1	7870768	T	C	Born	Others
NC_035078.1	8760768	G	C	Born	gene_id aplp1
NC_035078.1	8760814	A	C	Born	gene_id aplp1
NC_035078.1	8760888	A	G	Born	gene_id aplp1
NC_035078.1	8761030	C	T	Born	gene_id aplp1
NC_035078.1	8761183	A	T	Born	gene_id aplp1
NC_035078.1	8761233	C	T	Born	gene_id aplp1
NC_035078.1	8761374	G	A	Silver Steelhead	gene_id aplp1
NC_035078.1	8763376	G	A	Born	gene_id aplp1
NC_035078.1	9234011	G	T	Silver Steelhead	gene_id LOC110538566
NC_035078.1	9247233	T	C	Silver Steelhead	gene_id LOC110538566
NC_035078.1	9247806	A	G	Silver Steelhead	gene_id LOC110538566
NC_035078.1	9254463	G	A	Silver Steelhead	gene_id LOC110538566
NC_035078.1	9255618	C	G	Born	gene_id LOC110538566
NC_035078.1	9255690	A	C	Born	Others
NC_035078.1	9303168	C	A	Silver Steelhead	gene_id LOC110538629
NC_035078.1	9881354	A	C	Born	Others
NC_035078.1	9881496	G	A	Silver Steelhead	Others
NC_035078.1	9881753	A	G	Born	Others
NC_035078.1	12317224	C	A	Silver Steelhead	gene_id LOC110485403
NC_035078.1	12325154	G	A	Silver Steelhead	gene_id LOC110485403
NC_035078.1	12513717	G	A	Born	gene_id LOC110485571
NC_035078.1	13837796	T	G	Born	gene_id LOC110485894
NC_035078.1	14219514	T	C	Born	gene_id LOC110486049
NC_035078.1	14230745	C	T	Born	gene_id LOC100136336
NC_035078.1	15418410	T	C	Born	gene_id LOC110486604
NC_035078.1	16417367	A	G	Silver Steelhead	gene_id LOC110486984
NC_035078.1	16417591	C	T	Silver Steelhead	gene_id LOC110486984
NC_035078.1	16432798	C	T	Born	gene_id dctn3
NC_035078.1	16694173	G	A	Silver Steelhead	gene_id LOC100136303
NC_035078.1	16696849	G	T	Silver Steelhead	Others
NC_035078.1	16697298	T	A	Born	gene_id LOC100136303
NC_035078.1	16699709	G	A	Born	gene_id LOC100136303
NC_035078.1	16699961	C	T	Silver Steelhead	gene_id LOC100136303
NC_035078.1	16702718	A	C	Born	Others
NC_035078.1	16718878	G	T	Silver Steelhead	Others
NC_035078.1	16729287	T	C	Born	gene_id LOC100136303
NC_035078.1	16729349	G	A	Born	gene_id LOC100136303
NC_035078.1	20589159	G	A	Born	gene_id LOC110488667
NC_035078.1	20590058	T	C	Silver Steelhead	gene_id LOC110488667
NC_035078.1	20624986	G	A	Silver Steelhead	gene_id LOC100653444
NC_035078.1	20625077	T	G	Silver Steelhead	gene_id LOC100653444
NC_035078.1	20625093	C	T	Silver Steelhead	gene_id LOC100653444
NC_035078.1	20625408	A	G	Silver Steelhead	Others
NC_035078.1	21002487	T	A,*	Silver Steelhead	Others
NC_035078.1	21184850	A	G	Silver Steelhead	gene_id LOC110488866
NC_035078.1	21185024	C	A	Silver Steelhead	gene_id LOC110488866
NC_035078.1	21394305	A	G	Silver Steelhead	gene_id LOC110488866
NC_035078.1	21395726	C	A	Silver Steelhead	gene_id LOC110488866
NC_035078.1	21395779	A	G	Silver Steelhead	gene_id LOC110488866
NC_035078.1	21397231	A	C	Born	gene_id LOC110488866
NC_035078.1	22519178	T	G	Born	gene_id LOC110489008
NC_035078.1	22519223	T	C	Born	gene_id LOC110489008
NC_035078.1	22519244	G	A	Born	gene_id LOC110489008
NC_035078.1	22519567	C	G	Born	gene_id LOC110489008
NC_035078.1	22520189	C	T	Silver Steelhead	gene_id LOC110489008
NC_035078.1	22520231	G	A	Born	gene_id LOC110489008
NC_035078.1	22520336	C	A	Born	gene_id LOC110489008
NC_035078.1	22520792	A	T	Born	gene_id LOC110489008
NC_035078.1	22521067	A	T	Born	gene_id LOC110489008
NC_035078.1	22521657	G	T	Born	gene_id LOC110489008
NC_035078.1	22522041	G	T	Born	gene_id LOC110489008
NC_035078.1	22522097	G	A	Born	gene_id LOC110489008
NC_035078.1	22522393	G	A	Silver Steelhead	gene_id LOC110489008
NC_035078.1	22532735	C	T	Born	gene_id LOC110489018
NC_035078.1	22544623	G	T	Born	gene_id LOC110489027
NC_035078.1	22547016	G	A	Silver Steelhead	gene_id LOC110489027
NC_035078.1	22549533	G	T	Silver Steelhead	gene_id LOC110489027
NC_035078.1	22647925	T	C	Silver Steelhead	gene_id LOC110489074
NC_035078.1	23699876	A	G	Born	gene_id LOC110489261
NC_035078.1	24109065	T	A	Silver Steelhead	gene_id LOC110501538
NC_035078.1	24109366	G	A	Silver Steelhead	gene_id LOC100301666
NC_035078.1	24109608	C	T	Silver Steelhead	gene_id LOC100301666
NC_035078.1	24109686	A	G	Silver Steelhead	Others
NC_035078.1	24119051	A	G	Silver Steelhead	gene_id LOC110489499
NC_035078.1	24119331	G	A	Silver Steelhead	gene_id LOC110489499
NC_035078.1	24119363	A	G	Silver Steelhead	gene_id LOC110489499
NC_035078.1	24119550	A	T	Born	gene_id LOC110489499
NC_035078.1	25927017	T	G	Born	gene_id LOC110489806
NC_035078.1	25927096	A	T	Born	gene_id LOC110489806
NC_035078.1	25927109	C	T	Born	gene_id LOC110489806
NC_035078.1	25942115	A	G	Silver Steelhead	gene_id LOC110489806
NC_035078.1	27081184	C	T	Silver Steelhead	gene_id LOC110489963
NC_035078.1	27084216	A	G	Born	gene_id LOC110489963
NC_035078.1	27285992	A	T	opposite_hom	gene_id LOC110489996
NC_035078.1	32184618	C	T	Silver Steelhead	gene_id igf2
NC_035078.1	32192871	C	A	Silver Steelhead	Others
NC_035078.1	33955145	A	G	Born	gene_id LOC110490868
NC_035078.1	33955377	T	A	opposite_hom	gene_id LOC110490868
NC_035078.1	33955490	T	A	Silver Steelhead	gene_id LOC110490868
NC_035078.1	33955493	A	C	Born	gene_id LOC110490868
NC_035078.1	33955552	T	A	Born	gene_id LOC110490868
NC_035078.1	34609778	A	C	Silver Steelhead	gene_id LOC110490948
NC_035078.1	34613986	T	C	Silver Steelhead	gene_id LOC110490948
NC_035078.1	34617004	C	T	Born	gene_id LOC110490948
NC_035078.1	34617076	A	C	Born	gene_id LOC110490948
NC_035078.1	34617092	T	A	Born	gene_id LOC110490948
NC_035078.1	34617260	G	A	Born	gene_id LOC110490948
NC_035078.1	34617261	A	C	Born	gene_id LOC110490948
NC_035078.1	34617590	A	G	Silver Steelhead	gene_id LOC110490948
NC_035078.1	34617629	T	C	Silver Steelhead	gene_id LOC110490948
NC_035078.1	34617877	T	G	Silver Steelhead	Others
NC_035078.1	34617878	A	T	Silver Steelhead	Others
NC_035078.1	34617937	C	T	Silver Steelhead	Others
NC_035078.1	34618292	T	C	Silver Steelhead	Others
NC_035078.1	34618324	G	A	Silver Steelhead	Others
NC_035078.1	34618334	G	T	Silver Steelhead	Others
NC_035078.1	34618437	T	C	Silver Steelhead	Others
NC_035078.1	34618758	G	T	Born	Others
NC_035078.1	34618762	T	A	Silver Steelhead	Others
NC_035078.1	34914591	G	T	Born	gene_id LOC110491010
NC_035078.1	35370422	G	A	Born	gene_id LOC110491079
NC_035078.1	35370572	T	A	Born	gene_id LOC110491079
NC_035078.1	35370573	A	T	Born	gene_id LOC110491079
NC_035078.1	35894007	C	T	Born	Others
NC_035078.1	36327548	T	C	Silver Steelhead	gene_id rl28
NC_035078.1	38428130	G	T	Born	Others
NC_035078.1	38428673	T	C	Silver Steelhead	Others
NC_035078.1	41112978	C	A	Silver Steelhead	gene_id LOC110492035
NC_035078.1	41113260	A	T	Born	gene_id LOC110492035
NC_035078.1	41113279	A	C	Silver Steelhead	gene_id LOC110492035
NC_035078.1	41465012	C	A	Silver Steelhead	gene_id LOC110492166
NC_035078.1	41465252	T	G	Born	gene_id LOC110492166
NC_035078.1	41465281	C	T	Born	gene_id LOC110492166
NC_035078.1	41465348	T	C	Born	gene_id LOC110492166
NC_035078.1	41465529	G	A	Born	gene_id LOC110492166
NC_035078.1	41466331	G	A	Silver Steelhead	gene_id LOC110492166
NC_035078.1	41466382	G	A	Born	gene_id LOC110492166
NC_035078.1	41474061	C	G	Born	gene_id LOC110492166
NC_035078.1	41474113	C	T	Born	gene_id LOC110492166
NC_035078.1	42012882	T	C	Born	gene_id LOC110492325
NC_035078.1	42013021	T	A	Born	gene_id LOC110492325
NC_035078.1	42013040	C	T	Born	gene_id LOC110492325
NC_035078.1	42013164	T	C	Born	gene_id LOC110492325
NC_035078.1	46759817	C	T	Born	gene_id akr1d1
NC_035078.1	46841547	G	A	Born	gene_id LOC110493405
NC_035078.1	46860901	C	A	Born	gene_id LOC110493405
NC_035078.1	50002628	A	C	Silver Steelhead	gene_id zcchc14
NC_035078.1	50254282	C	T	Born	Others
NC_035078.1	50254353	T	A	Born	Others
NC_035078.1	50272812	G	C	Silver Steelhead	gene_id LOC110493961
NC_035078.1	51119254	C	T	Born	Others
NC_035078.1	51119962	A	C	Born	Others
NC_035078.1	51120758	C	T	Born	Others
NC_035078.1	53431509	G	A	Born	gene_id lonp2
NC_035078.1	54510649	C	T	Silver Steelhead	gene_id LOC110495012
NC_035078.1	54510897	G	A	Born	gene_id LOC110495012
NC_035078.1	57572533	G	A	Silver Steelhead	gene_id LOC110495736
NC_035078.1	57581167	A	C	Silver Steelhead	gene_id LOC110495736
NC_035078.1	57874309	G	A	Born	gene_id LOC110495868
NC_035078.1	57874572	C	T	Born	gene_id LOC110495868
NC_035078.1	57879516	C	T	Born	gene_id LOC110495868
NC_035078.1	57885458	C	G	Born	gene_id LOC110495868
NC_035078.1	57885939	C	T	Silver Steelhead	gene_id LOC110495868
NC_035078.1	58578390	T	G	Silver Steelhead	Others
NC_035078.1	58583847	C	A	Born	gene_id LOC110496007
NC_035078.1	60523327	T	G	Silver Steelhead	gene_id miox
NC_035078.1	60523783	G	A	Silver Steelhead	gene_id miox
NC_035078.1	60642376	T	C	Silver Steelhead	gene_id LOC110496459
NC_035078.1	60904123	G	A	Silver Steelhead	gene_id chkb
NC_035078.1	61000399	T	C	Silver Steelhead	gene_id LOC100135907
NC_035078.1	61000615	C	T	Silver Steelhead	gene_id LOC100135907
NC_035078.1	61004469	T	G	Silver Steelhead	gene_id LOC100135907
NC_035078.1	61005045	T	C	Silver Steelhead	gene_id LOC100135907
NC_035078.1	62271209	C	G	Silver Steelhead	gene_id LOC100135906
NC_035078.1	62272029	C	T	Silver Steelhead	gene_id LOC100135906
NC_035078.1	67077548	C	T	Silver Steelhead	gene_id LOC110497735
NC_035078.1	67270899	G	A	Silver Steelhead	gene_id LOC110497803
NC_035078.1	67271032	A	G	Silver Steelhead	gene_id LOC110497803
NC_035078.1	67271109	A	G	Silver Steelhead	gene_id LOC110497803
NC_035078.1	67271270	C	A	Silver Steelhead	Others
NC_035078.1	70341017	A	T	Silver Steelhead	gene_id LOC110498357
NC_035078.1	70341491	A	G	Silver Steelhead	gene_id LOC110498357
NC_035078.1	73679087	A	T	Born	gene_id LOC110499257
NC_035078.1	74447727	C	A	Silver Steelhead	gene_id LOC110502318
NC_035078.1	75371149	G	A	Silver Steelhead	gene_id LOC110499615
NC_035078.1	75372058	A	C	Silver Steelhead	gene_id LOC110499615
NC_035078.1	78455097	C	T	Born	gene_id LOC110500174
NC_035078.1	78462643	C	A	Born	gene_id LOC110500174
NC_035078.1	78462810	C	T	Born	gene_id LOC110500174
NC_035078.1	78752369	C	A	Silver Steelhead	gene_id LOC110500303
NC_035078.1	78921634	C	T	Born	gene_id hal
NC_035078.1	78932596	C	T	Born	gene_id hal
NC_035078.1	78937387	C	G	Silver Steelhead	gene_id hal
NC_035078.1	78937727	G	T	Silver Steelhead	gene_id hal
NC_035078.1	79579591	C	T	Silver Steelhead	gene_id grp94
NC_035078.1	79581060	T	C	Born	gene_id grp94
NC_035078.1	79581734	G	A	Silver Steelhead	gene_id grp94
NC_035078.1	79581761	C	T	Born	gene_id grp94
NC_035078.1	79583978	A	C	Silver Steelhead	gene_id grp94
NC_035078.1	79585225	G	A	Silver Steelhead	gene_id grp94
NC_035078.1	79585271	T	A	Silver Steelhead	gene_id grp94
NC_035078.1	79585284	T	C	Silver Steelhead	gene_id grp94
NC_035078.1	81330865	T	G	Born	Others
NC_035078.1	81331198	T	C	Born	Others
NC_035078.1	84090313	G	A	Silver Steelhead	gene_id LOC110501270
NC_035078.1	84090671	A	T	Born	gene_id LOC110501270
NC_035078.1	85237611	A	G	Silver Steelhead	gene_id LOC110501471
NC_035079.1	242022	C	T	Silver Steelhead	Others
NC_035079.1	373677	G	A	Silver Steelhead	gene_id LOC110505637
NC_035079.1	1919783	T	C	Born	Others
NC_035079.1	4260588	A	C	Silver Steelhead	Others
NC_035079.1	4260721	G	A	Born	Others
NC_035079.1	5093933	T	C	Born	Others
NC_035079.1	7096077	A	C	Silver Steelhead	gene_id sntb1
NC_035079.1	9462006	A	G	Silver Steelhead	Others
NC_035079.1	9463771	G	C	Silver Steelhead	gene_id LOC110507681
NC_035079.1	9741492	C	A	Born	gene_id LOC110507826
NC_035079.1	9750587	G	C	Silver Steelhead	gene_id LOC110507826
NC_035079.1	10553405	C	T	Silver Steelhead	gene_id LOC110508220
NC_035079.1	10953875	C	T	Silver Steelhead	gene_id LOC100135938
NC_035079.1	12158812	A	G	Silver Steelhead	Others
NC_035079.1	12158851	A	G	Born	Others
NC_035079.1	12166216	T	C	Silver Steelhead	Others
NC_035079.1	12381144	C	T	Born	gene_id LOC110520880
NC_035079.1	12453743	G	C	Silver Steelhead	gene_id LOC110520892
NC_035079.1	13729004	A	G	Silver Steelhead	gene_id LOC110508611
NC_035079.1	13812636	C	T	Silver Steelhead	gene_id LOC110508696
NC_035079.1	14726556	C	A	Silver Steelhead	gene_id LOC110508966
NC_035079.1	14727430	T	C	Born	gene_id LOC110508966
NC_035079.1	15123564	C	T	Silver Steelhead	gene_id LOC110509171
NC_035079.1	15335810	C	T	Silver Steelhead	gene_id LOC100135813
NC_035079.1	15467702	C	T	Silver Steelhead	Others
NC_035079.1	15467724	C	T	Silver Steelhead	Others
NC_035079.1	15467743	G	A	Silver Steelhead	Others
NC_035079.1	15467908	A	G	Silver Steelhead	Others
NC_035079.1	15468380	G	C	Silver Steelhead	Others
NC_035079.1	15469687	T	C	Silver Steelhead	Others
NC_035079.1	15469939	G	A	Silver Steelhead	Others
NC_035079.1	15472521	G	A	Silver Steelhead	Others
NC_035079.1	15753371	C	A	Born	gene_id LOC110503568
NC_035079.1	15755525	G	A	Born	gene_id LOC110503568
NC_035079.1	15755585	A	G	Born	gene_id LOC110503568
NC_035079.1	15768950	A	G	Born	Others
NC_035079.1	15769146	G	T	Born	Others
NC_035079.1	15770453	G	T	Born	Others
NC_035079.1	15771563	C	T	Born	gene_id LOC110503575
NC_035079.1	15771940	A	G	Born	Others
NC_035079.1	15772995	G	T	Silver Steelhead	Others
NC_035079.1	15776085	T	C	Born	gene_id LOC110503575
NC_035079.1	15776772	G	A	Born	gene_id LOC110503575
NC_035079.1	15777466	C	T	Born	gene_id LOC110503575
NC_035079.1	15815097	T	C	Silver Steelhead	gene_id LOC110509624
NC_035079.1	17359561	C	T	Born	gene_id LOC110510190
NC_035079.1	17359656	C	T	Silver Steelhead	gene_id LOC110510190
NC_035079.1	17359916	T	G	Silver Steelhead	gene_id LOC110510190
NC_035079.1	17364748	G	T	opposite_hom	gene_id LOC110510198
NC_035079.1	17393038	T	A	Silver Steelhead	Others
NC_035079.1	17393231	A	C	Silver Steelhead	Others
NC_035079.1	17393366	G	A	Born	Others
NC_035079.1	17393539	C	T	Born	Others
NC_035079.1	17394772	G	A	Born	gene_id LOC110510206
NC_035079.1	17403364	C	A	Silver Steelhead	Others
NC_035079.1	17404432	C	A	Born	Others
NC_035079.1	17404483	T	A	Born	Others
NC_035079.1	17405827	A	C	Silver Steelhead	Others
NC_035079.1	17406439	C	T	Silver Steelhead	Others
NC_035079.1	17406681	T	G	Silver Steelhead	Others
NC_035079.1	17406682	G	T	Silver Steelhead	Others
NC_035079.1	17407767	A	G	Born	Others
NC_035079.1	17408018	T	A	Silver Steelhead	Others
NC_035079.1	17408344	C	T	Silver Steelhead	gene_id apoa2
NC_035079.1	17408462	C	T	Silver Steelhead	gene_id apoa2
NC_035079.1	17408540	C	G	Silver Steelhead	gene_id apoa2
NC_035079.1	17561664	C	G	Silver Steelhead	gene_id rs19
NC_035079.1	18327940	C	T	Silver Steelhead	gene_id LOC110510813
NC_035079.1	18328029	T	A	Silver Steelhead	gene_id LOC110510813
NC_035079.1	18328083	T	G	Silver Steelhead	gene_id LOC110510813
NC_035079.1	20697636	G	A	Silver Steelhead	gene_id LOC110511964
NC_035079.1	22300626	C	A	Born	gene_id LOC110503794
NC_035079.1	22751465	A	C	Silver Steelhead	gene_id dpys
NC_035079.1	22751857	G	A	Silver Steelhead	Others
NC_035079.1	22755081	A	G	Silver Steelhead	Others
NC_035079.1	24948267	T	C	Silver Steelhead	gene_id LOC110513517
NC_035079.1	26326456	T	C	Born	gene_id LOC110514348
NC_035079.1	26326853	C	T	Silver Steelhead	gene_id LOC110514348
NC_035079.1	26327522	A	T	Silver Steelhead	gene_id LOC110514348
NC_035079.1	26327569	C	T	Silver Steelhead	gene_id LOC110514348
NC_035079.1	26328224	C	T	Silver Steelhead	gene_id LOC110514348
NC_035079.1	26329598	T	C	Born	gene_id LOC110514348
NC_035079.1	26329668	A	T	Born	gene_id LOC110514348
NC_035079.1	26329918	A	G	Born	gene_id LOC110514348
NC_035079.1	26337365	A	G	Born	gene_id LOC110514348
NC_035079.1	26337389	A	G	Silver Steelhead	gene_id LOC110514348
NC_035079.1	26364682	C	A	Silver Steelhead	gene_id LOC110514368
NC_035079.1	28189622	C	T	Born	gene_id LOC110515164
NC_035079.1	28189766	C	A	Silver Steelhead	gene_id LOC110515164
NC_035079.1	29657956	T	C	Born	gene_id agmo
NC_035079.1	29658349	A	G	Silver Steelhead	gene_id agmo
NC_035079.1	29663211	C	T	Born	gene_id agmo
NC_035079.1	30614711	A	G	Silver Steelhead	gene_id LOC110516750
NC_035079.1	30614822	C	T	Born	gene_id LOC110516750
NC_035079.1	30614852	A	T	Silver Steelhead	gene_id LOC110516750
NC_035079.1	30615038	G	A	Born	gene_id LOC110516750
NC_035079.1	31080692	G	A	Silver Steelhead	Others
NC_035079.1	31456682	T	C	Silver Steelhead	gene_id LOC110504004
NC_035079.1	31456755	C	T	Silver Steelhead	gene_id LOC110504004
NC_035079.1	31457417	T	C	Silver Steelhead	gene_id LOC110504004
NC_035079.1	31457622	A	G	Silver Steelhead	gene_id LOC110504004
NC_035079.1	31457765	A	C	Silver Steelhead	gene_id LOC110504004
NC_035079.1	31457776	G	A	Silver Steelhead	gene_id LOC110504004
NC_035079.1	31458188	G	A	Silver Steelhead	gene_id LOC110504004
NC_035079.1	31652729	T	G	Silver Steelhead	gene_id LOC110517114
NC_035079.1	32565290	C	T	Silver Steelhead	gene_id LOC110517348
NC_035079.1	32565526	C	A	Silver Steelhead	gene_id LOC110517348
NC_035079.1	32565933	A	G	Silver Steelhead	gene_id LOC110517348
NC_035079.1	32566061	C	T	Silver Steelhead	gene_id LOC110517348
NC_035079.1	32566218	A	G	Silver Steelhead	gene_id LOC110517348
NC_035079.1	32566638	A	G	Silver Steelhead	gene_id LOC110517348
NC_035079.1	32566920	A	G	Silver Steelhead	gene_id LOC110517348
NC_035079.1	32566998	T	C	Silver Steelhead	gene_id LOC110517348
NC_035079.1	32567398	T	G	Silver Steelhead	gene_id LOC110517348
NC_035079.1	32567489	G	A	Silver Steelhead	gene_id LOC110517348
NC_035079.1	32567649	A	G	Silver Steelhead	gene_id LOC110517348
NC_035079.1	32567680	A	T	Silver Steelhead	gene_id LOC110517348
NC_035079.1	32568012	G	A	Born	gene_id LOC110517348
NC_035079.1	32568061	A	C	Silver Steelhead	gene_id LOC110517348
NC_035079.1	32568225	A	G	Silver Steelhead	gene_id LOC110517348
NC_035079.1	32568329	C	A	Silver Steelhead	gene_id LOC110517348
NC_035079.1	32568465	G	A	Silver Steelhead	gene_id LOC110517348
NC_035079.1	32568531	T	G	Silver Steelhead	gene_id LOC110517348
NC_035079.1	32568933	A	G	Silver Steelhead	gene_id LOC110517348
NC_035079.1	32568942	G	A	Silver Steelhead	gene_id LOC110517348
NC_035079.1	32569286	T	G	Silver Steelhead	gene_id LOC110517348
NC_035079.1	32569509	C	A	Silver Steelhead	gene_id LOC110517348
NC_035079.1	32569542	T	G	Silver Steelhead	gene_id LOC110517348
NC_035079.1	32570302	C	T	Silver Steelhead	gene_id LOC110517348
NC_035079.1	32653132	C	A	Born	gene_id LOC110517360
NC_035079.1	32653141	C	A	Born	gene_id LOC110517360
NC_035079.1	32654805	C	T	Born	gene_id LOC110517360
NC_035079.1	32655377	A	C	Silver Steelhead	gene_id LOC110517360
NC_035079.1	32655453	C	A	Born	gene_id LOC110517360
NC_035079.1	32695968	C	A	Born	gene_id LOC110517416
NC_035079.1	32696932	G	A	Born	gene_id LOC110517416
NC_035079.1	33991017	C	G	Born	gene_id LOC110517847
NC_035079.1	33991087	C	G	Born	gene_id LOC110517847
NC_035079.1	33995550	C	A	Born	gene_id LOC110517847
NC_035079.1	35947596	A	G	Silver Steelhead	gene_id if36
NC_035079.1	35967113	C	G	Silver Steelhead	gene_id if36
NC_035079.1	35984515	C	T	Born	gene_id if36
NC_035079.1	42920317	G	T	Born	gene_id asmtl
NC_035079.1	42920423	T	A	Silver Steelhead	gene_id asmtl
NC_035079.1	42925912	G	T	Born	gene_id asmtl
NC_035079.1	42926039	G	C	Silver Steelhead	gene_id asmtl
NC_035079.1	42926789	C	T	Born	gene_id asmtl
NC_035079.1	45952616	G	T	Born	gene_id LOC110519987
NC_035079.1	49606801	G	T	Born	gene_id LOC110520040
NC_035079.1	49607049	C	T	Silver Steelhead	gene_id LOC110520040
NC_035079.1	50398705	T	G	Born	gene_id LOC110520054
NC_035079.1	50399815	G	A	Silver Steelhead	gene_id LOC110520054
NC_035079.1	50399892	G	T	Born	gene_id LOC110520054
NC_035079.1	50399918	C	T	Born	gene_id LOC110520054
NC_035079.1	50986319	T	C	Silver Steelhead	gene_id LOC110520063
NC_035079.1	50987237	T	C	Silver Steelhead	gene_id LOC110520063
NC_035079.1	50989266	G	C	Silver Steelhead	gene_id LOC110520063
NC_035079.1	53466030	G	A	Born	Others
NC_035079.1	54261257	G	A	Silver Steelhead	gene_id dnajc3
NC_035079.1	54740944	C	A	Born	gene_id il1rl1
NC_035079.1	57832749	A	C	Born	gene_id LOC110520214
NC_035079.1	58293961	G	A	Silver Steelhead	gene_id LOC110520228
NC_035079.1	58294046	A	T	Born	gene_id LOC110520228
NC_035079.1	58294047	A	T	Born	gene_id LOC110520228
NC_035079.1	58298010	C	T	Born	gene_id LOC110520228
NC_035079.1	59070159	C	T	Born	gene_id LOC110520240
NC_035079.1	59072378	G	T	Born	gene_id LOC110520240
NC_035079.1	60462295	C	G	Born	Others
NC_035079.1	60462815	C	T	Born	gene_id LOC110520277
NC_035079.1	61942866	G	A	Born	gene_id LOC110520288
NC_035079.1	65142647	C	A	Silver Steelhead	gene_id LOC110520326
NC_035079.1	65145327	C	T	Silver Steelhead	gene_id LOC110520326
NC_035079.1	67087683	C	G	Silver Steelhead	gene_id LOC110520383
NC_035079.1	67088714	A	T	Born	Others
NC_035079.1	68373353	G	C	Born	gene_id cryl1
NC_035079.1	68546644	C	T	Silver Steelhead	gene_id LOC110520409
NC_035079.1	68546692	T	C	Silver Steelhead	gene_id LOC110520409
NC_035079.1	68546961	G	A	Born	gene_id LOC110520409
NC_035079.1	68549328	T	C	Silver Steelhead	gene_id LOC110520409
NC_035079.1	70049412	G	A	Born	gene_id rpe
NC_035079.1	70049504	C	A	Born	gene_id rpe
NC_035079.1	72656786	A	T	Born	gene_id gabpa
NC_035079.1	72945902	A	C	Silver Steelhead	gene_id LOC110520503
NC_035079.1	73706136	T	C	Born	gene_id LOC110520514
NC_035079.1	73710829	G	A	Silver Steelhead	gene_id LOC110520514
NC_035079.1	75968363	C	A	Born	gene_id LOC110520557
NC_035079.1	76423158	G	A	Silver Steelhead	gene_id LOC100136284
NC_035079.1	78179228	A	G	Silver Steelhead	Others
NC_035079.1	78194099	A	C	Silver Steelhead	gene_id LOC110520601
NC_035079.1	82732930	A	T	Silver Steelhead	gene_id LOC110520656
NC_035079.1	82733097	A	T	Born	gene_id LOC110520656
NC_035079.1	82733574	A	C	Silver Steelhead	gene_id LOC110520656
NC_035079.1	82733767	A	T	Silver Steelhead	gene_id LOC110520656
NC_035079.1	82736757	G	A	Born	gene_id LOC110520656
NC_035079.1	84721853	A	G	Born	gene_id LOC110520680
NC_035079.1	84721868	G	A	Silver Steelhead	gene_id LOC110520680
NC_035079.1	84721891	C	A	Silver Steelhead	gene_id LOC110520680
NC_035080.1	987120	C	T	Silver Steelhead	gene_id LOC100136055
NC_035080.1	989045	C	T	Born	gene_id LOC100136055
NC_035080.1	1586922	G	C	Silver Steelhead	gene_id LOC110521162
NC_035080.1	1588475	A	G	Silver Steelhead	gene_id LOC110521162
NC_035080.1	1624440	T	C	Born	Others
NC_035080.1	1624793	A	G	Born	Others
NC_035080.1	1629951	G	T	Born	gene_id LOC110521163
NC_035080.1	1841476	G	A	Silver Steelhead	gene_id LOC110521170
NC_035080.1	1841531	A	C	Silver Steelhead	gene_id LOC110521170
NC_035080.1	1846716	C	A	Silver Steelhead	Others
NC_035080.1	1846860	A	G	Silver Steelhead	Others
NC_035080.1	1847088	T	C	Born	Others
NC_035080.1	1847148	T	A	Born	Others
NC_035080.1	1849921	T	G	Born	gene_id LOC110521168
NC_035080.1	1897965	A	T	Born	gene_id LOC110521167
NC_035080.1	3395773	G	T	Silver Steelhead	gene_id fd6d
NC_035080.1	3399352	C	T	Silver Steelhead	gene_id fd6d
NC_035080.1	4115619	G	A	Born	gene_id LOC110521219
NC_035080.1	4123372	C	T	Silver Steelhead	gene_id LOC110521219
NC_035080.1	4125764	C	T	Silver Steelhead	gene_id LOC110521219
NC_035080.1	4126735	A	C	Silver Steelhead	gene_id LOC110521219
NC_035080.1	6574105	G	T	Silver Steelhead	gene_id LOC110521278
NC_035080.1	6579310	T	C	Silver Steelhead	gene_id LOC110521278
NC_035080.1	9190605	G	A	Born	gene_id LOC110521328
NC_035080.1	9220675	C	T	Born	gene_id LOC110521330
NC_035080.1	10114889	C	A	Born	gene_id LOC110521345
NC_035080.1	10115064	C	T	Born	gene_id LOC110521345
NC_035080.1	10122744	T	C	Silver Steelhead	gene_id LOC110521345
NC_035080.1	10492898	C	T	Silver Steelhead	gene_id LOC110521363
NC_035080.1	10493766	G	C	Born	gene_id LOC110521363
NC_035080.1	13934948	C	T	Born	gene_id LOC110521428
NC_035080.1	13939473	C	T	Born	gene_id LOC110521428
NC_035080.1	13939528	G	C	Born	gene_id LOC110521428
NC_035080.1	17795840	G	A	Born	Others
NC_035080.1	17797492	G	A	Born	Others
NC_035080.1	21976416	G	T	Born	Others
NC_035080.1	25732680	G	A	Silver Steelhead	gene_id LOC110521683
NC_035080.1	25733554	G	A	Born	gene_id LOC110521683
NC_035080.1	25733954	G	T	Born	gene_id LOC110521683
NC_035080.1	25735378	C	T	Silver Steelhead	gene_id LOC110521683
NC_035080.1	25870508	T	G	Born	gene_id LOC100135939
NC_035080.1	25870557	G	C	Silver Steelhead	gene_id LOC100135939
NC_035080.1	25870589	G	A	Born	gene_id LOC100135939
NC_035080.1	25871260	C	T	Born	gene_id LOC100135939
NC_035080.1	25871261	C	T	Born	gene_id LOC100135939
NC_035080.1	25887190	C	T	Born	gene_id LOC100135939, gene_id LOC110521687
NC_035080.1	25887488	C	T	Silver Steelhead	gene_id LOC100135939, gene_id LOC110521687
NC_035080.1	25934012	G	A	Silver Steelhead	gene_id LOC110521688
NC_035080.1	25934196	C	T	Silver Steelhead	gene_id LOC110521688
NC_035080.1	25934457	G	A	Silver Steelhead	gene_id LOC110521688
NC_035080.1	25934476	G	A	Silver Steelhead	gene_id LOC110521688
NC_035080.1	25934580	T	G	Silver Steelhead	gene_id LOC110521688
NC_035080.1	31474124	T	A	Silver Steelhead	gene_id eef1d
NC_035080.1	31478566	T	C	Silver Steelhead	gene_id eef1d
NC_035080.1	31478682	G	A	Born	gene_id eef1d
NC_035080.1	33231185	G	C	Silver Steelhead	gene_id LOC110521776
NC_035080.1	33231587	G	A	Born	gene_id LOC110521776
NC_035080.1	33234697	T	C	Silver Steelhead	gene_id LOC110521776
NC_035080.1	33302952	C	T	Silver Steelhead	gene_id LOC110521778
NC_035080.1	35817861	A	G	Born	Others
NC_035080.1	39373232	C	T	Born	gene_id LOC110521844
NC_035080.1	39455693	A	C	Born	gene_id LOC110521845
NC_035080.1	39834299	C	T	Born	gene_id LOC110521851
NC_035080.1	45734493	C	T	Born	gene_id LOC110521955
NC_035080.1	54001761	A	G	Born	gene_id LOC110522077
NC_035080.1	58005338	A	T	Born	gene_id leg1
NC_035080.1	58007058	G	C	Born	gene_id leg1
NC_035080.1	59223322	T	G	Born	gene_id serinc1
NC_035080.1	59223542	C	A	Silver Steelhead	gene_id serinc1
NC_035080.1	60551888	G	A	Born	Others
NC_035080.1	60553378	G	T	Born	Others
NC_035080.1	60555204	C	T	Silver Steelhead	gene_id plg
NC_035080.1	63127489	A	G	Born	gene_id LOC110522278
NC_035080.1	63129054	T	A	Born	gene_id LOC110522278
NC_035080.1	65723949	A	G	Silver Steelhead	gene_id acat2
NC_035080.1	65724427	G	A	Born	gene_id acat2
NC_035080.1	65726056	C	T	Born	gene_id tcp1
NC_035080.1	68341416	C	G	Silver Steelhead	gene_id esr1
NC_035080.1	68360273	C	A	Silver Steelhead	gene_id esr1
NC_035080.1	68360484	A	T	Silver Steelhead	gene_id esr1
NC_035080.1	68360529	T	A	Silver Steelhead	gene_id esr1
NC_035080.1	68709456	C	T	Silver Steelhead	gene_id LOC110522408
NC_035080.1	68713246	C	T	Silver Steelhead	gene_id LOC110522408
NC_035080.1	68858346	A	G	Silver Steelhead	gene_id acp1
NC_035080.1	69003818	A	C	Silver Steelhead	Others
NC_035080.1	69004026	A	G	Silver Steelhead	Others
NC_035080.1	69005452	G	A	Silver Steelhead	Others
NC_035080.1	69357247	T	C	Born	gene_id LOC110522428
NC_035080.1	69357403	G	A	Born	gene_id LOC110522428
NC_035080.1	71863075	C	T	Born	gene_id LOC110522458
NC_035080.1	72102295	A	C	Silver Steelhead	gene_id LOC110522470
NC_035080.1	72108612	A	C	Silver Steelhead	gene_id LOC110522470
NC_035080.1	72117265	G	C	Silver Steelhead	gene_id fkbp3
NC_035080.1	72884663	C	T	Born	Others
NC_035080.1	76305555	G	A	Born	Others
NC_035080.1	79916206	T	C	Born	Others
NC_035080.1	79918171	A	C	Born	gene_id LOC110522591
NC_035080.1	82184225	T	A	Silver Steelhead	Others
NC_035080.1	82184411	C	A	Silver Steelhead	Others
NC_035080.1	82208048	T	G	Born	gene_id LOC110522637
NC_035080.1	84606069	C	A	Silver Steelhead	gene_id hadhb
NC_035081.1	4523620	A	G	Born	Others
NC_035081.1	4547810	C	T	Silver Steelhead	gene_id LOC110523126
NC_035081.1	5964009	T	C	Born	gene_id LOC110523143
NC_035081.1	6389444	G	T	Silver Steelhead	gene_id hint1
NC_035081.1	6717805	C	T	Born	gene_id auh
NC_035081.1	8490415	G	T	Born	gene_id ubxn8
NC_035081.1	10146710	G	T	Born	gene_id psmb7
NC_035081.1	10160733	C	T	Born	gene_id psmb7
NC_035081.1	10534868	A	C	Silver Steelhead	gene_id crat
NC_035081.1	10535193	G	A	Silver Steelhead	gene_id crat
NC_035081.1	11685286	T	C	Silver Steelhead	gene_id LOC110523258
NC_035081.1	11686582	G	A	Born	Others
NC_035081.1	12245246	A	C	Silver Steelhead	gene_id dolk
NC_035081.1	12245658	G	T	Silver Steelhead	gene_id phyhd1
NC_035081.1	13676318	G	C	Silver Steelhead	gene_id LOC110523330
NC_035081.1	13676364	G	A	Silver Steelhead	gene_id LOC110523330
NC_035081.1	13676485	C	T	Silver Steelhead	gene_id LOC110523330
NC_035081.1	14062945	T	C	Born	gene_id LOC110523340
NC_035081.1	14066947	A	G	Silver Steelhead	gene_id LOC110523340
NC_035081.1	14067557	T	G	Born	Others
NC_035081.1	14071410	G	T	Silver Steelhead	Others
NC_035081.1	14071411	A	T	Silver Steelhead	Others
NC_035081.1	15189596	C	T	Silver Steelhead	gene_id LOC110523362
NC_035081.1	15190163	C	T	Born	gene_id LOC110523362
NC_035081.1	15192050	C	T	Born	gene_id LOC110523362
NC_035081.1	15192150	G	A	Born	gene_id LOC110523362
NC_035081.1	15192203	G	T	Silver Steelhead	gene_id LOC110523362
NC_035081.1	15527868	T	C	Silver Steelhead	gene_id LOC110523366
NC_035081.1	15533271	G	T	Born	gene_id LOC110523366
NC_035081.1	18451745	T	C	Silver Steelhead	gene_id LOC110523407
NC_035081.1	19097866	G	A	Silver Steelhead	gene_id LOC110523434
NC_035081.1	19728186	C	A	Silver Steelhead	gene_id LOC110523446
NC_035081.1	19728749	G	A	Silver Steelhead	gene_id LOC110523446
NC_035081.1	19730848	T	G	Silver Steelhead	gene_id LOC110523446
NC_035081.1	19732495	G	A	Silver Steelhead	gene_id LOC110523446
NC_035081.1	19769604	A	G	Born	gene_id dmgdh
NC_035081.1	20531760	T	A	Silver Steelhead	gene_id vatg1
NC_035081.1	20589554	A	G	Born	gene_id LOC110523465
NC_035081.1	20589582	G	T	Silver Steelhead	gene_id LOC110523465
NC_035081.1	20589836	G	A	Silver Steelhead	gene_id LOC110523465
NC_035081.1	20590534	G	A	Silver Steelhead	gene_id LOC110523465
NC_035081.1	20605749	G	T	Silver Steelhead	gene_id LOC110523465
NC_035081.1	20664606	G	A	Silver Steelhead	gene_id LOC110523468
NC_035081.1	20664841	A	C	Silver Steelhead	gene_id LOC110523468
NC_035081.1	25299281	C	T	Born	gene_id ghr1
NC_035081.1	25504402	C	A	Born	gene_id LOC110523552
NC_035081.1	29148804	C	T	Born	gene_id LOC110523614
NC_035081.1	29371905	C	T	Silver Steelhead	gene_id LOC110523621
NC_035081.1	33335690	G	A	Born	gene_id LOC110523711
NC_035081.1	36482332	A	T	Silver Steelhead	gene_id amacr
NC_035081.1	37807556	T	C	Silver Steelhead	gene_id LOC110523837
NC_035081.1	37859593	A	T	Born	gene_id LOC110523838
NC_035081.1	37859603	G	C	Born	gene_id LOC110523838
NC_035081.1	37860041	C	A	Born	gene_id LOC110523838
NC_035081.1	37860071	A	C	Born	gene_id LOC110523838
NC_035081.1	38498887	G	C	Silver Steelhead	gene_id sec31a
NC_035081.1	39479735	T	C	Silver Steelhead	gene_id LOC110523889
NC_035081.1	39480363	G	A	Silver Steelhead	gene_id LOC110523889
NC_035081.1	39571907	G	T	Silver Steelhead	gene_id LOC100136618
NC_035081.1	39571913	G	T	Silver Steelhead	gene_id LOC100136618
NC_035081.1	39571976	C	T	Silver Steelhead	gene_id LOC100136618
NC_035081.1	39572083	A	C	Silver Steelhead	gene_id LOC100136618
NC_035081.1	39572140	C	G	Silver Steelhead	gene_id LOC100136618
NC_035081.1	39572514	C	A	Silver Steelhead	Others
NC_035081.1	39572565	T	C	Silver Steelhead	Others
NC_035081.1	39572774	C	T	Silver Steelhead	Others
NC_035081.1	39572925	A	C	Silver Steelhead	Others
NC_035081.1	39572995	G	A	Silver Steelhead	Others
NC_035081.1	39573172	C	T	Silver Steelhead	Others
NC_035081.1	39573209	T	G	Silver Steelhead	Others
NC_035081.1	41556768	A	G	Born	gene_id LOC110523927
NC_035081.1	41556771	G	A	Born	gene_id LOC110523927
NC_035081.1	41558205	A	G	Born	gene_id LOC110523927
NC_035081.1	42346075	T	C	Silver Steelhead	gene_id sardh
NC_035081.1	42346103	T	C	Silver Steelhead	gene_id sardh
NC_035081.1	42423294	T	C	Silver Steelhead	gene_id sardh
NC_035081.1	42428074	C	T	Silver Steelhead	gene_id sardh
NC_035081.1	42438079	A	C	Silver Steelhead	gene_id sardh
NC_035081.1	42445734	C	T	Silver Steelhead	gene_id sardh
NC_035081.1	42445800	A	G	Silver Steelhead	gene_id sardh
NC_035081.1	42446150	T	G	Silver Steelhead	gene_id sardh
NC_035081.1	42446254	G	T	Silver Steelhead	gene_id sardh
NC_035081.1	42446274	A	G	Silver Steelhead	gene_id sardh
NC_035081.1	42446346	A	G	Silver Steelhead	gene_id sardh
NC_035081.1	42446673	C	T	Silver Steelhead	gene_id sardh
NC_035081.1	42446754	A	G	Born	gene_id sardh
NC_035081.1	42584972	T	C	Silver Steelhead	gene_id lcn2
NC_035081.1	42586174	A	T	Born	gene_id lcn2
NC_035081.1	42586719	A	C	Silver Steelhead	gene_id lcn2
NC_035081.1	42587203	T	C	Born	Others
NC_035081.1	42590255	G	T	Silver Steelhead	Others
NC_035081.1	42593102	G	A	Silver Steelhead	Others
NC_035081.1	42593217	A	G	Silver Steelhead	Others
NC_035081.1	42593349	G	A	Silver Steelhead	Others
NC_035081.1	42787554	T	C	Silver Steelhead	Others
NC_035081.1	42788297	G	A	Silver Steelhead	gene_id LOC110523952
NC_035081.1	42788383	C	G	Silver Steelhead	gene_id LOC110523952
NC_035081.1	42788729	A	T	Born	gene_id LOC110523952
NC_035081.1	42789120	G	T	Born	gene_id LOC110523952
NC_035081.1	42789132	T	C	Silver Steelhead	gene_id LOC110523952
NC_035081.1	42789410	C	G	Silver Steelhead	gene_id LOC110523952
NC_035081.1	42793116	T	C	Silver Steelhead	Others
NC_035081.1	43145052	C	T	Silver Steelhead	Others
NC_035081.1	43145060	A	G	Silver Steelhead	Others
NC_035081.1	44639223	C	T	Silver Steelhead	gene_id LOC110523977
NC_035081.1	46055956	T	C	Silver Steelhead	Others
NC_035081.1	46056140	A	G	Silver Steelhead	Others
NC_035081.1	46056860	C	T	Born	Others
NC_035081.1	46057593	C	A	Silver Steelhead	Others
NC_035081.1	46058303	C	T	Silver Steelhead	Others
NC_035081.1	46059668	A	T	Silver Steelhead	Others
NC_035081.1	46059894	T	C	Silver Steelhead	Others
NC_035081.1	46060372	A	C	Silver Steelhead	Others
NC_035081.1	47741783	T	A	Silver Steelhead	gene_id LOC110524004
NC_035081.1	47741785	T	A	Silver Steelhead	gene_id LOC110524004
NC_035081.1	48945990	T	C	Silver Steelhead	gene_id LOC110524024
NC_035081.1	48946510	T	G	Silver Steelhead	gene_id LOC110524024
NC_035081.1	48946782	G	T	Silver Steelhead	gene_id LOC110524024
NC_035081.1	48946875	C	T	Silver Steelhead	gene_id LOC110524024
NC_035081.1	48949248	T	C	Born	gene_id LOC110524024
NC_035081.1	50938377	A	C	Silver Steelhead	gene_id LOC110524051
NC_035081.1	50941480	G	T	Silver Steelhead	gene_id LOC110524051
NC_035081.1	51419588	C	T	Silver Steelhead	gene_id LOC110524063
NC_035081.1	51419693	C	T	Silver Steelhead	gene_id LOC110524063
NC_035081.1	53207278	G	A	Silver Steelhead	gene_id LOC110524099
NC_035081.1	54365936	G	A	Silver Steelhead	Others
NC_035081.1	55970620	G	A	Silver Steelhead	gene_id LOC110524183
NC_035081.1	56419668	A	G	Silver Steelhead	gene_id LOC110524201
NC_035081.1	56872811	G	A	Silver Steelhead	gene_id LOC110524214
NC_035081.1	58517434	G	A	Silver Steelhead	gene_id LOC110524259
NC_035081.1	58519600	G	A	Silver Steelhead	Others
NC_035081.1	58519819	T	C	Silver Steelhead	gene_id LOC110524259
NC_035081.1	58519895	G	A	Born	gene_id LOC110524259
NC_035081.1	58826897	G	C	Silver Steelhead	Others
NC_035081.1	58835748	C	T	Silver Steelhead	gene_id LOC110524268
NC_035081.1	58837423	G	A	Silver Steelhead	gene_id LOC110524268
NC_035081.1	58837464	G	C	Silver Steelhead	gene_id LOC110524268
NC_035081.1	58837476	C	T	Silver Steelhead	gene_id LOC110524268
NC_035081.1	58837512	G	T	Silver Steelhead	gene_id LOC110524268
NC_035081.1	58837524	C	A	Silver Steelhead	gene_id LOC110524268
NC_035081.1	58840293	T	G	Silver Steelhead	gene_id LOC110524268
NC_035081.1	58840810	A	T	Silver Steelhead	gene_id LOC110524268
NC_035081.1	58840884	C	T	Silver Steelhead	gene_id LOC110524268
NC_035081.1	59570216	T	G	Silver Steelhead	gene_id LOC110524283
NC_035081.1	59570511	T	A	Born	gene_id LOC110524283
NC_035081.1	59570842	T	C	Silver Steelhead	gene_id LOC110524283
NC_035081.1	59572185	G	A	Silver Steelhead	gene_id LOC110524283
NC_035081.1	59591999	C	T	Silver Steelhead	gene_id LOC110524284
NC_035081.1	60057386	A	T	Silver Steelhead	Others
NC_035081.1	61825439	G	T	Silver Steelhead	gene_id LOC110524356
NC_035081.1	62527766	C	T	Silver Steelhead	gene_id LOC110524377
NC_035081.1	63057251	C	A	Born	gene_id LOC110524399
NC_035081.1	65719755	A	T	Born	gene_id LOC110524444
NC_035081.1	67246079	T	G	Silver Steelhead	gene_id LOC110524468
NC_035081.1	67246184	C	T	Silver Steelhead	gene_id LOC110524468
NC_035081.1	67246405	C	T	Silver Steelhead	gene_id LOC110524468
NC_035081.1	67250527	C	T	Silver Steelhead	Others
NC_035081.1	67250586	C	T	Silver Steelhead	Others
NC_035081.1	67251005	T	A	Silver Steelhead	Others
NC_035081.1	67567174	C	T	Silver Steelhead	gene_id pfas
NC_035081.1	67567952	C	T	Silver Steelhead	gene_id pfas
NC_035081.1	67575070	G	A	Silver Steelhead	gene_id pfas
NC_035081.1	68053447	A	T	Silver Steelhead	gene_id jun
NC_035081.1	68054223	T	G	Silver Steelhead	gene_id jun
NC_035081.1	68260601	A	G	Silver Steelhead	gene_id LOC100136696
NC_035081.1	68260945	C	A	Silver Steelhead	gene_id LOC100136696
NC_035081.1	68262304	C	A	Silver Steelhead	gene_id LOC100136696
NC_035081.1	68328605	C	G	Silver Steelhead	gene_id LOC110524502
NC_035081.1	68334073	A	G	Silver Steelhead	gene_id LOC110524502
NC_035081.1	68334202	A	T	Silver Steelhead	gene_id LOC110524502
NC_035081.1	68337289	G	T	Silver Steelhead	gene_id LOC110524502
NC_035081.1	68337710	A	G	Silver Steelhead	Others
NC_035081.1	68338113	A	C	Silver Steelhead	Others
NC_035081.1	68338473	G	A	Born	Others
NC_035081.1	68338758	A	G	Silver Steelhead	Others
NC_035081.1	68338905	C	A	Silver Steelhead	Others
NC_035081.1	70009161	A	G	Born	gene_id LOC110524547
NC_035081.1	70012654	G	T	Silver Steelhead	gene_id LOC110524548
NC_035081.1	75023284	C	T	Born	gene_id LOC110524636
NC_035081.1	79000873	G	A	Silver Steelhead	gene_id aldh9a1
NC_035081.1	79022552	T	G	Silver Steelhead	gene_id aldh9a1
NC_035081.1	82511246	T	G	Born	gene_id LOC110524755
NC_035081.1	82511348	A	T	Silver Steelhead	gene_id LOC110524755
NC_035081.1	84716948	A	T	Silver Steelhead	gene_id cfh
NC_035081.1	84717506	G	T	Born	gene_id cfh
NC_035081.1	84747638	A	T	Silver Steelhead	gene_id LOC110524788
NC_035081.1	84756978	T	A	Born	gene_id LOC110524787
NC_035081.1	84765973	C	A	Born	Others
NC_035081.1	84789443	C	A	Silver Steelhead	gene_id LOC110524787
NC_035081.1	84793146	G	A	Silver Steelhead	Others
NC_035081.1	84793905	T	C	Silver Steelhead	gene_id LOC110524787
NC_035081.1	84796792	C	T	Silver Steelhead	Others
NC_035081.1	84805195	A	T	Silver Steelhead	Others
NC_035081.1	84833975	A	T	Silver Steelhead	Others
NC_035081.1	84834536	C	T	Born	Others
NC_035081.1	84834562	A	T	Born	Others
NC_035081.1	84834572	C	T	Born	Others
NC_035081.1	84836210	T	G	Born	Others
NC_035081.1	84852933	T	G	Silver Steelhead	gene_id LOC110524786
NC_035081.1	86343609	G	A	Silver Steelhead	Others
NC_035081.1	86370463	G	T	Silver Steelhead	gene_id LOC110524825
NC_035081.1	86372350	G	A	Silver Steelhead	gene_id LOC110524825
NC_035081.1	86372556	C	A	Silver Steelhead	gene_id LOC110524825
NC_035081.1	86374293	C	T	Silver Steelhead	gene_id LOC110524825
NC_035081.1	86374587	C	G	Silver Steelhead	gene_id LOC110524825
NC_035081.1	86375129	A	C	Born	gene_id LOC110524825
NC_035081.1	86429001	G	T	Silver Steelhead	gene_id LOC110524827
NC_035081.1	86429027	A	G	Born	gene_id LOC110524827
NC_035081.1	86429961	A	G	Born	gene_id LOC110524827
NC_035081.1	86447042	G	A	Born	gene_id LOC110524827
NC_035081.1	86447075	A	C	Silver Steelhead	gene_id LOC110524827
NC_035081.1	86502871	C	A	Silver Steelhead	gene_id LOC110524832
NC_035081.1	86502892	A	G	Silver Steelhead	gene_id LOC110524832
NC_035081.1	86502914	A	G	Silver Steelhead	gene_id LOC110524832
NC_035081.1	86507196	G	T	Born	gene_id LOC110524832
NC_035081.1	86507552	A	G	Born	gene_id LOC110524832
NC_035081.1	86512317	G	C	Silver Steelhead	gene_id LOC110524832
NC_035081.1	86512388	T	G	Born	gene_id LOC110524832
NC_035081.1	86512536	A	T	Born	gene_id LOC110524832
NC_035081.1	86512651	T	C	Silver Steelhead	gene_id LOC110524832
NC_035081.1	89565776	G	A	Silver Steelhead	gene_id hdlbp
NC_035081.1	89783785	A	G	Born	gene_id LOC110524875
NC_035082.1	1723181	T	A	Born	gene_id LOC110525148
NC_035082.1	4771827	A	G	Silver Steelhead	gene_id LOC110525202
NC_035082.1	6475019	T	C	Silver Steelhead	Others
NC_035082.1	6476005	C	A	Born	Others
NC_035082.1	8953267	A	C	Born	gene_id hsd17b4
NC_035082.1	8953584	T	C	Silver Steelhead	gene_id hsd17b4
NC_035082.1	8953608	C	A,*	Born	gene_id hsd17b4
NC_035082.1	8953695	G	T	Born	gene_id hsd17b4
NC_035082.1	12652078	A	C	Silver Steelhead	gene_id LOC110525312
NC_035082.1	12653960	C	T	Silver Steelhead	gene_id LOC110525312
NC_035082.1	12654002	A	C	Silver Steelhead	gene_id LOC110525312
NC_035082.1	15515015	T	C	Born	Others
NC_035082.1	15515495	A	T	Born	Others
NC_035082.1	15516120	A	G	Silver Steelhead	Others
NC_035082.1	15529131	G	A	Silver Steelhead	gene_id LOC110525391
NC_035082.1	16604981	T	A	Born	gene_id LOC110525414
NC_035082.1	16608102	G	C	Silver Steelhead	gene_id LOC110525414
NC_035082.1	17653242	G	A	Silver Steelhead	gene_id LOC110525451
NC_035082.1	17655021	C	A	Born	gene_id LOC110525451
NC_035082.1	18617079	A	G	Born	gene_id LOC110525484
NC_035082.1	19458545	T	A	Silver Steelhead	gene_id LOC110525515
NC_035082.1	24411626	T	C	Silver Steelhead	gene_id LOC110525648
NC_035082.1	24495544	G	T	Silver Steelhead	Others
NC_035082.1	24495545	G	T	Silver Steelhead	Others
NC_035082.1	24496509	G	T	Silver Steelhead	Others
NC_035082.1	24502128	G	A	Silver Steelhead	gene_id LOC110525650
NC_035082.1	29750267	C	T	Silver Steelhead	Others
NC_035082.1	29979626	A	G	Born	gene_id LOC110525811
NC_035082.1	30018485	C	T	Born	gene_id LOC110525814
NC_035082.1	30019477	A	T	Born	gene_id LOC110525814
NC_035082.1	30619975	G	A	Born	gene_id LOC110525830
NC_035082.1	30638015	C	T	Silver Steelhead	gene_id LOC110525831
NC_035082.1	32086904	C	T	Silver Steelhead	gene_id ranbp1
NC_035082.1	34084874	A	T	Silver Steelhead	gene_id c6h8orf4
NC_035082.1	37923953	T	G	Born	gene_id LOC110525971
NC_035082.1	41660703	G	T	Silver Steelhead	Others
NC_035082.1	44623565	G	A	Silver Steelhead	gene_id c5
NC_035082.1	44623597	C	T	Silver Steelhead	gene_id c5
NC_035082.1	44623624	A	G	Silver Steelhead	gene_id c5
NC_035082.1	44623678	C	T	Silver Steelhead	gene_id c5
NC_035082.1	44624556	A	T	Silver Steelhead	gene_id c5
NC_035082.1	44624571	C	A	Silver Steelhead	gene_id c5
NC_035082.1	45822965	G	C	Born	gene_id LOC110526102
NC_035082.1	45831941	C	T	Silver Steelhead	gene_id LOC110526102
NC_035082.1	45834631	A	G	Silver Steelhead	gene_id LOC110526102
NC_035082.1	45834652	C	T	Silver Steelhead	gene_id LOC110526102
NC_035082.1	53186280	G	T	Born	gene_id LOC110526214
NC_035082.1	53202983	C	T	Born	gene_id LOC100135928
NC_035082.1	53204295	C	A	Born	gene_id LOC110526215
NC_035082.1	53694077	T	A	Born	gene_id LOC110526232
NC_035082.1	57764261	C	T	Silver Steelhead	gene_id LOC110526291
NC_035082.1	57773270	C	T	Born	gene_id LOC110526291
NC_035082.1	57773271	C	T	Born	gene_id LOC110526291
NC_035082.1	57780430	G	A	Born	gene_id LOC110526291
NC_035082.1	58426883	G	T	Born	Others
NC_035082.1	58427249	C	T	Silver Steelhead	Others
NC_035082.1	58427349	T	C	Born	Others
NC_035082.1	58429751	G	A	Born	Others
NC_035082.1	58432433	T	A	Born	gene_id LOC100135921
NC_035082.1	58434093	G	A	Silver Steelhead	Others
NC_035082.1	58630889	A	C	Born	gene_id LOC110526320
NC_035082.1	60094920	A	T	Born	gene_id LOC110526346
NC_035082.1	60095034	G	A	Silver Steelhead	gene_id LOC110526346
NC_035082.1	60095111	G	C	Silver Steelhead	gene_id LOC110526346
NC_035082.1	60095817	A	C	Silver Steelhead	gene_id LOC110526346
NC_035082.1	60096222	T	A,*	Silver Steelhead	gene_id LOC110526346
NC_035082.1	60096464	G	C	Silver Steelhead	gene_id LOC110526346
NC_035082.1	60096539	G	A	Silver Steelhead	gene_id LOC110526346
NC_035082.1	60096558	G	A	Silver Steelhead	gene_id LOC110526346
NC_035082.1	60096599	A	C	Silver Steelhead	gene_id LOC110526346
NC_035082.1	61847509	C	T	Born	gene_id LOC110526390
NC_035082.1	64085613	C	T	Born	gene_id LOC110526452
NC_035082.1	64086463	T	C	Silver Steelhead	gene_id LOC110526452
NC_035082.1	64270066	A	G	Silver Steelhead	gene_id LOC110526458
NC_035082.1	64286752	C	T	Silver Steelhead	gene_id LOC110526458
NC_035082.1	64288644	T	C	Born	gene_id LOC110526458
NC_035082.1	65108973	G	A	Silver Steelhead	gene_id LOC110526482
NC_035082.1	66985574	C	T	Born	gene_id LOC110526509
NC_035082.1	67540442	C	G	Silver Steelhead	gene_id LOC110526528
NC_035082.1	68086300	A	C	Born	gene_id LOC110526541
NC_035082.1	69563826	C	A	Silver Steelhead	gene_id LOC110526570
NC_035082.1	69565064	T	C	Silver Steelhead	gene_id LOC110526570
NC_035082.1	70783387	C	A	Silver Steelhead	Others
NC_035082.1	70792345	T	A	Silver Steelhead	gene_id LOC110526598
NC_035082.1	74225461	G	C	Silver Steelhead	gene_id LOC110526659
NC_035082.1	74629175	C	T	Born	Others
NC_035082.1	74635341	G	A	Silver Steelhead	gene_id LOC110526683
NC_035082.1	74635938	T	C	Silver Steelhead	gene_id LOC110526683, gene_id rasl12
NC_035082.1	74636061	G	A	Silver Steelhead	gene_id LOC110526683, gene_id rasl12
NC_035082.1	77070443	A	T	Silver Steelhead	gene_id LOC110526733
NC_035082.1	78171925	C	G	Born	gene_id LOC110526766
NC_035082.1	80935423	T	G	Silver Steelhead	gene_id LOC100136761
NC_035082.1	80935479	C	T	Silver Steelhead	gene_id LOC100136761
NC_035082.1	80937280	C	T	Silver Steelhead	gene_id LOC100136761
NC_035082.1	81015219	A	C	Silver Steelhead	gene_id LOC100136761
NC_035083.1	1010987	G	A	Silver Steelhead	gene_id LOC110528852
NC_035083.1	1010996	G	T	Born	gene_id LOC110528852
NC_035083.1	1465278	C	A	Born	gene_id LOC110528844
NC_035083.1	1468893	C	T	Born	gene_id LOC110528844
NC_035083.1	1469092	G	A	Born	gene_id LOC110528844
NC_035083.1	1469523	T	A	Silver Steelhead	gene_id LOC110528844
NC_035083.1	1469533	A	G	Silver Steelhead	gene_id LOC110528844
NC_035083.1	2738025	A	G	Silver Steelhead	gene_id LOC110527202
NC_035083.1	3156432	A	G	Born	gene_id fn1
NC_035083.1	3185058	G	A	Born	gene_id LOC110527222
NC_035083.1	3186218	A	G	Born	gene_id LOC110527222
NC_035083.1	3251536	G	A	Born	gene_id LOC110528732
NC_035083.1	3256299	C	A	Silver Steelhead	Others
NC_035083.1	3256820	T	A	Born	Others
NC_035083.1	3259856	G	A	Born	gene_id LOC110527226
NC_035083.1	6358811	C	T	Silver Steelhead	gene_id LOC110527321
NC_035083.1	6358912	A	T	Silver Steelhead	gene_id LOC110527321
NC_035083.1	6358933	C	A	Silver Steelhead	gene_id LOC110527321
NC_035083.1	11030203	T	A	Born	Others
NC_035083.1	11030546	T	C	Silver Steelhead	gene_id LOC100136612
NC_035083.1	11033067	T	C	Born	gene_id LOC100136612
NC_035083.1	11034026	G	C	Silver Steelhead	gene_id LOC100136612
NC_035083.1	11034143	G	C	Born	gene_id LOC100136612
NC_035083.1	11034984	T	A	Silver Steelhead	Others
NC_035083.1	11446516	G	T	Silver Steelhead	Others
NC_035083.1	11457533	T	G	Silver Steelhead	Others
NC_035083.1	11477462	A	G	Born	gene_id LOC100136260
NC_035083.1	11477824	A	T	Born	gene_id LOC100136260
NC_035083.1	12000586	T	C	Silver Steelhead	gene_id LOC110527423
NC_035083.1	12209056	A	C	Silver Steelhead	Others
NC_035083.1	12209148	G	A	Born	Others
NC_035083.1	12212276	G	A	Silver Steelhead	gene_id LOC110527434
NC_035083.1	12212571	G	A	Silver Steelhead	gene_id LOC110527434
NC_035083.1	12212870	G	A	Silver Steelhead	gene_id LOC110527434
NC_035083.1	12213242	A	T	Silver Steelhead	gene_id LOC110527434
NC_035083.1	12213287	T	A	Silver Steelhead	gene_id LOC110527434
NC_035083.1	12213753	G	A	Born	gene_id LOC110527434
NC_035083.1	12219122	G	A	Silver Steelhead	gene_id LOC110527434
NC_035083.1	12223635	G	T	Born	gene_id LOC110527434
NC_035083.1	13717244	A	C	Born	gene_id LOC110527445
NC_035083.1	17050772	G	T	Born	gene_id LOC110527537
NC_035083.1	17066680	C	T	Born	gene_id LOC110527537
NC_035083.1	18240000	C	A	Silver Steelhead	gene_id LOC110527546
NC_035083.1	18647331	T	G	Born	gene_id LOC110527559
NC_035083.1	18940224	G	A	Born	Others
NC_035083.1	18940835	G	A	Silver Steelhead	Others
NC_035083.1	18941785	C	T	Born	Others
NC_035083.1	18941961	C	T	Born	Others
NC_035083.1	18943245	T	G	Born	Others
NC_035083.1	18943466	G	T	Born	Others
NC_035083.1	18943589	A	C	Born	Others
NC_035083.1	18943971	G	T	Born	Others
NC_035083.1	18944050	G	C	Born	Others
NC_035083.1	18944240	T	A	Born	Others
NC_035083.1	18944241	G	T	Born	Others
NC_035083.1	18944427	A	C	Born	Others
NC_035083.1	18944693	T	G	Born	Others
NC_035083.1	18945025	A	C	Born	Others
NC_035083.1	19747359	G	A	Silver Steelhead	gene_id LOC110527583
NC_035083.1	20310756	C	T	Born	gene_id gart
NC_035083.1	24378412	C	T	Silver Steelhead	gene_id ahcy
NC_035083.1	24387264	C	T	Silver Steelhead	gene_id ahcy
NC_035083.1	24390956	G	A	Silver Steelhead	gene_id ahcy
NC_035083.1	24394999	C	T	Born	gene_id ahcy
NC_035083.1	24855684	G	A	Born	gene_id LOC110527651
NC_035083.1	27592449	T	C	Born	gene_id LOC100136192
NC_035083.1	27593599	G	A	Silver Steelhead	gene_id LOC100136192
NC_035083.1	28330065	G	A	Born	gene_id LOC110527691
NC_035083.1	28330078	T	C	Born	gene_id LOC110527691
NC_035083.1	31923826	C	G	Born	gene_id LOC110527753
NC_035083.1	33390131	G	T	Born	gene_id LOC110527781
NC_035083.1	33497256	A	T	Silver Steelhead	gene_id LOC110527782
NC_035083.1	33497506	G	C	Born	gene_id LOC110527782
NC_035083.1	34383436	C	T	Silver Steelhead	gene_id LOC110527799
NC_035083.1	34383869	A	C	Silver Steelhead	gene_id LOC110527799
NC_035083.1	34384221	A	T	Born	gene_id LOC110527799
NC_035083.1	34385069	C	A	Born	gene_id LOC110527799
NC_035083.1	34385409	C	A	Born	gene_id LOC110527799, gene_id LOC110527801
NC_035083.1	34386069	C	T	Born	gene_id LOC110527799, gene_id LOC110527801
NC_035083.1	34386277	T	A	Born	Others
NC_035083.1	34386301	C	A	Silver Steelhead	Others
NC_035083.1	34390096	C	T	Born	gene_id LOC110527800
NC_035083.1	34458462	G	A	Silver Steelhead	gene_id LOC110527807
NC_035083.1	34917169	C	A	Born	gene_id LOC110527816
NC_035083.1	40527567	C	A	Silver Steelhead	gene_id LOC110527949
NC_035083.1	40527603	C	T	Silver Steelhead	gene_id LOC110527949
NC_035083.1	40527612	C	G	Silver Steelhead	gene_id LOC110527949
NC_035083.1	40645186	C	G	Born	gene_id LOC110527952
NC_035083.1	40645214	T	A	Born	gene_id LOC110527952
NC_035083.1	40646585	A	G	Born	Others
NC_035083.1	40650550	C	A	Born	Others
NC_035083.1	41491466	C	T	Born	gene_id suclg2
NC_035083.1	41580677	C	T	Silver Steelhead	gene_id suclg2
NC_035083.1	42443422	A	G	Silver Steelhead	gene_id psd6
NC_035083.1	43858642	C	G	Silver Steelhead	gene_id LOC110527977
NC_035083.1	46667265	A	T	Born	gene_id LOC110528019
NC_035083.1	47065299	C	T	Silver Steelhead	gene_id LOC110528023
NC_035083.1	47065859	A	G	Silver Steelhead	gene_id LOC110528023
NC_035083.1	47066051	G	A	Born	gene_id LOC110528023
NC_035083.1	47066122	C	G	Born	gene_id LOC110528023
NC_035083.1	47066471	G	A	Born	gene_id LOC110528023
NC_035083.1	47066485	G	T	Silver Steelhead	gene_id LOC110528023
NC_035083.1	47066740	C	T	Silver Steelhead	gene_id LOC110528023
NC_035083.1	48069064	T	C	Silver Steelhead	gene_id psma5
NC_035083.1	48069113	T	A	Silver Steelhead	gene_id psma5
NC_035083.1	48069288	T	G	Silver Steelhead	gene_id psma5
NC_035083.1	48069290	T	C	Silver Steelhead	gene_id psma5
NC_035083.1	48102723	A	C	Born	gene_id LOC110528032
NC_035083.1	48314128	A	C	Silver Steelhead	gene_id fbxo2
NC_035083.1	50056280	A	C	Born	gene_id LOC110528089
NC_035083.1	50056286	A	G	Born	gene_id LOC110528089
NC_035083.1	50059118	C	T	Born	gene_id LOC110528089
NC_035083.1	50059175	A	G	Born	gene_id LOC110528089
NC_035083.1	50059659	A	G	Born	Others
NC_035083.1	50059680	T	C	Born	Others
NC_035083.1	50059882	A	T	Born	Others
NC_035083.1	50059912	C	G	Born	Others
NC_035083.1	50059950	T	C	Born	Others
NC_035083.1	50059988	T	G	Born	Others
NC_035083.1	50059999	C	A	Born	Others
NC_035083.1	50060375	A	G	Silver Steelhead	Others
NC_035083.1	50061224	C	T	Born	Others
NC_035083.1	50061248	C	T	Born	Others
NC_035083.1	50061262	A	G	Born	Others
NC_035083.1	50061593	C	G	Born	Others
NC_035083.1	50148624	A	G	Born	gene_id LOC110528093
NC_035083.1	50663473	C	T	Born	gene_id LOC110528111
NC_035083.1	50663517	G	A	Born	gene_id LOC110528111
NC_035083.1	50712795	C	T	opposite_hom	gene_id LOC110528113
NC_035083.1	50714736	C	T	Born	gene_id LOC110528113
NC_035083.1	51610096	G	A	Born	Others
NC_035083.1	51610610	G	A	Born	Others
NC_035083.1	51610967	T	C	Born	Others
NC_035083.1	51611149	A	C	Born	Others
NC_035083.1	51611167	A	G	Born	Others
NC_035083.1	51611464	T	C	Born	Others
NC_035083.1	51612058	C	G	Born	Others
NC_035083.1	51612120	G	A	Born	Others
NC_035083.1	51612226	T	C	Born	Others
NC_035083.1	51612412	G	T	Born	Others
NC_035083.1	51612897	G	A	Born	gene_id uroc1
NC_035083.1	51614906	T	A	Born	gene_id uroc1
NC_035083.1	51615132	G	A	Born	gene_id uroc1
NC_035083.1	51636855	C	T	Born	gene_id LOC110528150
NC_035083.1	51679238	A	T	Born	gene_id LOC100136654
NC_035083.1	51679950	G	C	Born	gene_id LOC100136654
NC_035083.1	52079252	G	A	opposite_hom	gene_id LOC110528154
NC_035083.1	52166612	G	A	opposite_hom	gene_id LOC110528154
NC_035083.1	52376069	A	G	Born	gene_id gpx1
NC_035083.1	52376453	C	T	Silver Steelhead	gene_id gpx1
NC_035083.1	52377146	A	G	Born	gene_id gpx1
NC_035083.1	55431347	T	C	Born	gene_id LOC110528227
NC_035083.1	55610220	G	C	Silver Steelhead	Others
NC_035083.1	55762489	C	T	Silver Steelhead	Others
NC_035083.1	55865483	T	C	Silver Steelhead	gene_id nramp-beta
NC_035083.1	55958732	G	T	Born	gene_id LOC110528245
NC_035083.1	55959185	G	C	Born	gene_id LOC110528245, gene_id LOC110528246
NC_035083.1	56442790	G	T	Born	Others
NC_035083.1	56443006	C	A	Silver Steelhead	Others
NC_035083.1	56444745	G	A	Born	gene_id ssr1
NC_035083.1	60699532	T	C	Born	gene_id LOC110528361
NC_035083.1	60700525	A	C	Silver Steelhead	gene_id LOC110528361
NC_035083.1	60700995	C	A	Born	gene_id LOC110528361
NC_035083.1	60716243	G	A	Born	gene_id LOC110528361
NC_035083.1	60763932	C	T	opposite_hom	gene_id LOC110528361
NC_035083.1	62364727	G	A	Born	gene_id LOC110528390
NC_035083.1	62609772	C	T	Born	gene_id LOC110528406
NC_035083.1	63288898	C	T	Born	gene_id LOC110528433
NC_035083.1	63291327	A	T	Born	gene_id LOC110528433
NC_035083.1	63313033	T	C	Silver Steelhead	Others
NC_035083.1	63313271	T	A	Silver Steelhead	Others
NC_035083.1	63342616	T	C	Silver Steelhead	Others
NC_035083.1	63343274	A	G	Silver Steelhead	Others
NC_035083.1	63343354	G	T	Born	Others
NC_035083.1	63347532	G	A	Silver Steelhead	gene_id LOC110528435
NC_035083.1	63972084	C	T	Born	gene_id LOC110528451
NC_035083.1	64052528	T	G	Born	gene_id LOC110528453
NC_035083.1	64053052	C	G	Born	gene_id LOC110528453
NC_035083.1	64054299	G	A	Born	gene_id LOC110528453
NC_035083.1	64060848	G	A	Silver Steelhead	gene_id LOC110528453
NC_035083.1	67381529	T	G	Born	gene_id LOC110528507
NC_035083.1	67382412	C	A	Born	gene_id LOC110528507
NC_035083.1	67382432	G	C	Born	gene_id LOC110528507
NC_035083.1	67382871	C	A	Silver Steelhead	gene_id LOC110528507
NC_035083.1	67385098	G	A	Silver Steelhead	gene_id LOC110528507
NC_035083.1	67391994	G	T	Silver Steelhead	gene_id LOC110528507
NC_035083.1	67393244	G	A	Silver Steelhead	gene_id LOC110528507
NC_035083.1	67393250	C	T	Silver Steelhead	gene_id LOC110528507
NC_035083.1	67419067	C	T	Silver Steelhead	gene_id LOC110528507
NC_035083.1	70333276	A	G	Silver Steelhead	gene_id ctsa
NC_035083.1	70639221	G	T	Silver Steelhead	Others
NC_035083.1	70639420	G	A	Born	Others
NC_035083.1	72469577	A	C	Silver Steelhead	gene_id bcdin3d
NC_035083.1	72469922	C	T	Silver Steelhead	gene_id bcdin3d, gene_id LOC110528602
NC_035083.1	72470191	C	A	Silver Steelhead	gene_id bcdin3d, gene_id LOC110528602
NC_035083.1	72470237	G	A	Silver Steelhead	gene_id bcdin3d, gene_id LOC110528602
NC_035083.1	72820599	G	A	Born	gene_id sec13
NC_035083.1	76965711	G	A	Silver Steelhead	gene_id LOC110528663
NC_035083.1	76965796	G	C	Born	gene_id LOC110528663
NC_035083.1	76980715	G	T	Born	gene_id LOC110528663
NC_035083.1	76980740	G	A	Silver Steelhead	gene_id LOC110528663
NC_035084.1	4728665	C	G	Born	gene_id LOC110529303
NC_035084.1	6282580	A	C	Born	Others
NC_035084.1	6299368	G	A	Silver Steelhead	Others
NC_035084.1	6299848	T	G	Silver Steelhead	Others
NC_035084.1	6692819	G	A	Silver Steelhead	gene_id LOC110529333
NC_035084.1	6692912	G	T	Silver Steelhead	gene_id LOC110529333
NC_035084.1	6694664	A	C	Silver Steelhead	gene_id LOC110529333
NC_035084.1	7255283	C	T	Born	Others
NC_035084.1	7256388	G	A	Silver Steelhead	Others
NC_035084.1	7256515	G	T	Born	Others
NC_035084.1	7257828	T	A	Silver Steelhead	Others
NC_035084.1	7257849	C	T	Born	Others
NC_035084.1	7266968	G	A	Born	Others
NC_035084.1	7266977	C	T	Born	Others
NC_035084.1	7294765	G	A	Born	Others
NC_035084.1	7294832	A	G	Silver Steelhead	Others
NC_035084.1	7295146	A	G	Born	Others
NC_035084.1	7295640	G	A	Born	Others
NC_035084.1	7397039	G	A	Silver Steelhead	gene_id cblnl
NC_035084.1	7397502	G	A	Silver Steelhead	gene_id cblnl
NC_035084.1	9104449	G	A	Silver Steelhead	gene_id LOC110529376
NC_035084.1	9104524	G	T	Silver Steelhead	gene_id LOC110529376
NC_035084.1	9104589	G	A	Silver Steelhead	gene_id LOC110529376
NC_035084.1	9104700	G	C	Silver Steelhead	gene_id LOC110529376
NC_035084.1	9104767	G	A	Silver Steelhead	gene_id LOC110529376
NC_035084.1	9104827	A	C	Silver Steelhead	gene_id LOC110529376
NC_035084.1	9106461	A	T	Born	gene_id LOC110529375
NC_035084.1	9106931	C	G	Born	gene_id LOC110529375
NC_035084.1	9108743	G	C	Born	gene_id LOC110529375
NC_035084.1	9178989	T	A	Silver Steelhead	gene_id LOC110529382
NC_035084.1	9223695	C	A	Silver Steelhead	gene_id LOC110529384
NC_035084.1	9281062	C	T	Silver Steelhead	gene_id LOC110529383
NC_035084.1	9281622	A	G	Born	gene_id LOC110529383
NC_035084.1	9282314	G	A	Silver Steelhead	gene_id LOC110529383
[truncated: 2,323 more rows]

## Sheet: A1_SNPs_Muscle
Putative SNPs detected between both strains in muscle tissue (according to Analysis 1)
[truncated: 1,828 more rows]

[truncated: 2 more sheets: A1_SNPs_Spleen, A2_SNPs]
